# Supplementary material for: A nonsense variant in Rap Guanine Nucleotide Exchange Factor 5 (RAPGEF5) is associated with equine familial isolated hypoparathyroidism in Thoroughbred foals
Source: PLoS Genet. 2020 Sep 28;16(9):e1009028. doi: 10.1371/journal.pgen.1009028 (PMC7544121; doi:10.1371/journal.pgen.1009028)
Supplement: S4 Fig — (TXT) [file pgen.1009028.s004.txt]

> RAPGEF cDNA-WT: A 757 T 615 C 600 G 686 | GC%: 48.38% | Length: 2658
GGATCCATGAGGATGGCTGTGGGCTCCGTCAAGATGCAGACGCCGTGCGAGAGTCCGGTCCTGGCCGCGGCGGTGGCGGCGGCGGACGGCGCCCTGC
GCCGCAGCCCCAGCGCCCGCGAGCCGGAGCGCGAGCAGCCGCCGGCGCCGCTGCGGCCGAGGCTGCGGGACCTGCCCGCGCTGCTGCGGAGCGGGCT
CACCCTGCGGAGAAAGCGGAGCGCCGGCGGCGGCCGGACTCTGTCAAGAAGAATTTCCAATCCATACCTTGAGCATACTCCTTCCCAGATTTATGGA
GAGAATTCTTCTTGTGCAGGAAGAGCATTGAGAAATATTATTATCGTTCAGGCAGCTGACCTGATAAAGGACAGAGTGAACCTCAAGGGATTTTACA
GGAGAAGCTGCGTTGGGTCAGAACTGGTGGACTGGCTTCTGGAACACTGTCCTTTTGTCCAGTGCAGATCCATGGCCATAGGGGTCTGGCAGCTCCT
GCTGGATATGGGAATTATGTCATCAGTGGACCAGCATTTATACTTTCAAGATACCTATGTTTTCTACCAGTTTTCGTCTGATGAATGTAGCTACTTG
TACTGTGAATTTGAAAGAGAAGAAGAATGGCAAAACGGTGTCAAACTCCTACTGCAACTTGTGCCTCTCATACCCGCTAGAGCTGGCATCTGTGAAC
TGTCTCATCAAAAAATTGAAGACTCTGAAGAAAGCAGCGATGAAATTCTTGCTCGTCTAACATCTGCGGTGCAGAGAGAGCTAGCAGCTGTTATTGC
CTTGAAAGCAAGAAAGTCTGCACTTGAGCAAGATGAAGAAAACAGTGACAAACACGTAACTGTGACAGAAGCTGAAGGTGTTCCAGATTCTCAGGCA
GGGGTGATGTGCAAGCTTCAGGAGAGAGATGATATCGGACGAATTGAACTGGTCCAGAAGCTGGCAAGAGAAAACTGTCAATTTCTGCAGACGGACA
AAAAAGAACAGGAGAAATCTGAACACGACGATGAAGTGATGACTGTTCAGGTTAAAGAGCAAGAGCAGAACGTCCTGGTGCTGAAGAAAGTGCAGTG
CTGTGGCCCAGCCCCCCCAGCCGGGAGTGCAGAGAGCGACTGGAGATACGTGGTCGTGTCCGGGACCCCGGAGAAGATTTTGGAGCACCTTTTGAAT
GACTTGCACCTGGAAGAAGTCCAGGACAAAGAAACAGAGACCCTCCTTGATGACTTCCTTCTCACGTACACTGTCTTCATGACGACTGATGACTTGT
GCCAGGCGCTGTTAAGGCACTATTCTGCTAAGAAGTATCAGGGCAAAGAAGAAAACTCAGATGTTCCTTGTCGAAAACGTAAGGTCTTGCATCTTGT
TTCCCAGTGGATTGCTCTGTACAAAGACTGGTTACATGAAGATGAACATTCAAAAATGTTTTTAAAGACCATATACAGGAATGTACTGGATGATGTA
TATGAATACCCAATACTTGAAAAAGAATTGAAAGAATTTCAAAAGATACTTGGAATGCACCGTCGCCACACTGTGGATGAGTATTCACCGCAAAGGA
AGAATAAAGCCCTTTTCCACCAATTCAGTCTTAAGGAGAACTGGCTCCAACACAGAGGAACTGTGACTGAAACAGAGGAAATTTTTTGTCACGTGTA
TATAACAGAGCACTCCTATGTCAGTGTGAAGGCCAAAATTTCCAGCACAGCCCAAGAGATCCTGAAAGTTGTGGCAGAAAAGATCCAGCATGCAGAA
GAGGATCTGGCTCTGGTGGCCGTCACATTCTCTGGGGAAAAGCATGAACTTCAGCCAAATGACTTGGCCATCTCTAAATCCCTTGAAGCGTCTGGTC
GGATATATGTCTATCGGAAAGACCTGGCTGACACTTTGAACCCGTTTGCAGAAAATGAGGAGTCACAGCAAAGGTCGATGAGGATTTTGGGAATGAA
CACTTGGGATCTTGCTCTGGAATTAATGAATTTTGATTGGAGTCTCTTCAATTCAATTCACGAGCAAGAGCTGATCTACTTCACGTTCAGCAGACAA
GGAAGTGGAGAGCACACCGTGAACCTCAGCCTCCTGCTCCAGAGATGCAATGAGGTCCAGCTCTGGGTGGCCACGGAGATCCTGCTCTGCAGCCAGC
TAGGCAAGCGAGTGCAGCTGGTGAAAAAATTCATCAAAATCGCCGCCCACTGCAAAGCCCAGAGAAACCTGAATTCTTTCTTTGCTATTGTGATGGG
TCTCAACACTGCTTCTGTCAGCCGGCTGTCGCAGACCTGGGAGAAAATCCCTGGGAAGTTTAAGAAACTTTTCTCTGAACTTGAAAGTTTAACAGAT
CCTTCGCTAAATCACAAAGCCTACAGAGATGCGTTCAAAAAGATGAAGCCACCCAAAATCCCTTTCATGCCCTTATTGCTTAAAGATGTAACATTTA
TTCATGAAGGAAATAAAACGTTTTTGGATAATCTTGTCAATTTTGAAAAGCTGCATATGATTGCAGACACTGTGCGAACCCTGAGACACTGCAGGAC
TAACCAGTTTGGAAGTGATGTGTCTCCAAAAGAGCACCAGGAGTTGAAATCCCATGTTAATCACCTGTACGTCATCGACAGCCAGCAGGCCCTGTTT
GAGCTCTCACACAGGATCGAGCCTCGGGTGTGACTCGAG
> RAPGEF cDNA-Mutant: A 758 T 615 C 599 G 686 | GC%: 48.34% | Length: 2658
GGATCCATGAGGATGGCTGTGGGCTCCGTCAAGATGCAGACGCCGTGCGAGAGTCCGGTCCTGGCCGCGGCGGTGGCGGCGGCGGACGGCGCCCTGC
GCCGCAGCCCCAGCGCCCGCGAGCCGGAGCGCGAGCAGCCGCCGGCGCCGCTGCGGCCGAGGCTGCGGGACCTGCCCGCGCTGCTGCGGAGCGGGCT
CACCCTGCGGAGAAAGCGGAGCGCCGGCGGCGGCCGGACTCTGTCAAGAAGAATTTCCAATCCATACCTTGAGCATACTCCTTCCCAGATTTATGGA
GAGAATTCTTCTTGTGCAGGAAGAGCATTGAGAAATATTATTATCGTTCAGGCAGCTGACCTGATAAAGGACAGAGTGAACCTCAAGGGATTTTACA
GGAGAAGCTGCGTTGGGTCAGAACTGGTGGACTGGCTTCTGGAACACTGTCCTTTTGTCCAGTGCAGATCCATGGCCATAGGGGTCTGGCAGCTCCT
GCTGGATATGGGAATTATGTCATCAGTGGACCAGCATTTATACTTTCAAGATACCTATGTTTTCTACCAGTTTTCGTCTGATGAATGTAGCTACTTG
TACTGTGAATTTGAAAGAGAAGAAGAATGGCAAAACGGTGTCAAACTCCTACTGCAACTTGTGCCTCTCATACCCGCTAGAGCTGGCATCTGTGAAC
TGTCTCATCAAAAAATTGAAGACTCTGAAGAAAGCAGCGATGAAATTCTTGCTCGTCTAACATCTGCGGTGCAGAGAGAGCTAGCAGCTGTTATTGC
CTTGAAAGCAAGAAAGTCTGCACTTGAGCAAGATGAAGAAAACAGTGACAAACACGTAACTGTGACAGAAGCTGAAGGTGTTCCAGATTCTCAGGCA
GGGGTGATGTGCAAGCTTCAGGAGAGAGATGATATCGGACGAATTGAACTGGTCCAGAAGCTGGCAAGAGAAAACTGTCAATTTCTGCAGACGGACA
AAAAAGAACAGGAGAAATCTGAACACGACGATGAAGTGATGACTGTTCAGGTTAAAGAGCAAGAGCAGAACGTCCTGGTGCTGAAGAAAGTGCAGTG
CTGTGGCCCAGCCCCCCCAGCCGGGAGTGCAGAGAGCGACTGGAGATACGTGGTCGTGTCCGGGACCCCGGAGAAGATTTTGGAGCACCTTTTGAAT
GACTTGCACCTGGAAGAAGTCCAGGACAAAGAAACAGAGACCCTCCTTGATGACTTCCTTCTCACGTACACTGTCTTCATGACGACTGATGACTTGT
GCCAGGCGCTGTTAAGGCACTATTCTGCTAAGAAGTATCAGGGCAAAGAAGAAAACTCAGATGTTCCTTGTCGAAAACGTAAGGTCTTGCATCTTGT
TTCCCAGTGGATTGCTCTGTACAAAGACTGGTTACATGAAGATGAACATTCAAAAATGTTTTTAAAGACCATATACAGGAATGTACTGGATGATGTA
TATGAATACCCAATACTTGAAAAAGAATTGAAAGAATTTCAAAAGATACTTGGAATGCACCGTCGCCACACTGTGGATGAGTATTCACCGCAAAGGA
AGAATAAAGCCCTTTTCCACCAATTCAGTCTTAAGGAGAACTGGCTCCAACACAGAGGAACTGTGACTGAAACAGAGGAAATTTTTTGTCACGTGTA
TATAACAGAGCACTCCTATGTCAGTGTGAAGGCCAAAATTTCCAGCACAGCCCAAGAGATCCTGAAAGTTGTGGCAGAAAAGATCCAGCATGCAGAA
GAGGATCTGGCTCTGGTGGCCGTCACATTCTCTGGGGAAAAGCATGAACTTCAGCCAAATGACTTGGCCATCTCTAAATCCCTTGAAGCGTCTGGTC
GGATATATGTCTATCGGAAAGACCTGGCTGACACTTTGAACCCGTTTGCAGAAAATGAGGAGTCACAGCAAAGGTCGATGAGGATTTTGGGAATGAA
CACTTGGGATCTTGCTCTGGAATTAATGAATTTTGATTGGAGTCTCTTCAATTCAATTCACGAGCAAGAGCTGATCTACTTCACGTTCAGCAGACAA
GGAAGTGGAGAGCACACCGTGAACCTCAGCCTCCTGCTCCAGAGATGCAATGAGGTCCAGCTCTGGGTGGCCACGGAGATCCTGCTCTGCAGCCAGC
TAGGCAAGCGAGTGCAGCTGGTGAAAAAATTCATCAAAATCGCCGCCCACTGCAAAGCCCAGAGAAACCTGAATTCTTTCTTTGCTATTGTGATGGG
TCTCAACACTGCTTCTGTCAGCCGGCTGTCGCAGACCTGGGAGAAAATCCCTGGGAAGTTTAAGAAACTTTTCTCTGAACTTGAAAGTTTAACAGAT
CCTTCGCTAAATCACAAAGCCTACAGAGATGCGTTCAAAAAGATGAAGCCACCCAAAATCCCTTTCATGCCCTTATTGCTTAAAGATGTAACATTTA
TTCATGAAGGAAATAAAACGTTTTTGGATAATCTTGTCAATTTTGAAAAGCTGCATATGATTGCAGACACTGTGCGAACCCTGAGACACTGCAGGAC
TAACCAGTTTGGAAGTGATGTGTCTCCAAAAGAGCACCAGGAGTTGAAATCCCATGTTAATCACCTGTACGTCATCGACAGCCAGCAGGCCCTGTTT
GAGCTCTAACACAGGATCGAGCCTCGGGTGTGACTCGAG
