# Supplementary material for: A nonsense variant in Rap Guanine Nucleotide Exchange Factor 5 (RAPGEF5) is associated with equine familial isolated hypoparathyroidism in Thoroughbred foals
Source: PLoS Genet. 2020 Sep 28;16(9):e1009028. doi: 10.1371/journal.pgen.1009028 (PMC7544121; doi:10.1371/journal.pgen.1009028)
Supplement: S1 Table — (XLSX) [file pgen.1009028.s005.xlsx]

## Sheet: Sheet1
Chr	Start	Stop	Length (Mb)	Associated variants in region?
1	12318046	13306102	0.988056	No
1	150466333	155556035	5.0897	No
2	71542728	75127951	3.58522	No
4	39482589	40934095	1.45151	No
4	44940057	49262454	4.3224	Yes; 192 variants
4	49326336	54598022	5.27169	Yes; 1315 variants
6	14900105	17399589	2.49948	Yes; 988 variants
6	21650100	22085313	0.435213	No
7	69131992	70106514	0.974522	No
8	2388600	3336464	0.947864	No
8	3683546	5526366	1.84282	No
8	6021970	6916254	0.894284	No
8	36974285	39269602	2.29532	No
8	71621978	79814042	8.19206	Yes; 309 variants
11	47600755	49799133	2.19838	No
15	42035087	48434406	6.39932	No
15	64409985	68613546	4.20356	No
17	68997945	73657774	4.65983	No
20	25518568	28765627	3.24706	Yes; 2 variants
21	3548784	6988053	3.43927	Yes; 2 variants
22	26098770	28928742	2.82997	No
22	29228223	31117669	1.88945	No
31	11417916	22286275	10.8684	No
