# Supplementary material for: A nonsense variant in Rap Guanine Nucleotide Exchange Factor 5 (RAPGEF5) is associated with equine familial isolated hypoparathyroidism in Thoroughbred foals
Source: PLoS Genet. 2020 Sep 28;16(9):e1009028. doi: 10.1371/journal.pgen.1009028 (PMC7544121; doi:10.1371/journal.pgen.1009028)
Supplement: S2 Table — ‘HIGH’ effects variants are highlighted in yellow and ‘MODERATE’ effects variants are highlighted in blue. (XLSX) [file pgen.1009028.s006.xlsx]

## Sheet: chr4
#CHROM	CHROM	POS	ID	REF	ALT	QUAL	FILTER	INFO	FORMAT	GS	CP	547	550	548	422	370	551
CM009151.1	4	45478863	0	A	G	825	0	AB=0.695652;ABP=10.6577;AC=7;AF=0.4375;AN=16;AO=31;CIGAR=1X;DP=68;DPB=68;DPRA=0.76;EPP=3.08035;EPPR=7.76406;GTI=0;LEN=1;MEANALT=1;MQM=60;MQMR=60;NS=8;NUMALT=1;ODDS=3.64787;PAIRED=1;PAIREDR=1;PAO=0;PQA=0;PQR=0;PRO=0;QA=1125;QR=1354;RO=37;RPL=17;RPP=3.64073;RPPR=7.76406;RPR=14;RUN=1;SAF=11;SAP=8.68415;SAR=20;SRF=18;SRP=3.06899;SRR=19;TYPE=snp;technology.illumina=1;ANN=G|intron_variant|MODIFIER|VWDE…	GT:DP:AD:RO:QR:AO:QA:GL	0/0:16:16,0:16:596:0:0:0,-4.81648,-53.9775	0/1:11:1,10:1:38:10:375:-30.7908,0,-0.485939	0/1:5:3,2:3:114:2:71:-5.23643,0,-9.1272	0/1:7:3,4:3:107:4:141:-10.9275,0,-7.87385	1/1:9:0,9:0:0:9:335:-30.5018,-2.70927,0	0/0:3:3,0:3:110:0:0:0,-0.90309,-10.2608	0/0:11:11,0:11:389:0:0:0,-3.31133,-35.3412	1/1:6:0,6:0:0:6:203:-18.5994,-1.80618,0
CM009151.1	4	46614250	0	G	A	576.366	0	AB=0.4;ABP=4.31318;AC=6;AF=0.375;AN=16;AO=23;CIGAR=1X;DP=83;DPB=83;DPRA=0.627451;EPP=5.3706;EPPR=3.58936;GTI=0;LEN=1;MEANALT=1;MQM=60;MQMR=60;NS=8;NUMALT=1;ODDS=2.03166;PAIRED=1;PAIREDR=1;PAO=0;PQA=0;PQR=0;PRO=0;QA=828;QR=2178;RO=60;RPL=11;RPP=3.10471;RPPR=3.58936;RPR=12;RUN=1;SAF=10;SAP=3.86001;SAR=13;SRF=26;SRP=5.32654;SRR=34;TYPE=snp;technology.illumina=1;ANN=A|intergenic_region|MODIFIER|LOC11…	GT:DP:AD:RO:QR:AO:QA:GL	0/0:24:24,0:24:883:0:0:0,-7.22472,-79.7837	0/0:11:11,0:11:410:0:0:0,-3.31133,-37.2484	0/1:6:4,2:4:128:2:76:-5.40863,0,-10.0262	0/1:9:5,4:5:165:4:150:-11.1566,0,-12.4607	1/1:8:0,8:0:0:8:269:-24.5331,-2.40824,0	0/0:6:6,0:6:228:0:0:0,-1.80618,-20.885	0/0:10:10,0:10:364:0:0:0,-3.0103,-33.1041	1/1:9:0,9:0:0:9:333:-30.3213,-2.70927,0
CM009151.1	4	46614388	0	T	C	560.927	0	AB=0.368421;ABP=5.8675;AC=6;AF=0.375;AN=16;AO=22;CIGAR=1X;DP=85;DPB=85;DPRA=0.666667;EPP=4.58955;EPPR=8.83536;GTI=1;LEN=1;MEANALT=1;MQM=60;MQMR=60;NS=8;NUMALT=1;ODDS=0.516038;PAIRED=1;PAIREDR=1;PAO=0;PQA=0;PQR=0;PRO=0;QA=822;QR=2329;RO=63;RPL=11;RPP=3.0103;RPPR=3.32051;RPR=11;RUN=1;SAF=12;SAP=3.40511;SAR=10;SRF=38;SRP=8.83536;SRR=25;TYPE=snp;technology.illumina=1;ANN=C|intergenic_region|MODIFIER|…	GT:DP:AD:RO:QR:AO:QA:GL	0/0:16:16,0:16:608:0:0:0,-4.81648,-55.0604	0/0:17:17,0:17:624:0:0:0,-5.11751,-56.4875	0/1:10:7,3:7:266:3:114:-7.62205,0,-21.2922	0/1:9:5,4:5:167:4:148:-10.9721,0,-12.6447	1/1:10:0,10:0:0:10:374:-34.0117,-3.0103,0	0/0:4:4,0:4:136:0:0:0,-1.20412,-12.5737	0/0:14:14,0:14:528:0:0:0,-4.21442,-47.8639	1/1:5:0,5:0:0:5:186:-17.1013,-1.50515,0
CM009151.1	4	46615429	0	G	A	588.053	0	AB=0.352941;ABP=6.20364;AC=6;AF=0.375;AN=16;AO=24;CIGAR=1X;DP=90;DPB=90;DPRA=0.636364;EPP=4.45795;EPPR=11.433;GTI=1;LEN=1;MEANALT=1;MQM=60;MQMR=60;NS=8;NUMALT=1;ODDS=1.13047;PAIRED=1;PAIREDR=1;PAO=0;PQA=0;PQR=0;PRO=0;QA=851;QR=2428;RO=66;RPL=15;RPP=6.26751;RPPR=3.1419;RPR=9;RUN=1;SAF=15;SAP=6.26751;SAR=9;SRF=35;SRP=3.53672;SRR=31;TYPE=snp;technology.illumina=1;ANN=A|intergenic_region|MODIFIER|LOC…	GT:DP:AD:RO:QR:AO:QA:GL	0/0:26:26,0:26:967:0:0:0,-7.82678,-87.3445	0/0:18:18,0:18:675:0:0:0,-5.41854,-61.0844	0/1:9:5,4:5:171:4:135:-9.77222,0,-13.015	0/1:8:6,2:6:219:2:63:-3.57404,0,-17.655	1/1:14:0,14:0:0:14:508:-46.0549,-4.21442,0	0/0:5:5,0:5:188:0:0:0,-1.50515,-17.2844	0/0:6:6,0:6:208:0:0:0,-1.80618,-19.0561	1/1:4:0,4:0:0:4:145:-13.4054,-1.20412,0
CM009151.1	4	46615451	0	T	C	498.073	0	AB=0.3125;ABP=7.89611;AC=6;AF=0.375;AN=16;AO=21;CIGAR=1X;DP=85;DPB=85;DPRA=0.603774;EPP=3.94093;EPPR=3.55317;GTI=1;LEN=1;MEANALT=1;MQM=60;MQMR=60;NS=8;NUMALT=1;ODDS=0.0925694;PAIRED=1;PAIREDR=1;PAO=0;PQA=0;PQR=0;PRO=0;QA=740;QR=2386;RO=64;RPL=13;RPP=5.59539;RPPR=3.55317;RPR=8;RUN=1;SAF=12;SAP=3.94093;SAR=9;SRF=34;SRP=3.55317;SRR=30;TYPE=snp;technology.illumina=1;ANN=C|intergenic_region|MODIFIER|L…	GT:DP:AD:RO:QR:AO:QA:GL	0/0:27:27,0:27:1010:0:0:0,-8.12781,-91.2129	0/0:16:16,0:16:593:0:0:0,-4.81648,-53.7061	0/1:8:4,4:4:152:4:130:-9.60917,0,-11.6417	0/1:8:7,1:7:256:1:34:-0.990671,0,-20.9822	1/1:13:0,13:0:0:13:494:-44.8078,-3.91339,0	0/0:6:6,0:6:227:0:0:0,-1.80618,-20.7938	0/0:4:4,0:4:148:0:0:0,-1.20412,-13.6814	1/1:3:0,3:0:0:3:82:-7.65045,-0.90309,0
CM009151.1	4	46615891	0	T	C	862.893	0	AB=0.52;ABP=3.09716;AC=6;AF=0.375;AN=16;AO=33;CIGAR=1X;DP=103;DPB=103;DPRA=0.775862;EPP=10.9724;EPPR=10.9517;GTI=0;LEN=1;MEANALT=1;MQM=60;MQMR=60;NS=8;NUMALT=1;ODDS=3.2609;PAIRED=1;PAIREDR=1;PAO=0;PQA=0;PQR=0;PRO=0;QA=1200;QR=2616;RO=70;RPL=13;RPP=6.23461;RPPR=4.12706;RPR=20;RUN=1;SAF=23;SAP=14.1309;SAR=10;SRF=33;SRP=3.50664;SRR=37;TYPE=snp;technology.illumina=1;ANN=C|intergenic_region|MODIFIER|L…	GT:DP:AD:RO:QR:AO:QA:GL	0/0:19:19,0:19:710:0:0:0,-5.71957,-64.2315	0/0:20:20,0:20:736:0:0:0,-6.0206,-66.5625	0/1:11:7,4:7:266:4:130:-8.70608,0,-20.9912	0/1:14:5,9:5:190:9:315:-24.4677,0,-13.253	1/1:11:0,11:0:0:11:414:-37.6105,-3.31133,0	0/0:5:5,0:5:190:0:0:0,-1.50515,-17.4674	0/0:14:14,0:14:524:0:0:0,-4.21442,-47.5028	1/1:9:0,9:0:0:9:341:-31.047,-2.70927,0
CM009151.1	4	46618434	0	T	C	726.76	0	AB=0.555556;ABP=3.49285;AC=6;AF=0.375;AN=16;AO=27;CIGAR=1X;DP=88;DPB=88;DPRA=0.660377;EPP=6.95112;EPPR=3.90025;GTI=0;LEN=1;MEANALT=1;MQM=60;MQMR=60;NS=8;NUMALT=1;ODDS=2.66563;PAIRED=1;PAIREDR=1;PAO=0;PQA=0;PQR=0;PRO=0;QA=1014;QR=2262;RO=61;RPL=19;RPP=12.7417;RPPR=3.33068;RPR=8;RUN=1;SAF=14;SAP=3.09072;SAR=13;SRF=41;SRP=18.709;SRR=20;TYPE=snp;technology.illumina=1;ANN=C|intergenic_region|MODIFIER|…	GT:DP:AD:RO:QR:AO:QA:GL	0/0:13:13,0:13:473:0:0:0,-3.91339,-42.9083	0/0:18:18,0:18:667:0:0:0,-5.41854,-60.3612	0/1:9:5,4:5:185:4:151:-11.2486,0,-14.3002	0/1:9:3,6:3:110:6:225:-17.902,0,-7.55128	1/1:9:0,9:0:0:9:334:-30.4117,-2.70927,0	0/0:9:9,0:9:333:0:0:0,-2.70927,-30.3208	0/0:13:13,0:13:494:0:0:0,-3.91339,-44.8078	1/1:8:0,8:0:0:8:304:-27.7201,-2.40824,0
CM009151.1	4	46618797	0	T	C	730.438	0	AB=0.521739;ABP=3.10471;AC=6;AF=0.375;AN=16;AO=28;CIGAR=1X;DP=101;DPB=101;DPRA=0.629032;EPP=3.32051;EPPR=5.41974;GTI=0;LEN=1;MEANALT=1;MQM=60;MQMR=60;NS=8;NUMALT=1;ODDS=0.317937;PAIRED=1;PAIREDR=1;PAO=0;PQA=0;PQR=0;PRO=0;QA=1025;QR=2694;RO=73;RPL=14;RPP=3.0103;RPPR=4.46786;RPR=14;RUN=1;SAF=15;SAP=3.32051;SAR=13;SRF=42;SRP=6.60959;SRR=31;TYPE=snp;technology.illumina=1;ANN=C|intergenic_region|MODIF…	GT:DP:AD:RO:QR:AO:QA:GL	0/0:23:23,0:23:850:0:0:0,-6.92369,-76.8206	0/0:17:17,0:17:634:0:0:0,-5.11751,-57.3949	0/1:12:4,8:4:152:8:289:-22.7422,0,-10.4375	0/1:11:7,4:7:236:4:152:-10.7386,0,-18.2538	1/1:10:0,10:0:0:10:368:-33.4659,-3.0103,0	0/0:7:7,0:7:261:0:0:0,-2.10721,-23.8471	0/0:15:15,0:15:561:0:0:0,-4.51545,-50.8301	1/1:6:0,6:0:0:6:216:-19.7873,-1.80618,0
CM009151.1	4	46620434	0	G	A	675.232	0	AB=0.478261;ABP=3.10471;AC=6;AF=0.375;AN=16;AO=26;CIGAR=1X;DP=90;DPB=90;DPRA=0.730769;EPP=6.01695;EPPR=3.55317;GTI=0;LEN=1;MEANALT=1;MQM=60;MQMR=60;NS=8;NUMALT=1;ODDS=1.50423;PAIRED=1;PAIREDR=1;PAO=0;PQA=0;PQR=0;PRO=0;QA=964;QR=2345;RO=64;RPL=12;RPP=3.34437;RPPR=11.6962;RPR=14;RUN=1;SAF=14;SAP=3.34437;SAR=12;SRF=34;SRP=3.55317;SRR=30;TYPE=snp;technology.illumina=1;ANN=A|intergenic_region|MODIFIER…	GT:DP:AD:RO:QR:AO:QA:GL	0/0:23:23,0:23:837:0:0:0,-6.92369,-75.6438	0/0:12:12,0:12:451:0:0:0,-3.61236,-40.9384	0/1:10:7,3:7:265:3:114:-7.62205,0,-21.2013	0/1:13:5,8:5:163:8:289:-22.4403,0,-11.0741	1/1:8:0,8:0:0:8:299:-27.2658,-2.40824,0	0/0:5:5,0:5:190:0:0:0,-1.50515,-17.4674	0/0:12:12,0:12:439:0:0:0,-3.61236,-39.852	1/1:7:0,7:0:0:7:262:-23.9386,-2.10721,0
CM009151.1	4	46624040	0	C	T	474.081	0	AB=0.357143;ABP=5.49198;AC=6;AF=0.375;AN=16;AO=19;CIGAR=1X;DP=73;DPB=73;DPRA=0.622222;EPP=4.03889;EPPR=3.17115;GTI=1;LEN=1;MEANALT=1;MQM=60;MQMR=60;NS=8;NUMALT=1;ODDS=0.205211;PAIRED=1;PAIREDR=1;PAO=0;PQA=0;PQR=0;PRO=0;QA=717;QR=1939;RO=54;RPL=13;RPP=8.61041;RPPR=3.6537;RPR=6;RUN=1;SAF=13;SAP=8.61041;SAR=6;SRF=23;SRP=5.5839;SRR=31;TYPE=snp;technology.illumina=1;ANN=T|intergenic_region|MODIFIER|LO…	GT:DP:AD:RO:QR:AO:QA:GL	0/0:14:14,0:14:505:0:0:0,-4.21442,-45.7802	0/0:11:11,0:11:399:0:0:0,-3.31133,-36.2519	0/1:8:6,2:6:193:2:75:-4.7121,0,-15.2732	0/1:6:3,3:3:114:3:114:-8.82617,0,-8.82617	1/1:9:0,9:0:0:9:338:-30.7747,-2.70927,0	0/0:7:7,0:7:262:0:0:0,-2.10721,-23.9383	0/0:13:13,0:13:466:0:0:0,-3.91339,-42.2748	1/1:5:0,5:0:0:5:190:-17.4674,-1.50515,0
CM009151.1	4	46627470	0	T	C	715.685	0	AB=0.466667;ABP=3.15506;AC=6;AF=0.375;AN=16;AO=27;CIGAR=1X;DP=99;DPB=99;DPRA=0.546875;EPP=5.02092;EPPR=4.09604;GTI=0;LEN=1;MEANALT=1;MQM=60;MQMR=60;NS=8;NUMALT=1;ODDS=3.00351;PAIRED=1;PAIREDR=1;PAO=0;PQA=0;PQR=0;PRO=0;QA=987;QR=2651;RO=72;RPL=15;RPP=3.73412;RPPR=4.9405;RPR=12;RUN=1;SAF=14;SAP=3.09072;SAR=13;SRF=33;SRP=4.09604;SRR=39;TYPE=snp;technology.illumina=1;ANN=C|intergenic_region|MODIFIER|…	GT:DP:AD:RO:QR:AO:QA:GL	0/0:22:22,0:22:820:0:0:0,-6.62266,-74.1246	0/0:24:24,0:24:851:0:0:0,-7.22472,-76.9025	0/1:3:2,1:2:76:1:38:-2.89418,0,-6.31172	0/1:12:6,6:6:226:6:199:-14.6192,0,-17.0902	1/1:10:0,10:0:0:10:373:-33.9209,-3.0103,0	0/0:10:10,0:10:379:0:0:0,-3.0103,-34.4647	0/0:8:8,0:8:299:0:0:0,-2.40824,-27.266	1/1:10:0,10:0:0:10:377:-34.2836,-3.0103,0
CM009151.1	4	46630713	0	G	A	952.38	0	AB=0.6;ABP=5.18177;AC=6;AF=0.375;AN=16;AO=36;CIGAR=1X;DP=104;DPB=104;DPRA=0.793103;EPP=3.25157;EPPR=3.13803;GTI=0;LEN=1;MEANALT=1;MQM=60;MQMR=60;NS=8;NUMALT=1;ODDS=3.23855;PAIRED=0.944444;PAIREDR=0.985294;PAO=0;PQA=0;PQR=0;PRO=0;QA=1278;QR=2512;RO=68;RPL=19;RPP=3.25157;RPPR=3.13803;RPR=17;RUN=1;SAF=22;SAP=6.8707;SAR=14;SRF=28;SRP=7.60871;SRR=40;TYPE=snp;technology.illumina=1;ANN=A|intergenic_regi…	GT:DP:AD:RO:QR:AO:QA:GL	0/0:15:15,0:15:564:0:0:0,-4.51545,-51.1014	0/0:23:23,0:23:860:0:0:0,-6.92369,-77.7215	0/1:18:9,9:9:333:9:330:-24.6302,0,-24.9026	0/1:7:1,6:1:25:6:224:-18.4129,0,-0.392653	1/1:13:0,13:0:0:13:453:-41.0972,-3.91339,0	0/0:10:10,0:10:356:0:0:0,-3.0103,-32.3783	0/0:10:10,0:10:374:0:0:0,-3.0103,-34.0116	1/1:8:0,8:0:0:8:271:-24.7135,-2.40824,0
CM009151.1	4	46632417	0	A	G	604.548	0	AB=0.666667;ABP=7.35324;AC=6;AF=0.375;AN=16;AO=24;CIGAR=1X;DP=95;DPB=95;DPRA=0.461538;EPP=4.45795;EPPR=8.17902;GTI=1;LEN=1;MEANALT=1;MQM=60;MQMR=60;NS=8;NUMALT=1;ODDS=2.67874;PAIRED=1;PAIREDR=1;PAO=0;PQA=0;PQR=0;PRO=0;QA=864;QR=2625;RO=71;RPL=10;RPP=4.45795;RPPR=3.04088;RPR=14;RUN=1;SAF=14;SAP=4.45795;SAR=10;SRF=30;SRP=6.71098;SRR=41;TYPE=snp;technology.illumina=1;ANN=G|intergenic_region|MODIFIER…	GT:DP:AD:RO:QR:AO:QA:GL	0/0:16:16,0:16:594:0:0:0,-4.81648,-53.7965	0/0:27:27,0:27:1013:0:0:0,-8.12781,-91.4835	0/1:12:3,9:3:114:9:315:-25.0692,0,-7.01999	0/1:6:3,3:3:114:3:110:-8.45437,0,-8.82617	1/1:10:0,10:0:0:10:365:-33.1926,-3.0103,0	0/0:13:13,0:13:457:0:0:0,-3.91339,-41.4542	0/0:9:9,0:9:333:0:0:0,-2.70927,-30.3205	1/1:2:0,2:0:0:2:74:-7.02577,-0.60206,0
CM009151.1	4	46632999	0	C	T	1292.51	0	AB=0.659091;ABP=12.6832;AC=7;AF=0.4375;AN=16;AO=46;CIGAR=1X;DP=102;DPB=102;DPRA=0.892683;EPP=3.0103;EPPR=3.63072;GTI=0;LEN=1;MEANALT=1;MQM=60;MQMR=60;NS=8;NUMALT=1;ODDS=5.26907;PAIRED=1;PAIREDR=1;PAO=0;PQA=0;PQR=0;PRO=0;QA=1705;QR=2073;RO=56;RPL=26;RPP=4.70971;RPPR=3.16541;RPR=20;RUN=1;SAF=19;SAP=6.03148;SAR=27;SRF=19;SRP=15.5738;SRR=37;TYPE=snp;technology.illumina=1;ANN=T|intergenic_region|MODIF…	GT:DP:AD:RO:QR:AO:QA:GL	0/0:23:23,0:23:842:0:0:0,-6.92369,-76.0953	0/1:24:6,18:6:224:18:675:-53.8588,0,-13.2951	0/1:7:2,5:2:76:5:181:-14.5355,0,-5.1076	0/1:13:7,6:7:266:6:228:-16.9716,0,-20.3891	1/1:13:0,13:0:0:13:469:-42.5419,-3.91339,0	0/0:5:5,0:5:190:0:0:0,-1.50515,-17.4674	0/0:13:13,0:13:475:0:0:0,-3.91339,-43.0889	1/1:4:0,4:0:0:4:152:-14.0499,-1.20412,0
CM009151.1	4	46635809	0	G	C	325.114	0	AB=0.6;ABP=3.44459;AC=6;AF=0.375;AN=16;AO=14;CIGAR=1X;DP=79;DPB=79;DPRA=0.253968;EPP=3.0103;EPPR=3.31097;GTI=1;LEN=1;MEANALT=1;MQM=60;MQMR=60;NS=8;NUMALT=1;ODDS=0.276227;PAIRED=1;PAIREDR=0.984615;PAO=0;PQA=0;PQR=0;PRO=0;QA=513;QR=2299;RO=65;RPL=6;RPP=3.63072;RPPR=3.84548;RPR=8;RUN=1;SAF=7;SAP=3.0103;SAR=7;SRF=34;SRP=3.31097;SRR=31;TYPE=snp;technology.illumina=1;ANN=C|intergenic_region|MODIFIER|LO…	GT:DP:AD:RO:QR:AO:QA:GL	0/0:24:24,0:24:831:0:0:0,-7.22472,-75.0908	0/0:17:17,0:17:617:0:0:0,-5.11751,-55.8548	0/1:3:1,2:1:37:2:71:-5.83849,0,-2.79474	0/1:2:1,1:1:34:1:38:-3.19521,0,-2.79685	1/1:9:0,9:0:0:9:342:-31.1376,-2.70927,0	0/0:8:8,0:8:287:0:0:0,-2.40824,-26.1728	0/0:14:14,0:14:493:0:0:0,-4.21442,-44.6949	1/1:2:0,2:0:0:2:62:-5.88781,-0.60206,0
CM009151.1	4	46636351	0	C	T	547.718	0	AB=0.411765;ABP=4.1599;AC=6;AF=0.375;AN=16;AO=22;CIGAR=1X;DP=105;DPB=105;DPRA=0.438356;EPP=4.58955;EPPR=6.17594;GTI=1;LEN=1;MEANALT=1;MQM=60;MQMR=60;NS=8;NUMALT=1;ODDS=1.88147;PAIRED=1;PAIREDR=1;PAO=0;PQA=0;PQR=0;PRO=0;QA=815;QR=2974;RO=83;RPL=9;RPP=4.58955;RPPR=3.03646;RPR=13;RUN=1;SAF=8;SAP=6.56362;SAR=14;SRF=36;SRP=6.17594;SRR=47;TYPE=snp;technology.illumina=1;ANN=T|intergenic_region|MODIFIER|…	GT:DP:AD:RO:QR:AO:QA:GL	0/0:23:23,0:23:849:0:0:0,-6.92369,-76.7318	0/0:30:30,0:30:1029:0:0:0,-9.0309,-92.9002	0/1:5:2,3:2:73:3:104:-8.19616,0,-5.42595	0/1:12:8,4:8:301:4:152:-10.4375,0,-23.8352	1/1:11:0,11:0:0:11:412:-37.4291,-3.31133,0	0/0:8:8,0:8:294:0:0:0,-2.40824,-26.811	0/0:12:12,0:12:428:0:0:0,-3.61236,-38.8555	1/1:4:0,4:0:0:4:147:-13.5891,-1.20412,0
CM009151.1	4	46636553	0	ATTTTGTC	ATTTTTGTC	570.94	0	AB=0.615385;ABP=4.51363;AC=6;AF=0.375;AN=16;AO=23;CIGAR=1M1I7M;DP=86;DPB=89;DPRA=0.508772;EPP=3.86001;EPPR=8.05372;GTI=1;LEN=1;MEANALT=1.25;MQM=60;MQMR=60;NS=8;NUMALT=1;ODDS=1.6247;PAIRED=1;PAIREDR=0.983871;PAO=0;PQA=0;PQR=0;PRO=0;QA=810;QR=2300;RO=62;RPL=10;RPP=3.86001;RPPR=6.51267;RPR=13;RUN=1;SAF=10;SAP=3.86001;SAR=13;SRF=23;SRP=11.9764;SRR=39;TYPE=ins;technology.illumina=1;ANN=ATTTTTGTC|inter…	GT:DP:AD:RO:QR:AO:QA:GL	0/0:26:26,0:26:959:0:0:0,-7.82678,-86.6261	0/0:16:16,0:16:599:0:0:0,-4.81648,-54.2491	0/1:5:1,4:1:37:4:145:-11.8993,0,-2.19268	0/1:8:4,4:4:147:4:150:-11.4576,0,-11.1812	1/1:13:0,12:0:0:12:401:-36.2411,-3.61236,0	0/0:4:4,0:4:144:0:0:0,-1.20412,-13.3128	0/0:11:11,0:11:414:0:0:0,-3.31133,-37.6108	1/1:3:0,3:0:0:3:114:-10.6324,-0.90309,0
CM009151.1	4	46637068	0	TCTAC	TC	400.402	0	AB=0.461538;ABP=3.17734;AC=6;AF=0.375;AN=16;AO=19;CIGAR=1M3D1M;DP=81;DPB=69.6;DPRA=0.472727;EPP=3.12459;EPPR=7.31765;GTI=1;LEN=3;MEANALT=1;MQM=60;MQMR=60;NS=8;NUMALT=1;ODDS=2.95182;PAIRED=1;PAIREDR=1;PAO=0;PQA=0;PQR=0;PRO=0;QA=619;QR=2239;RO=61;RPL=8;RPP=4.03889;RPPR=9.02635;RPR=11;RUN=1;SAF=10;SAP=3.12459;SAR=9;SRF=29;SRP=3.33068;SRR=32;TYPE=del;technology.illumina=1;ANN=TC|intergenic_region|MOD…	GT:DP:AD:RO:QR:AO:QA:GL	0/0:17:17,0:17:631:0:0:0,-5.11751,-57.1245	0/0:21:21,0:21:752:0:0:0,-6.32163,-67.9981	0/1:4:2,2:2:75:2:53:-3.82827,0,-5.91622	0/1:9:5,4:5:189:4:128:-9.12366,0,-14.6667	1/1:11:0,11:0:0:11:385:-34.9782,-3.31133,0	0/0:7:6,0:6:219:0:0:0,-1.80618,-19.8743	0/0:10:10,0:10:373:0:0:0,-3.0103,-33.9213	1/1:2:0,2:0:0:2:53:-5.03239,-0.60206,0
CM009151.1	4	46638634	0	TTGTGTGTGTGTGTGTGTGTGTGTGA	TTGTGTGTGTGTGTGTGTGTGTGTGTGTGA	417.584	0	AB=0.5;ABP=3.0103;AC=6;AF=0.375;AN=16;AO=20;CIGAR=1M4I25M;DP=81;DPB=84;DPRA=0.588235;EPP=3.44459;EPPR=4.40625;GTI=2;LEN=4;MEANALT=1.25;MQM=60;MQMR=60;NS=8;NUMALT=1;ODDS=0.213509;PAIRED=0.95;PAIREDR=1;PAO=0;PQA=0;PQR=0;PRO=0;QA=665;QR=2066;RO=56;RPL=13;RPP=6.91895;RPPR=3.16541;RPR=7;RUN=1;SAF=8;SAP=4.74748;SAR=12;SRF=32;SRP=5.49198;SRR=24;TYPE=ins;technology.illumina=1;ANN=TTGTGTGTGTGTGTGTGTGTGTGT…	GT:DP:AD:RO:QR:AO:QA:GL	0/0:14:14,0:14:520:0:0:0,-4.21442,-47.1424	0/0:19:17,0:17:623:0:0:0,-5.11751,-56.0351	0/1:12:7,5:7:259:5:162:-11.2836,0,-20.0536	0/1:6:2,4:2:74:4:137:-10.8609,0,-5.2197	1/1:7:0,6:0:0:6:205:-18.4857,-1.80618,0	0/0:8:6,0:6:223:0:0:0,-1.80618,-20.0702	0/0:10:10,0:10:367:0:0:0,-3.0103,-33.3775	1/1:5:0,5:0:0:5:161:-14.8063,-1.50515,0
CM009151.1	4	46640767	0	T	A	343.885	0	AB=0.3125;ABP=7.89611;AC=6;AF=0.375;AN=16;AO=17;CIGAR=1X;DP=78;DPB=78;DPRA=0.56;EPP=4.1599;EPPR=3.90025;GTI=1;LEN=1;MEANALT=1;MQM=60;MQMR=60;NS=8;NUMALT=1;ODDS=1.2937;PAIRED=1;PAIREDR=0.967213;PAO=0;PQA=0;PQR=0;PRO=0;QA=573;QR=2264;RO=61;RPL=7;RPP=4.1599;RPPR=3.90025;RPR=10;RUN=1;SAF=11;SAP=6.20364;SAR=6;SRF=34;SRP=4.7546;SRR=27;TYPE=snp;technology.illumina=1;ANN=A|intergenic_region|MODIFIER|LOC1…	GT:DP:AD:RO:QR:AO:QA:GL	0/0:14:14,0:14:532:0:0:0,-4.21442,-48.2253	0/0:13:13,0:13:448:0:0:0,-3.91339,-40.6383	0/1:4:3,1:3:114:1:36:-2.39415,0,-9.42823	0/1:12:8,4:8:302:4:104:-6.00482,0,-23.9261	1/1:9:0,9:0:0:9:319:-29.045,-2.70927,0	0/0:7:7,0:7:266:0:0:0,-2.10721,-24.3025	0/0:16:16,0:16:602:0:0:0,-4.81648,-54.519	1/1:3:0,3:0:0:3:114:-10.6324,-0.90309,0
CM009151.1	4	46641960	0	T	C	566.057	0	AB=0.421053;ABP=4.03889;AC=6;AF=0.375;AN=16;AO=24;CIGAR=1X;DP=108;DPB=108;DPRA=0.479452;EPP=4.45795;EPPR=5.12945;GTI=1;LEN=1;MEANALT=1;MQM=60;MQMR=60;NS=8;NUMALT=1;ODDS=0.671304;PAIRED=1;PAIREDR=1;PAO=0;PQA=0;PQR=0;PRO=0;QA=846;QR=3118;RO=83;RPL=15;RPP=6.26751;RPPR=4.29225;RPR=9;RUN=1;SAF=11;SAP=3.37221;SAR=13;SRF=43;SRP=3.24576;SRR=40;TYPE=snp;technology.illumina=1;ANN=C|intergenic_region|MODIFI…	GT:DP:AD:RO:QR:AO:QA:GL	0/0:30:29,0:29:1078:0:0:0,-8.72987,-97.0058	0/0:18:18,0:18:675:0:0:0,-5.41854,-61.0837	0/1:8:5,3:5:190:3:114:-8.22411,0,-15.0592	0/1:11:6,5:6:228:5:160:-11.4006,0,-17.5736	1/1:9:0,9:0:0:9:329:-29.9568,-2.70927,0	0/0:8:8,0:8:302:0:0:0,-2.40824,-27.5386	0/0:17:17,0:17:645:0:0:0,-5.11751,-58.3879	1/1:7:0,7:0:0:7:243:-22.2021,-2.10721,0
CM009151.1	4	46642386	0	C	T	670.353	0	AB=0.611111;ABP=4.9405;AC=6;AF=0.375;AN=16;AO=25;CIGAR=1X;DP=86;DPB=86;DPRA=0.592593;EPP=7.26639;EPPR=3.33068;GTI=1;LEN=1;MEANALT=1;MQM=60;MQMR=60;NS=8;NUMALT=1;ODDS=1.16475;PAIRED=1;PAIREDR=1;PAO=0;PQA=0;PQR=0;PRO=0;QA=939;QR=2261;RO=61;RPL=10;RPP=5.18177;RPPR=15.8611;RPR=15;RUN=1;SAF=11;SAP=3.79203;SAR=14;SRF=36;SRP=7.31765;SRR=25;TYPE=snp;technology.illumina=1;ANN=T|intergenic_region|MODIFIER|…	GT:DP:AD:RO:QR:AO:QA:GL	0/0:20:20,0:20:739:0:0:0,-6.0206,-66.8369	0/0:23:23,0:23:856:0:0:0,-6.92369,-77.3623	0/1:5:2,3:2:73:3:114:-9.1272,0,-5.42595	0/1:13:5,8:5:184:8:294:-22.8984,0,-13.0045	1/1:11:0,11:0:0:11:418:-37.9727,-3.31133,0	0/0:4:4,0:4:148:0:0:0,-1.20412,-13.6814	0/0:7:7,0:7:261:0:0:0,-2.10721,-23.8474	1/1:3:0,3:0:0:3:113:-10.5395,-0.90309,0
CM009151.1	4	46643898	0	T	C	478.251	0	AB=0.333333;ABP=5.9056;AC=6;AF=0.375;AN=16;AO=20;CIGAR=1X;DP=81;DPB=81;DPRA=0.528302;EPP=13.8677;EPPR=7.31765;GTI=0;LEN=1;MEANALT=1;MQM=60;MQMR=60;NS=8;NUMALT=1;ODDS=0.696234;PAIRED=1;PAIREDR=1;PAO=0;PQA=0;PQR=0;PRO=0;QA=723;QR=2234;RO=61;RPL=11;RPP=3.44459;RPPR=5.89373;RPR=9;RUN=1;SAF=8;SAP=4.74748;SAR=12;SRF=34;SRP=4.7546;SRR=27;TYPE=snp;technology.illumina=1;ANN=C|intergenic_region|MODIFIER|LO…	GT:DP:AD:RO:QR:AO:QA:GL	0/0:19:19,0:19:720:0:0:0,-5.71957,-65.133	0/0:17:17,0:17:631:0:0:0,-5.11751,-57.123	0/1:6:4,2:4:145:2:76:-5.40863,0,-11.5982	0/1:6:4,2:4:150:2:71:-4.9354,0,-12.0596	1/1:9:0,9:0:0:9:322:-29.3207,-2.70927,0	0/0:9:9,0:9:314:0:0:0,-2.70927,-28.591	0/0:8:8,0:8:274:0:0:0,-2.40824,-24.988	1/1:7:0,7:0:0:7:254:-23.2097,-2.10721,0
CM009151.1	4	46644072	0	A	T	1042.83	0	AB=0.466667;ABP=3.44459;AC=7;AF=0.4375;AN=16;AO=40;CIGAR=1X;DP=103;DPB=103;DPRA=0.984615;EPP=3.0103;EPPR=12.9715;GTI=0;LEN=1;MEANALT=1;MQM=60;MQMR=60;NS=8;NUMALT=1;ODDS=5.31725;PAIRED=1;PAIREDR=1;PAO=0;PQA=0;PQR=0;PRO=0;QA=1440;QR=2363;RO=63;RPL=26;RPP=10.8276;RPPR=4.69922;RPR=14;RUN=1;SAF=24;SAP=6.48466;SAR=16;SRF=31;SRP=3.04477;SRR=32;TYPE=snp;technology.illumina=1;ANN=T|intergenic_region|MODIF…	GT:DP:AD:RO:QR:AO:QA:GL	0/0:20:20,0:20:753:0:0:0,-6.0206,-68.0994	0/1:27:13,14:13:494:14:509:-38.014,0,-36.68	0/1:10:7,3:7:265:3:110:-7.25025,0,-21.2013	0/1:8:4,4:4:139:4:123:-8.96356,0,-10.4429	1/1:14:0,14:0:0:14:510:-46.2378,-4.21442,0	0/0:10:10,0:10:376:0:0:0,-3.0103,-34.1926	0/0:9:9,0:9:336:0:0:0,-2.70927,-30.5931	1/1:5:0,5:0:0:5:188:-17.2844,-1.50515,0
CM009151.1	4	46644097	0	G	T	900.004	0	AB=0.416667;ABP=5.9056;AC=7;AF=0.4375;AN=16;AO=34;CIGAR=1X;DP=97;DPB=97;DPRA=1.06286;EPP=3.26577;EPPR=8.83536;GTI=0;LEN=1;MEANALT=1;MQM=60;MQMR=60;NS=8;NUMALT=1;ODDS=3.00605;PAIRED=1;PAIREDR=1;PAO=0;PQA=0;PQR=0;PRO=0;QA=1284;QR=2301;RO=63;RPL=18;RPP=3.26577;RPPR=8.83536;RPR=16;RUN=1;SAF=20;SAP=5.30951;SAR=14;SRF=37;SRP=7.18091;SRR=26;TYPE=snp;technology.illumina=1;ANN=T|intergenic_region|MODIFIER…	GT:DP:AD:RO:QR:AO:QA:GL	0/0:13:13,0:13:459:0:0:0,-3.91339,-41.6369	0/1:30:17,13:17:627:13:491:-35.506,0,-47.7325	0/1:9:7,2:7:249:2:76:-4.50554,0,-20.0423	0/1:9:4,5:4:148:5:188:-14.5751,0,-10.9721	1/1:11:0,11:0:0:11:415:-37.7012,-3.31133,0	0/0:8:8,0:8:293:0:0:0,-2.40824,-26.7198	0/0:14:14,0:14:525:0:0:0,-4.21442,-47.5932	1/1:3:0,3:0:0:3:114:-10.6324,-0.90309,0
CM009151.1	4	46646121	0	G	A	823.247	0	AB=0.447368;ABP=3.9246;AC=7;AF=0.4375;AN=16;AO=32;CIGAR=1X;DP=90;DPB=90;DPRA=0.859459;EPP=4.09604;EPPR=5.40641;GTI=0;LEN=1;MEANALT=1;MQM=60;MQMR=60;NS=8;NUMALT=1;ODDS=2.53141;PAIRED=1;PAIREDR=1;PAO=0;PQA=0;PQR=0;PRO=0;QA=1165;QR=2122;RO=58;RPL=17;RPP=3.28173;RPPR=3.16006;RPR=15;RUN=1;SAF=13;SAP=5.45321;SAR=19;SRF=33;SRP=5.40641;SRR=25;TYPE=snp;technology.illumina=1;ANN=A|intergenic_region|MODIFIE…	GT:DP:AD:RO:QR:AO:QA:GL	0/0:23:23,0:23:848:0:0:0,-6.92369,-76.6387	0/1:19:12,7:12:427:7:255:-17.5814,0,-33.0407	0/1:7:2,5:2:75:5:177:-14.1682,0,-5.01313	0/1:12:7,5:7:257:5:172:-12.2021,0,-19.8708	1/1:13:0,13:0:0:13:486:-44.0845,-3.91339,0	0/0:4:4,0:4:142:0:0:0,-1.20412,-13.1272	0/0:10:10,0:10:373:0:0:0,-3.0103,-33.9209	1/1:2:0,2:0:0:2:75:-7.12034,-0.60206,0
CM009151.1	4	46646702	0	A	G	946.239	0	AB=0.740741;ABP=16.6021;AC=7;AF=0.4375;AN=16;AO=34;CIGAR=1X;DP=67;DPB=67;DPRA=0.946154;EPP=3.26577;EPPR=3.0761;GTI=0;LEN=1;MEANALT=1;MQM=60;MQMR=60;NS=8;NUMALT=1;ODDS=2.77614;PAIRED=1;PAIREDR=1;PAO=0;PQA=0;PQR=0;PRO=0;QA=1277;QR=1243;RO=33;RPL=19;RPP=4.03217;RPPR=6.23461;RPR=15;RUN=1;SAF=25;SAP=19.3602;SAR=9;SRF=13;SRP=6.23461;SRR=20;TYPE=snp;technology.illumina=1;ANN=G|intergenic_region|MODIFIER…	GT:DP:AD:RO:QR:AO:QA:GL	0/0:14:14,0:14:526:0:0:0,-4.21442,-47.6829	0/1:15:3,12:3:113:12:453:-36.6035,0,-6.02409	0/1:8:2,6:2:76:6:228:-18.4767,0,-4.80657	0/1:4:2,2:2:76:2:76:-6.01069,0,-6.01069	1/1:9:0,9:0:0:9:335:-30.5026,-2.70927,0	0/0:3:3,0:3:114:0:0:0,-0.90309,-10.6324	0/0:9:9,0:9:338:0:0:0,-2.70927,-30.7747	1/1:5:0,5:0:0:5:185:-17.0092,-1.50515,0
CM009151.1	4	46647767	0	A	C	414.869	0	AB=0.444444;ABP=3.49285;AC=6;AF=0.375;AN=16;AO=18;CIGAR=1X;DP=94;DPB=94;DPRA=0.424242;EPP=4.9405;EPPR=3.12459;GTI=2;LEN=1;MEANALT=1;MQM=60;MQMR=60;NS=8;NUMALT=1;ODDS=1.17462;PAIRED=1;PAIREDR=1;PAO=0;PQA=0;PQR=0;PRO=0;QA=658;QR=2853;RO=76;RPL=8;RPP=3.49285;RPPR=3.12459;RPR=10;RUN=1;SAF=9;SAP=3.0103;SAR=9;SRF=30;SRP=10.3247;SRR=46;TYPE=snp;technology.illumina=1;ANN=C|intergenic_region|MODIFIER|LOC1…	GT:DP:AD:RO:QR:AO:QA:GL	0/0:24:24,0:24:885:0:0:0,-7.22472,-79.9677	0/0:24:24,0:24:906:0:0:0,-7.22472,-81.8607	0/1:6:3,3:3:114:3:114:-8.82617,0,-8.82617	0/1:12:7,5:7:266:5:179:-12.8466,0,-20.6902	1/1:7:0,7:0:0:7:252:-23.0264,-2.10721,0	0/0:10:10,0:10:380:0:0:0,-3.0103,-34.5551	0/0:8:8,0:8:302:0:0:0,-2.40824,-27.5386	1/1:3:0,3:0:0:3:113:-10.5395,-0.90309,0
CM009151.1	4	46648083	0	G	C	1053.79	0	AB=0.642857;ABP=7.97367;AC=7;AF=0.4375;AN=16;AO=38;CIGAR=1X;DP=83;DPB=83;DPRA=0.822857;EPP=14.2105;EPPR=3.44459;GTI=0;LEN=1;MEANALT=1;MQM=60;MQMR=60;NS=8;NUMALT=1;ODDS=6.428;PAIRED=1;PAIREDR=1;PAO=0;PQA=0;PQR=0;PRO=0;QA=1397;QR=1689;RO=45;RPL=17;RPP=3.9246;RPPR=3.44459;RPR=21;RUN=1;SAF=15;SAP=6.66752;SAR=23;SRF=23;SRP=3.05855;SRR=22;TYPE=snp;technology.illumina=1;ANN=C|intergenic_region|MODIFIER|…	GT:DP:AD:RO:QR:AO:QA:GL	0/0:20:20,0:20:758:0:0:0,-6.0206,-68.5506	0/1:17:7,10:7:257:10:367:-28.2583,0,-18.3643	0/1:6:2,4:2:76:4:141:-11.2305,0,-5.40863	0/1:5:1,4:1:38:4:136:-11.0688,0,-2.29212	1/1:10:0,10:0:0:10:380:-34.5551,-3.0103,0	0/0:7:7,0:7:257:0:0:0,-2.10721,-23.4818	0/0:8:8,0:8:303:0:0:0,-2.40824,-27.6293	1/1:10:0,10:0:0:10:373:-33.9208,-3.0103,0
CM009151.1	4	46648135	0	G	A	693.3	0	AB=0.45;ABP=3.44459;AC=6;AF=0.375;AN=16;AO=26;CIGAR=1X;DP=87;DPB=87;DPRA=0.74;EPP=4.34659;EPPR=3.0459;GTI=0;LEN=1;MEANALT=1;MQM=60;MQMR=60;NS=8;NUMALT=1;ODDS=2.48331;PAIRED=1;PAIREDR=0.983607;PAO=0;PQA=0;PQR=0;PRO=0;QA=972;QR=2221;RO=61;RPL=11;RPP=4.34659;RPPR=4.7546;RPR=15;RUN=1;SAF=14;SAP=3.34437;SAR=12;SRF=30;SRP=3.0459;SRR=31;TYPE=snp;technology.illumina=1;ANN=A|intergenic_region|MODIFIER|LOC…	GT:DP:AD:RO:QR:AO:QA:GL	0/0:12:12,0:12:432:0:0:0,-3.61236,-39.2136	0/0:27:27,0:27:968:0:0:0,-8.12781,-87.4262	0/1:9:4,5:4:146:5:189:-14.6667,0,-10.7879	0/1:11:7,4:7:266:4:152:-10.7386,0,-20.9912	1/1:9:0,9:0:0:9:341:-31.047,-2.70927,0	0/0:4:4,0:4:152:0:0:0,-1.20412,-14.0499	0/0:7:7,0:7:257:0:0:0,-2.10721,-23.4818	1/1:8:0,8:0:0:8:290:-26.4468,-2.40824,0
CM009151.1	4	46648172	0	T	C	1350.9	0	AB=0.6;ABP=7.35324;AC=7;AF=0.4375;AN=16;AO=48;CIGAR=1X;DP=96;DPB=96;DPRA=1.45714;EPP=3.0103;EPPR=7.5342;GTI=0;LEN=1;MEANALT=1;MQM=60;MQMR=60;NS=8;NUMALT=1;ODDS=3.36659;PAIRED=0.979167;PAIREDR=1;PAO=0;PQA=0;PQR=0;PRO=0;QA=1789;QR=1755;RO=48;RPL=22;RPP=3.73412;RPPR=9.52472;RPR=26;RUN=1;SAF=24;SAP=3.0103;SAR=24;SRF=23;SRP=3.19126;SRR=25;TYPE=snp;technology.illumina=1;ANN=C|intergenic_region|MODIFIER…	GT:DP:AD:RO:QR:AO:QA:GL	0/0:19:19,0:19:680:0:0:0,-5.71957,-61.5178	0/1:26:9,17:9:342:17:639:-50.019,0,-23.3108	0/1:12:4,8:4:151:8:286:-22.4707,0,-10.3456	0/1:12:7,5:7:266:5:190:-13.8551,0,-20.6902	1/1:9:0,9:0:0:9:336:-30.5934,-2.70927,0	0/0:4:4,0:4:149:0:0:0,-1.20412,-13.7737	0/0:5:5,0:5:167:0:0:0,-1.50515,-15.3539	1/1:9:0,9:0:0:9:338:-30.7747,-2.70927,0
CM009151.1	4	46648234	0	T	C	1151.35	0	AB=0.6;ABP=6.48466;AC=7;AF=0.4375;AN=16;AO=41;CIGAR=1X;DP=94;DPB=94;DPRA=0.924324;EPP=3.06326;EPPR=3.37904;GTI=0;LEN=1;MEANALT=1;MQM=60;MQMR=60;NS=8;NUMALT=1;ODDS=6.27652;PAIRED=1;PAIREDR=1;PAO=0;PQA=0;PQR=0;PRO=0;QA=1533;QR=1984;RO=53;RPL=25;RPP=7.30028;RPPR=14.851;RPR=16;RUN=1;SAF=21;SAP=3.06326;SAR=20;SRF=19;SRP=12.2288;SRR=34;TYPE=snp;technology.illumina=1;ANN=C|intergenic_region|MODIFIER|LOC…	GT:DP:AD:RO:QR:AO:QA:GL	0/0:23:23,0:23:866:0:0:0,-6.92369,-78.2627	0/1:21:9,12:9:338:12:455:-34.9783,0,-24.453	0/1:9:3,6:3:113:6:217:-17.1705,0,-7.83027	0/1:10:4,6:4:146:6:228:-17.8747,0,-10.4865	1/1:10:0,10:0:0:10:367:-33.3768,-3.0103,0	0/0:6:6,0:6:221:0:0:0,-1.80618,-20.2453	0/0:8:8,0:8:300:0:0:0,-2.40824,-27.3568	1/1:7:0,7:0:0:7:266:-24.3025,-2.10721,0
CM009151.1	4	46648268	0	C	G	593.653	0	AB=0.5;ABP=3.0103;AC=6;AF=0.375;AN=16;AO=26;CIGAR=1X;DP=94;DPB=94;DPRA=0.59322;EPP=3.34437;EPPR=3.52123;GTI=0;LEN=1;MEANALT=1;MQM=60;MQMR=60;NS=8;NUMALT=1;ODDS=1.12299;PAIRED=1;PAIREDR=1;PAO=0;PQA=0;PQR=0;PRO=0;QA=863;QR=2534;RO=68;RPL=17;RPP=8.35546;RPPR=3.13803;RPR=9;RUN=1;SAF=13;SAP=3.0103;SAR=13;SRF=27;SRP=9.26925;SRR=41;TYPE=snp;technology.illumina=1;ANN=G|intergenic_region|MODIFIER|LOC11177…	GT:DP:AD:RO:QR:AO:QA:GL	0/0:23:23,0:23:860:0:0:0,-6.92369,-77.722	0/0:21:21,0:21:779:0:0:0,-6.32163,-70.4358	0/1:8:4,4:4:152:4:139:-10.4427,0,-11.6417	0/1:10:5,5:5:190:5:168:-12.4378,0,-14.4571	1/1:10:0,10:0:0:10:326:-29.6485,-3.0103,0	0/0:8:8,0:8:289:0:0:0,-2.40824,-26.3558	0/0:7:7,0:7:264:0:0:0,-2.10721,-24.1206	1/1:7:0,7:0:0:7:230:-21.017,-2.10721,0
CM009151.1	4	46648284	0	T	C	905.111	0	AB=0.5;ABP=3.0103;AC=7;AF=0.4375;AN=16;AO=33;CIGAR=1X;DP=88;DPB=88;DPRA=0.789474;EPP=8.34028;EPPR=3.99733;GTI=0;LEN=1;MEANALT=1;MQM=60;MQMR=60;NS=8;NUMALT=1;ODDS=5.77423;PAIRED=1;PAIREDR=0.981818;PAO=0;PQA=0;PQR=0;PRO=0;QA=1244;QR=2040;RO=55;RPL=18;RPP=3.60252;RPPR=3.36563;RPR=15;RUN=1;SAF=14;SAP=4.65535;SAR=19;SRF=21;SRP=9.68264;SRR=34;TYPE=snp;technology.illumina=1;ANN=C|intergenic_region|MODIF…	GT:DP:AD:RO:QR:AO:QA:GL	0/0:21:21,0:21:792:0:0:0,-6.32163,-71.6074	0/1:17:8,9:8:284:9:342:-26.0201,0,-20.7819	0/1:6:3,3:3:114:3:113:-8.73336,0,-8.82617	0/1:11:6,5:6:219:5:188:-13.973,0,-16.7519	1/1:10:0,10:0:0:10:377:-34.2836,-3.0103,0	0/0:8:8,0:8:296:0:0:0,-2.40824,-26.9933	0/0:9:9,0:9:335:0:0:0,-2.70927,-30.5018	1/1:6:0,6:0:0:6:224:-20.5201,-1.80618,0
CM009151.1	4	46648459	0	T	C	542.942	0	AB=0.666667;ABP=7.35324;AC=6;AF=0.375;AN=16;AO=22;CIGAR=1X;DP=70;DPB=70;DPRA=0.666667;EPP=3.0103;EPPR=11.8771;GTI=1;LEN=1;MEANALT=1;MQM=58.5;MQMR=57.5208;NS=8;NUMALT=1;ODDS=0.472679;PAIRED=0.954545;PAIREDR=1;PAO=0;PQA=0;PQR=0;PRO=0;QA=790;QR=1659;RO=48;RPL=9;RPP=4.58955;RPPR=4.6389;RPR=13;RUN=1;SAF=12;SAP=3.40511;SAR=10;SRF=28;SRP=5.9056;SRR=20;TYPE=snp;technology.illumina=1;ANN=C|intergenic_regi…	GT:DP:AD:RO:QR:AO:QA:GL	0/0:15:15,0:15:491:0:0:0,-4.51545,-44.486	0/0:15:15,0:15:560:0:0:0,-4.51545,-48.0938	0/1:8:2,6:2:76:6:203:-16.1242,0,-4.80657	0/1:10:4,6:4:151:6:219:-17.0522,0,-10.9476	1/1:3:0,3:0:0:3:114:-10.6317,-0.90309,0	0/0:5:5,0:5:164:0:0:0,-1.50515,-15.0726	0/0:7:7,0:7:217:0:0:0,-2.10721,-19.8311	1/1:7:0,7:0:0:7:254:-23.2022,-2.10721,0
CM009151.1	4	46648504	0	A	G	564.205	0	AB=0.705882;ABP=9.26925;AC=6;AF=0.375;AN=16;AO=26;CIGAR=1X;DP=67;DPB=67;DPRA=0.835714;EPP=11.3621;EPPR=3.06326;GTI=0;LEN=1;MEANALT=1;MQM=54.6538;MQMR=57.7805;NS=8;NUMALT=1;ODDS=1.43865;PAIRED=1;PAIREDR=1;PAO=0;PQA=0;PQR=0;PRO=0;QA=856;QR=1452;RO=41;RPL=10;RPP=6.01695;RPPR=9.41879;RPR=16;RUN=1;SAF=10;SAP=6.01695;SAR=16;SRF=27;SRP=11.961;SRR=14;TYPE=snp;technology.illumina=1;ANN=G|intergenic_region…	GT:DP:AD:RO:QR:AO:QA:GL	0/0:15:15,0:15:526:0:0:0,-4.51545,-47.583	0/0:9:8,1:8:299:1:14:0,-1.30953,-25.8658	0/1:9:2,7:2:76:7:247:-19.7524,0,-4.5042	0/1:8:3,5:3:107:5:166:-12.8531,0,-7.57282	1/1:7:0,7:0:0:7:219:-19.9684,-2.10721,0	0/0:5:5,0:5:184:0:0:0,-1.50515,-16.8691	0/0:8:8,0:8:260:0:0:0,-2.40824,-23.6068	1/1:6:0,6:0:0:6:210:-17.5815,-1.80618,0
CM009151.1	4	46648529	0	T	G	503.151	0	AB=0.588235;ABP=4.1599;AC=6;AF=0.375;AN=16;AO=25;CIGAR=1X;DP=75;DPB=75;DPRA=0.9;EPP=5.18177;EPPR=8.37251;GTI=0;LEN=1;MEANALT=1.2;MQM=55;MQMR=57.6122;NS=8;NUMALT=1;ODDS=2.56924;PAIRED=1;PAIREDR=1;PAO=0;PQA=0;PQR=0;PRO=0;QA=787;QR=1503;RO=49;RPL=12;RPP=3.09716;RPPR=8.37251;RPR=13;RUN=1;SAF=8;SAP=10.0459;SAR=17;SRF=28;SRP=5.18177;SRR=21;TYPE=snp;technology.illumina=1;ANN=G|intergenic_region|MODIFIER…	GT:DP:AD:RO:QR:AO:QA:GL	0/0:16:16,0:16:524:0:0:0,-4.81648,-47.3294	0/0:14:12,1:12:359:1:14:0,-2.6484,-31.1842	0/1:10:4,6:4:115:6:203:-15.4919,0,-7.62067	0/1:7:3,4:3:66:4:126:-9.54007,0,-4.05022	1/1:7:0,7:0:0:7:214:-19.4964,-2.10721,0	0/0:6:6,0:6:187:0:0:0,-1.80618,-17.0753	0/0:8:8,0:8:252:0:0:0,-2.40824,-22.8764	1/1:7:0,7:0:0:7:230:-19.3529,-2.10721,0
CM009151.1	4	46660507	0	C	T	619.543	0	AB=0.35;ABP=6.91895;AC=6;AF=0.375;AN=16;AO=24;CIGAR=1X;DP=100;DPB=100;DPRA=0.587302;EPP=6.26751;EPPR=3.46745;GTI=1;LEN=1;MEANALT=1;MQM=60;MQMR=60;NS=8;NUMALT=1;ODDS=0.00413242;PAIRED=1;PAIREDR=0.986842;PAO=0;PQA=0;PQR=0;PRO=0;QA=902;QR=2786;RO=76;RPL=12;RPP=3.0103;RPPR=3.12459;RPR=12;RUN=1;SAF=13;SAP=3.37221;SAR=11;SRF=35;SRP=4.03889;SRR=41;TYPE=snp;technology.illumina=1;ANN=T|intergenic_region|M…	GT:DP:AD:RO:QR:AO:QA:GL	0/0:22:22,0:22:795:0:0:0,-6.62266,-71.8693	0/0:24:24,0:24:896:0:0:0,-7.22472,-80.9601	0/1:11:6,5:6:228:5:190:-14.1561,0,-17.5736	0/1:9:7,2:7:266:2:75:-4.41107,0,-21.5933	1/1:10:0,10:0:0:10:373:-33.9201,-3.0103,0	0/0:11:11,0:11:398:0:0:0,-3.31133,-36.159	0/0:6:6,0:6:203:0:0:0,-1.80618,-18.5968	1/1:7:0,7:0:0:7:264:-24.1206,-2.10721,0
CM009151.1	4	46663204	0	G	T	718.203	0	AB=0.571429;ABP=3.63072;AC=6;AF=0.375;AN=16;AO=28;CIGAR=1X;DP=91;DPB=91;DPRA=0.596491;EPP=5.80219;EPPR=3.15039;GTI=0;LEN=1;MEANALT=1;MQM=60;MQMR=60;NS=8;NUMALT=1;ODDS=2.0595;PAIRED=1;PAIREDR=1;PAO=0;PQA=0;PQR=0;PRO=0;QA=989;QR=2227;RO=62;RPL=9;RPP=10.7656;RPPR=3.57068;RPR=19;RUN=1;SAF=16;SAP=4.25114;SAR=12;SRF=45;SRP=30.4689;SRR=17;TYPE=snp;technology.illumina=1;ANN=T|intergenic_region|MODIFIER|L…	GT:DP:AD:RO:QR:AO:QA:GL	0/0:20:20,0:20:722:0:0:0,-6.0206,-65.2987	0/0:23:22,0:22:778:0:0:0,-6.62266,-70.1346	0/1:7:1,6:1:38:6:227:-18.6866,0,-1.69006	0/1:7:5,2:5:162:2:76:-5.1076,0,-12.7888	1/1:13:0,13:0:0:13:438:-39.7344,-3.91339,0	0/0:5:5,0:5:190:0:0:0,-1.50515,-17.4674	0/0:9:9,0:9:337:0:0:0,-2.70927,-30.6841	1/1:7:0,7:0:0:7:248:-22.6617,-2.10721,0
CM009151.1	4	46663613	0	A	C	988.786	0	AB=0.727273;ABP=12.8806;AC=6;AF=0.375;AN=16;AO=35;CIGAR=1X;DP=108;DPB=108;DPRA=0.61194;EPP=3.07234;EPPR=3.75395;GTI=0;LEN=1;MEANALT=1;MQM=60;MQMR=60;NS=8;NUMALT=1;ODDS=3.67363;PAIRED=1;PAIREDR=0.972603;PAO=0;PQA=0;PQR=0;PRO=0;QA=1309;QR=2723;RO=73;RPL=21;RPP=6.05036;RPPR=6.60959;RPR=14;RUN=1;SAF=16;SAP=3.56868;SAR=19;SRF=30;SRP=8.03741;SRR=43;TYPE=snp;technology.illumina=1;ANN=C|intergenic_region…	GT:DP:AD:RO:QR:AO:QA:GL	0/0:25:25,0:25:949:0:0:0,-7.52575,-85.7284	0/0:19:19,0:19:686:0:0:0,-5.71957,-62.0612	0/1:14:4,10:4:151:10:366:-29.0716,0,-9.74349	0/1:8:2,6:2:76:6:223:-18.0201,0,-4.80657	1/1:9:0,9:0:0:9:340:-30.9563,-2.70927,0	0/0:7:7,0:7:261:0:0:0,-2.10721,-23.8471	0/0:16:16,0:16:600:0:0:0,-4.81648,-54.3387	1/1:10:0,10:0:0:10:380:-34.5551,-3.0103,0
CM009151.1	4	46664523	0	G	C	823.658	0	AB=0.48;ABP=3.09716;AC=6;AF=0.375;AN=16;AO=31;CIGAR=1X;DP=114;DPB=114;DPRA=0.628571;EPP=6.44263;EPPR=3.24576;GTI=0;LEN=1;MEANALT=1;MQM=60;MQMR=60;NS=8;NUMALT=1;ODDS=1.29809;PAIRED=1;PAIREDR=1;PAO=0;PQA=0;PQR=0;PRO=0;QA=1146;QR=3077;RO=83;RPL=13;RPP=4.76149;RPPR=3.66436;RPR=18;RUN=1;SAF=14;SAP=3.64073;SAR=17;SRF=29;SRP=19.3617;SRR=54;TYPE=snp;technology.illumina=1;ANN=C|intergenic_region|MODIFIER|…	GT:DP:AD:RO:QR:AO:QA:GL	0/0:23:23,0:23:858:0:0:0,-6.92369,-77.5427	0/0:23:23,0:23:825:0:0:0,-6.92369,-74.5583	0/1:15:8,7:8:298:7:265:-19.6962,0,-22.6593	0/1:10:5,5:5:186:5:180:-13.5405,0,-14.0906	1/1:8:0,8:0:0:8:300:-27.3566,-2.40824,0	0/0:13:13,0:13:492:0:0:0,-3.91339,-44.6271	0/0:11:11,0:11:418:0:0:0,-3.31133,-37.9727	1/1:11:0,11:0:0:11:401:-36.4324,-3.31133,0
CM009151.1	4	46667766	0	G	C	398.824	0	AB=0.363636;ABP=6.56362;AC=6;AF=0.375;AN=16;AO=18;CIGAR=1X;DP=82;DPB=82;DPRA=0.64;EPP=4.9405;EPPR=5.18177;GTI=2;LEN=1;MEANALT=1;MQM=60;MQMR=60;NS=8;NUMALT=1;ODDS=1.51678;PAIRED=1;PAIREDR=1;PAO=0;PQA=0;PQR=0;PRO=0;QA=652;QR=2307;RO=64;RPL=11;RPP=4.9405;RPPR=14.0034;RPR=7;RUN=1;SAF=10;SAP=3.49285;SAR=8;SRF=27;SRP=6.40323;SRR=37;TYPE=snp;technology.illumina=1;ANN=C|intergenic_region|MODIFIER|LOC1117…	GT:DP:AD:RO:QR:AO:QA:GL	0/0:14:14,0:14:521:0:0:0,-4.21442,-47.2318	0/0:20:20,0:20:685:0:0:0,-6.0206,-61.9529	0/1:12:8,4:8:304:4:141:-9.42328,0,-24.1077	0/1:10:6,4:6:226:4:150:-10.8556,0,-17.6923	1/1:5:0,5:0:0:5:183:-16.8254,-1.50515,0	0/0:9:9,0:9:312:0:0:0,-2.70927,-28.4087	0/0:7:7,0:7:259:0:0:0,-2.10721,-23.6651	1/1:5:0,5:0:0:5:178:-16.3672,-1.50515,0
CM009151.1	4	46669943	0	G	A	1014.09	0	AB=0.545455;ABP=3.79993;AC=7;AF=0.4375;AN=16;AO=37;CIGAR=1X;DP=94;DPB=94;DPRA=0.924324;EPP=3.5385;EPPR=4.877;GTI=0;LEN=1;MEANALT=1;MQM=60;MQMR=60;NS=8;NUMALT=1;ODDS=5.20234;PAIRED=1;PAIREDR=1;PAO=0;PQA=0;PQR=0;PRO=0;QA=1391;QR=2127;RO=57;RPL=17;RPP=3.5385;RPPR=3.0484;RPR=20;RUN=1;SAF=18;SAP=3.06899;SAR=19;SRF=33;SRP=6.09608;SRR=24;TYPE=snp;technology.illumina=1;ANN=A|intergenic_region|MODIFIER|LO…	GT:DP:AD:RO:QR:AO:QA:GL	0/0:25:25,0:25:933:0:0:0,-7.52575,-84.2866	0/1:20:11,9:11:413:9:338:-24.7541,0,-31.4992	0/1:12:4,8:4:145:8:299:-23.6532,0,-9.79206	0/1:12:5,7:5:186:7:266:-20.6902,0,-13.4886	1/1:5:0,5:0:0:5:188:-17.2844,-1.50515,0	0/0:3:3,0:3:114:0:0:0,-0.90309,-10.6324	0/0:9:9,0:9:336:0:0:0,-2.70927,-30.5934	1/1:8:0,8:0:0:8:300:-27.3566,-2.40824,0
CM009151.1	4	46671866	0	G	T	435.825	0	AB=0.411765;ABP=4.1599;AC=6;AF=0.375;AN=16;AO=20;CIGAR=1X;DP=77;DPB=77;DPRA=0.638298;EPP=4.74748;EPPR=9.44853;GTI=0;LEN=1;MEANALT=1;MQM=60;MQMR=60;NS=8;NUMALT=1;ODDS=0.384328;PAIRED=1;PAIREDR=0.982456;PAO=0;PQA=0;PQR=0;PRO=0;QA=678;QR=2101;RO=57;RPL=11;RPP=3.44459;RPPR=3.35316;RPR=9;RUN=1;SAF=9;SAP=3.44459;SAR=11;SRF=30;SRP=3.35316;SRR=27;TYPE=snp;technology.illumina=1;ANN=T|intergenic_region|MOD…	GT:DP:AD:RO:QR:AO:QA:GL	0/0:17:17,0:17:622:0:0:0,-5.11751,-56.3107	0/0:15:15,0:15:565:0:0:0,-4.51545,-51.1912	0/1:9:5,4:5:184:4:127:-9.03064,0,-14.208	0/1:8:5,3:5:190:3:86:-5.61485,0,-15.0592	1/1:7:0,7:0:0:7:250:-22.8458,-2.10721,0	0/0:7:7,0:7:250:0:0:0,-2.10721,-22.845	0/0:8:8,0:8:290:0:0:0,-2.40824,-26.4474	1/1:6:0,6:0:0:6:215:-19.6965,-1.80618,0
CM009151.1	4	46672142	0	C	T	758.989	0	AB=0.478261;ABP=3.10471;AC=6;AF=0.375;AN=16;AO=29;CIGAR=1X;DP=102;DPB=102;DPRA=0.672131;EPP=3.08518;EPPR=3.04005;GTI=0;LEN=1;MEANALT=1;MQM=60;MQMR=60;NS=8;NUMALT=1;ODDS=2.5797;PAIRED=1;PAIREDR=1;PAO=0;PQA=0;PQR=0;PRO=0;QA=1058;QR=2626;RO=73;RPL=15;RPP=3.08518;RPPR=3.27802;RPR=14;RUN=1;SAF=16;SAP=3.68421;SAR=13;SRF=40;SRP=4.46786;SRR=33;TYPE=snp;technology.illumina=1;ANN=T|intergenic_region|MODIFI…	GT:DP:AD:RO:QR:AO:QA:GL	0/0:22:22,0:22:760:0:0:0,-6.62266,-68.705	0/0:18:18,0:18:655:0:0:0,-5.41854,-59.2747	0/1:14:8,6:8:290:6:221:-16.0318,0,-22.2328	0/1:9:4,5:4:150:5:186:-14.3917,0,-11.1566	1/1:9:0,9:0:0:9:342:-31.1376,-2.70927,0	0/0:10:10,0:10:370:0:0:0,-3.0103,-33.6484	0/0:11:11,0:11:401:0:0:0,-3.31133,-36.4324	1/1:9:0,9:0:0:9:309:-28.138,-2.70927,0
CM009151.1	4	46674968	0	CTGAGCAGC	TTGAGCAGA,TTGATCAGA	870.074	0	AB=0.52381,0.434783;ABP=3.1137,3.86001;AC=6,1;AF=0.375,0.0625;AN=16;AO=26,10;CIGAR=1X7M1X,1X3M1X3M1X;DP=88;DPB=88.2222;DPRA=0.931034,2.61364;EPP=3.34437,3.87889;EPPR=4.07475;GTI=0;LEN=9,9;MEANALT=1,1;MQM=60,60;MQMR=60;NS=8;NUMALT=2;ODDS=2.51663;PAIRED=1,1;PAIREDR=1;PAO=1,1;PQA=36,36;PQR=0;PRO=0;QA=951,368;QR=1876;RO=51;RPL=15,3;RPP=4.34659,6.48466;RPPR=6.45911;RPR=11,7;RUN=1,1;SAF=13,5;SAP=3.0103…	GT:DP:AD:RO:QR:AO:QA:GL	0/0:14:13,0,0:13:488:0,0:0,0:0,-3.91339,-44.0441,-3.91339,-44.0441,-44.0441	0/2:23:13,0,10:13:475:0,10:0,368:-26.5446,-30.458,-69.2682,0,-39.1768,-36.1665	0/1:10:5,5,0:5:179:5,0:167,0:-12.3436,0,-13.4488,-13.8488,-14.9539,-28.4569	0/1:11:5,6,0:5:181:6,0:228,0:-17.5736,0,-13.3319,-19.0788,-15.1381,-33.8469	1/1:7:0,7,0:0:0:7,0:265,0:-24.16,-2.10721,0,-24.16,-2.10721,-24.16	0/0:5:5,0,0:5:185:0,0:0,0:0,-1.50515,-17.0097,-1.50515,-17.0097,-17.0097	0/0:10:10,0,0:10:368:0,0:0,0:0,-3.0103,-33.4668,-3.0103,-33.4668,-33.4668	1/1:8:0,8,0:0:0:8,0:291,0:-26.4848,-2.40824,0,-26.4848,-2.40824,-26.4848
CM009151.1	4	46675517	0	G	A	347.132	0	AB=0.428571;ABP=3.32051;AC=6;AF=0.375;AN=16;AO=15;CIGAR=1X;DP=73;DPB=73;DPRA=0.351852;EPP=14.7363;EPPR=5.40641;GTI=2;LEN=1;MEANALT=1;MQM=60;MQMR=60;NS=8;NUMALT=1;ODDS=0.277844;PAIRED=1;PAIREDR=1;PAO=0;PQA=0;PQR=0;PRO=0;QA=558;QR=2129;RO=58;RPL=9;RPP=4.31318;RPPR=6.75422;RPR=6;RUN=1;SAF=7;SAP=3.15506;SAR=8;SRF=33;SRP=5.40641;SRR=25;TYPE=snp;technology.illumina=1;ANN=A|intergenic_region|MODIFIER|LO…	GT:DP:AD:RO:QR:AO:QA:GL	0/0:18:18,0:18:654:0:0:0,-5.41854,-59.1849	0/0:25:25,0:25:921:0:0:0,-7.52575,-83.2013	0/1:3:1,2:1:31:2:76:-6.31172,0,-2.19636	0/1:4:3,1:3:114:1:38:-2.59315,0,-9.42823	1/1:5:0,5:0:0:5:185:-17.0092,-1.50515,0	0/0:3:3,0:3:114:0:0:0,-0.90309,-10.6324	0/0:8:8,0:8:295:0:0:0,-2.40824,-26.902	1/1:7:0,7:0:0:7:259:-23.6651,-2.10721,0
CM009151.1	4	46677936	0	A	G	731.461	0	AB=0.55;ABP=3.44459;AC=6;AF=0.375;AN=16;AO=27;CIGAR=1X;DP=80;DPB=80;DPRA=0.818182;EPP=5.02092;EPPR=3.05127;GTI=0;LEN=1;MEANALT=1;MQM=60;MQMR=60;NS=8;NUMALT=1;ODDS=2.73497;PAIRED=1;PAIREDR=1;PAO=0;PQA=0;PQR=0;PRO=0;QA=1012;QR=1978;RO=53;RPL=11;RPP=5.02092;RPPR=7.96781;RPR=16;RUN=1;SAF=13;SAP=3.09072;SAR=14;SRF=21;SRP=7.96781;SRR=32;TYPE=snp;technology.illumina=1;ANN=G|intergenic_region|MODIFIER|LO…	GT:DP:AD:RO:QR:AO:QA:GL	0/0:13:13,0:13:485:0:0:0,-3.91339,-43.993	0/0:11:11,0:11:418:0:0:0,-3.31133,-37.9727	0/1:11:6,5:6:227:5:190:-14.1561,0,-17.4825	0/1:9:3,6:3:109:6:226:-17.9933,0,-7.45816	1/1:7:0,7:0:0:7:266:-24.3025,-2.10721,0	0/0:7:7,0:7:256:0:0:0,-2.10721,-23.3916	0/0:13:13,0:13:483:0:0:0,-3.91339,-43.8135	1/1:9:0,9:0:0:9:330:-30.0491,-2.70927,0
CM009151.1	4	46678169	0	T	C	1001.54	0	AB=0.576923;ABP=4.34659;AC=6;AF=0.375;AN=16;AO=36;CIGAR=1X;DP=100;DPB=100;DPRA=0.886792;EPP=3.25157;EPPR=5.18177;GTI=0;LEN=1;MEANALT=1;MQM=60;MQMR=60;NS=8;NUMALT=1;ODDS=4.93887;PAIRED=1;PAIREDR=1;PAO=0;PQA=0;PQR=0;PRO=0;QA=1335;QR=2263;RO=64;RPL=17;RPP=3.25157;RPPR=4.23175;RPR=19;RUN=1;SAF=14;SAP=6.8707;SAR=22;SRF=39;SRP=9.66043;SRR=25;TYPE=snp;technology.illumina=1;ANN=C|intergenic_region|MODIFI…	GT:DP:AD:RO:QR:AO:QA:GL	0/0:16:16,0:16:568:0:0:0,-4.81648,-51.4423	0/0:17:17,0:17:565:0:0:0,-5.11751,-51.1525	0/1:13:6,7:6:222:7:262:-20.0249,0,-16.4241	0/1:13:5,8:5:190:8:302:-23.6251,0,-13.554	1/1:10:0,10:0:0:10:364:-33.1024,-3.0103,0	0/0:11:11,0:11:395:0:0:0,-3.31133,-35.8881	0/0:9:9,0:9:323:0:0:0,-2.70927,-29.4122	1/1:11:0,11:0:0:11:407:-36.9762,-3.31133,0
CM009151.1	4	46685172	0	A	T	478.292	0	AB=0.5;ABP=3.0103;AC=6;AF=0.375;AN=16;AO=21;CIGAR=1X;DP=79;DPB=79;DPRA=0.58;EPP=3.94093;EPPR=32.3626;GTI=1;LEN=1;MEANALT=1;MQM=60;MQMR=60;NS=8;NUMALT=1;ODDS=0.221808;PAIRED=1;PAIREDR=1;PAO=0;PQA=0;PQR=0;PRO=0;QA=722;QR=2157;RO=58;RPL=8;RPP=5.59539;RPPR=6.75422;RPR=13;RUN=1;SAF=12;SAP=3.94093;SAR=9;SRF=37;SRP=12.5947;SRR=21;TYPE=snp;technology.illumina=1;ANN=T|intergenic_region|MODIFIER|LOC1117731…	GT:DP:AD:RO:QR:AO:QA:GL	0/0:18:18,0:18:670:0:0:0,-5.41854,-60.6331	0/0:16:16,0:16:594:0:0:0,-4.81648,-53.7969	0/1:8:4,4:4:144:4:141:-10.6273,0,-10.9047	0/1:8:4,4:4:152:4:126:-9.2401,0,-11.6417	1/1:8:0,8:0:0:8:290:-26.4475,-2.40824,0	0/0:9:9,0:9:342:0:0:0,-2.70927,-31.1376	0/0:7:7,0:7:255:0:0:0,-2.10721,-23.2999	1/1:5:0,5:0:0:5:165:-15.1699,-1.50515,0
CM009151.1	4	46685342	0	A	C	409.262	0	AB=0.333333;ABP=5.9056;AC=6;AF=0.375;AN=16;AO=18;CIGAR=1X;DP=81;DPB=81;DPRA=0.472727;EPP=3.0103;EPPR=8.83536;GTI=1;LEN=1;MEANALT=1;MQM=60;MQMR=60;NS=8;NUMALT=1;ODDS=1.33657;PAIRED=1;PAIREDR=1;PAO=0;PQA=0;PQR=0;PRO=0;QA=633;QR=2358;RO=63;RPL=12;RPP=7.35324;RPPR=3.872;RPR=6;RUN=1;SAF=11;SAP=4.9405;SAR=7;SRF=35;SRP=4.69922;SRR=28;TYPE=snp;technology.illumina=1;ANN=C|intergenic_region|MODIFIER|LOC111…	GT:DP:AD:RO:QR:AO:QA:GL	0/0:24:24,0:24:898:0:0:0,-7.22472,-81.1398	0/0:17:17,0:17:636:0:0:0,-5.11751,-57.5754	0/1:6:5,1:5:190:1:38:-1.99109,0,-15.6613	0/1:6:3,3:3:114:3:114:-8.82617,0,-8.82617	1/1:11:0,11:0:0:11:399:-36.2495,-3.31133,0	0/0:6:6,0:6:216:0:0:0,-1.80618,-19.7887	0/0:8:8,0:8:304:0:0:0,-2.40824,-27.7201	1/1:3:0,3:0:0:3:82:-7.65037,-0.90309,0
CM009151.1	4	46685348	0	A	C	360.217	0	AB=0.272727;ABP=7.94546;AC=6;AF=0.375;AN=16;AO=16;CIGAR=1X;DP=82;DPB=82;DPRA=0.413793;EPP=3.0103;EPPR=11.433;GTI=1;LEN=1;MEANALT=1;MQM=60;MQMR=60;NS=8;NUMALT=1;ODDS=0.619042;PAIRED=1;PAIREDR=1;PAO=0;PQA=0;PQR=0;PRO=0;QA=583;QR=2396;RO=66;RPL=12;RPP=11.6962;RPPR=3.1419;RPR=4;RUN=1;SAF=10;SAP=5.18177;SAR=6;SRF=37;SRP=5.11597;SRR=29;TYPE=snp;technology.illumina=1;ANN=C|intergenic_region|MODIFIER|LOC…	GT:DP:AD:RO:QR:AO:QA:GL	0/0:25:25,0:25:944:0:0:0,-7.52575,-85.2784	0/0:17:17,0:17:618:0:0:0,-5.11751,-55.9506	0/1:6:5,1:5:186:1:38:-1.99109,0,-15.2948	0/1:5:3,2:3:107:2:76:-5.70966,0,-8.47667	1/1:10:0,10:0:0:10:368:-33.4659,-3.0103,0	0/0:8:8,0:8:266:0:0:0,-2.40824,-24.26	0/0:8:8,0:8:275:0:0:0,-2.40824,-25.078	1/1:3:0,3:0:0:3:101:-9.42291,-0.90309,0
CM009151.1	4	46685354	0	T	G	359.749	0	AB=0.3;ABP=6.48466;AC=6;AF=0.375;AN=16;AO=16;CIGAR=1X;DP=82;DPB=82;DPRA=0.389831;EPP=3.0103;EPPR=7.74806;GTI=1;LEN=1;MEANALT=1;MQM=60;MQMR=60;NS=8;NUMALT=1;ODDS=0.619042;PAIRED=1;PAIREDR=1;PAO=0;PQA=0;PQR=0;PRO=0;QA=579;QR=2420;RO=66;RPL=12;RPP=11.6962;RPPR=3.0103;RPR=4;RUN=1;SAF=10;SAP=5.18177;SAR=6;SRF=38;SRP=6.30041;SRR=28;TYPE=snp;technology.illumina=1;ANN=G|intergenic_region|MODIFIER|LOC1117…	GT:DP:AD:RO:QR:AO:QA:GL	0/0:26:26,0:26:979:0:0:0,-7.82678,-88.4261	0/0:17:17,0:17:600:0:0:0,-5.11751,-54.3211	0/1:6:5,1:5:190:1:38:-1.99109,0,-15.6613	0/1:4:2,2:2:76:2:76:-6.01069,0,-6.01069	1/1:10:0,10:0:0:10:356:-32.3736,-3.0103,0	0/0:8:8,0:8:301:0:0:0,-2.40824,-27.4477	0/0:8:8,0:8:274:0:0:0,-2.40824,-24.9901	1/1:3:0,3:0:0:3:109:-10.1674,-0.90309,0
CM009151.1	4	46689422	0	T	C	1046.42	0	AB=0.695652;ABP=10.6577;AC=6;AF=0.375;AN=16;AO=39;CIGAR=1X;DP=100;DPB=100;DPRA=0.851852;EPP=12.42;EPPR=3.33068;GTI=0;LEN=1;MEANALT=1;MQM=60;MQMR=59.6721;NS=8;NUMALT=1;ODDS=4.67174;PAIRED=0.948718;PAIREDR=0.983607;PAO=0;PQA=0;PQR=0;PRO=0;QA=1406;QR=2038;RO=61;RPL=13;RPP=12.42;RPPR=9.02635;RPR=26;RUN=1;SAF=27;SAP=15.538;SAR=12;SRF=34;SRP=4.7546;SRR=27;TYPE=snp;technology.illumina=1;ANN=C|intergenic…	GT:DP:AD:RO:QR:AO:QA:GL	0/0:14:14,0:14:492:0:0:0,-4.21442,-44.6079	0/0:16:16,0:16:519:0:0:0,-4.81648,-47.01	0/1:8:5,3:5:154:3:100:-6.92142,0,-11.7521	0/1:15:2,13:2:62:13:454:-36.6714,0,-1.37185	1/1:14:0,14:0:0:14:518:-46.9608,-4.21442,0	0/0:10:10,0:10:362:0:0:0,-3.0103,-32.9225	0/0:14:14,0:14:449:0:0:0,-4.21442,-40.7115	1/1:9:0,9:0:0:9:334:-30.4117,-2.70927,0
CM009151.1	4	46692684	0	G	A	739.739	0	AB=0.5;ABP=3.0103;AC=6;AF=0.375;AN=16;AO=28;CIGAR=1X;DP=102;DPB=102;DPRA=0.645161;EPP=3.32051;EPPR=4.06669;GTI=1;LEN=1;MEANALT=1;MQM=60;MQMR=60;NS=8;NUMALT=1;ODDS=1.16367;PAIRED=1;PAIREDR=1;PAO=0;PQA=0;PQR=0;PRO=0;QA=1043;QR=2643;RO=74;RPL=11;RPP=5.80219;RPPR=3.0103;RPR=17;RUN=1;SAF=18;SAP=7.97367;SAR=10;SRF=35;SRP=3.47981;SRR=39;TYPE=snp;technology.illumina=1;ANN=A|intergenic_region|MODIFIER|LOC…	GT:DP:AD:RO:QR:AO:QA:GL	0/0:15:15,0:15:534:0:0:0,-4.51545,-48.3857	0/0:24:24,0:24:900:0:0:0,-7.22472,-81.3204	0/1:11:5,6:5:161:6:224:-17.2085,0,-11.4921	0/1:13:7,6:7:256:6:228:-16.9716,0,-19.4786	1/1:12:0,12:0:0:12:440:-39.9407,-3.61236,0	0/0:11:11,0:11:372:0:0:0,-3.31133,-33.7995	0/0:12:12,0:12:420:0:0:0,-3.61236,-38.1264	1/1:4:0,4:0:0:4:151:-13.9579,-1.20412,0
CM009151.1	4	46693734	0	TAAAAAATC	TAAAAAAATC	783.333	0	AB=0.636364;ABP=6.56362;AC=6;AF=0.375;AN=16;AO=30;CIGAR=1M1I8M;DP=86;DPB=89.3333;DPRA=0.791667;EPP=7.64277;EPPR=5.68288;GTI=0;LEN=1;MEANALT=1;MQM=60;MQMR=60;NS=8;NUMALT=1;ODDS=1.82686;PAIRED=0.966667;PAIREDR=1;PAO=0;PQA=0;PQR=0;PRO=0;QA=1081;QR=1901;RO=52;RPL=12;RPP=5.61607;RPPR=3.17734;RPR=18;RUN=1;SAF=13;SAP=4.16842;SAR=17;SRF=29;SRP=4.51363;SRR=23;TYPE=ins;technology.illumina=1;ANN=TAAAAAAATC|…	GT:DP:AD:RO:QR:AO:QA:GL	0/0:17:16,0:16:591:0:0:0,-4.81648,-53.3548	0/0:18:15,0:15:547:0:0:0,-4.51545,-49.3926	0/1:8:2,6:2:71:6:214:-17.197,0,-4.33382	0/1:14:6,8:6:218:8:293:-22.5056,0,-15.7574	1/1:9:0,9:0:0:9:318:-28.9539,-2.70927,0	0/0:5:5,0:5:175:0:0:0,-1.50515,-16.0931	0/0:8:8,0:8:299:0:0:0,-2.40824,-27.2664	1/1:7:0,7:0:0:7:256:-23.3909,-2.10721,0
CM009151.1	4	46694420	0	T	C	606.204	0	AB=0.466667;ABP=3.15506;AC=6;AF=0.375;AN=16;AO=25;CIGAR=1X;DP=83;DPB=83;DPRA=0.66;EPP=7.26639;EPPR=6.75422;GTI=0;LEN=1;MEANALT=1;MQM=60;MQMR=60;NS=8;NUMALT=1;ODDS=1.20063;PAIRED=1;PAIREDR=1;PAO=0;PQA=0;PQR=0;PRO=0;QA=864;QR=2120;RO=58;RPL=13;RPP=3.09716;RPPR=3.16006;RPR=12;RUN=1;SAF=16;SAP=7.26639;SAR=9;SRF=20;SRP=15.1406;SRR=38;TYPE=snp;technology.illumina=1;ANN=C|intergenic_region|MODIFIER|LOC1…	GT:DP:AD:RO:QR:AO:QA:GL	0/0:16:16,0:16:570:0:0:0,-4.81648,-51.6271	0/0:19:19,0:19:710:0:0:0,-5.71957,-64.2311	0/1:6:4,2:4:152:2:74:-5.21959,0,-12.2437	0/1:9:4,5:4:150:5:184:-14.2086,0,-11.1566	1/1:12:0,12:0:0:12:427:-38.7613,-3.61236,0	0/0:4:4,0:4:151:0:0:0,-1.20412,-13.9579	0/0:11:11,0:11:387:0:0:0,-3.31133,-35.1599	1/1:6:0,6:0:0:6:179:-16.3992,-1.80618,0
CM009151.1	4	46696474	0	C	G	846.813	0	AB=0.47619;ABP=3.1137;AC=6;AF=0.375;AN=16;AO=31;CIGAR=1X;DP=97;DPB=97;DPRA=0.763636;EPP=4.76149;EPPR=7.74806;GTI=0;LEN=1;MEANALT=1;MQM=60;MQMR=60;NS=8;NUMALT=1;ODDS=2.22522;PAIRED=1;PAIREDR=1;PAO=0;PQA=0;PQR=0;PRO=0;QA=1158;QR=2351;RO=66;RPL=22;RPP=14.8483;RPPR=3.53672;RPR=9;RUN=1;SAF=17;SAP=3.64073;SAR=14;SRF=24;SRP=13.6703;SRR=42;TYPE=snp;technology.illumina=1;ANN=G|intergenic_region|MODIFIER|L…	GT:DP:AD:RO:QR:AO:QA:GL	0/0:22:22,0:22:743:0:0:0,-6.62266,-67.1672	0/0:19:19,0:19:698:0:0:0,-5.71957,-63.1434	0/1:9:6,3:6:221:3:109:-7.45816,0,-17.5367	0/1:12:5,7:5:190:7:263:-20.4173,0,-13.8551	1/1:14:0,14:0:0:14:523:-47.4118,-4.21442,0	0/0:4:4,0:4:146:0:0:0,-1.20412,-13.4971	0/0:10:10,0:10:353:0:0:0,-3.0103,-32.103	1/1:7:0,7:0:0:7:263:-24.0297,-2.10721,0
CM009151.1	4	46700083	0	A	T	237.132	0	AB=0.533333;ABP=3.15506;AC=6;AF=0.375;AN=16;AO=12;CIGAR=1X;DP=72;DPB=72;DPRA=0.358491;EPP=3.0103;EPPR=10.1038;GTI=2;LEN=1;MEANALT=1;MQM=60;MQMR=60;NS=8;NUMALT=1;ODDS=3.89389;PAIRED=1;PAIREDR=1;PAO=0;PQA=0;PQR=0;PRO=0;QA=434;QR=2193;RO=60;RPL=8;RPP=5.9056;RPPR=3.15506;RPR=4;RUN=1;SAF=8;SAP=5.9056;SAR=4;SRF=16;SRP=31.3842;SRR=44;TYPE=snp;technology.illumina=1;ANN=T|intergenic_region|MODIFIER|LOC111…	GT:DP:AD:RO:QR:AO:QA:GL	0/0:15:15,0:15:532:0:0:0,-4.51545,-48.2064	0/0:18:18,0:18:664:0:0:0,-5.41854,-60.0916	0/1:7:3,4:3:113:4:146:-11.3899,0,-8.43233	0/1:8:4,4:4:143:4:143:-10.8114,0,-10.8124	1/1:1:0,1:0:0:1:38:-3.79727,-0.30103,0	0/0:9:9,0:9:337:0:0:0,-2.70927,-30.6837	0/0:11:11,0:11:404:0:0:0,-3.31133,-36.7049	1/1:3:0,3:0:0:3:107:-9.98106,-0.90309,0
CM009151.1	4	46701094	0	C	G	985.089	0	AB=0.414634;ABP=5.60547;AC=7;AF=0.4375;AN=16;AO=37;CIGAR=1X;DP=104;DPB=104;DPRA=0.851163;EPP=4.47751;EPPR=3.30199;GTI=0;LEN=1;MEANALT=1;MQM=59.027;MQMR=60;NS=8;NUMALT=1;ODDS=2.02096;PAIRED=1;PAIREDR=1;PAO=0;PQA=0;PQR=0;PRO=0;QA=1385;QR=2448;RO=67;RPL=23;RPP=7.76406;RPPR=6.93191;RPR=14;RUN=1;SAF=19;SAP=3.06899;SAR=18;SRF=30;SRP=4.59839;SRR=37;TYPE=snp;technology.illumina=1;ANN=G|intergenic_region|…	GT:DP:AD:RO:QR:AO:QA:GL	0/0:22:22,0:22:798:0:0:0,-6.62266,-72.1365	0/1:19:10,9:10:370:9:333:-24.6002,0,-27.9295	0/1:10:7,3:7:266:3:114:-7.62205,0,-21.2922	0/1:12:7,5:7:227:5:188:-13.6721,0,-17.1312	1/1:15:0,15:0:0:15:560:-49.4582,-4.51545,0	0/0:9:9,0:9:342:0:0:0,-2.70927,-31.1376	0/0:12:12,0:12:445:0:0:0,-3.61236,-40.3955	1/1:5:0,5:0:0:5:190:-17.4674,-1.50515,0
CM009151.1	4	46702352	0	T	C	785.962	0	AB=0.489362;ABP=3.0565;AC=7;AF=0.4375;AN=16;AO=34;CIGAR=1X;DP=87;DPB=87;DPRA=1.2;EPP=7.09778;EPPR=3.05127;GTI=0;LEN=1;MEANALT=1;MQM=60;MQMR=59.8113;NS=8;NUMALT=1;ODDS=0.954115;PAIRED=0.970588;PAIREDR=1;PAO=0;PQA=0;PQR=0;PRO=0;QA=1173;QR=1795;RO=53;RPL=16;RPP=3.26577;RPPR=3.05127;RPR=18;RUN=1;SAF=11;SAP=12.2071;SAR=23;SRF=24;SRP=4.03458;SRR=29;TYPE=snp;technology.illumina=1;ANN=C|intergenic_region…	GT:DP:AD:RO:QR:AO:QA:GL	0/0:13:13,0:13:432:0:0:0,-3.91339,-39.1887	0/1:15:10,5:10:347:5:157:-9.92089,0,-27.0433	0/1:19:9,10:9:263:10:350:-26.1102,0,-18.2329	0/1:13:5,8:5:162:8:275:-21.1648,0,-10.9817	1/1:9:0,9:0:0:9:339:-30.8657,-2.70927,0	0/0:6:6,0:6:224:0:0:0,-1.80618,-20.5198	0/0:10:10,0:10:367:0:0:0,-3.0103,-33.3768	1/1:2:0,2:0:0:2:52:-4.9374,-0.60206,0
CM009151.1	4	46706421	0	A	T	853.557	0	AB=0.473684;ABP=3.12459;AC=6;AF=0.375;AN=16;AO=31;CIGAR=1X;DP=98;DPB=98;DPRA=0.719298;EPP=3.64073;EPPR=5.11597;GTI=0;LEN=1;MEANALT=1;MQM=60;MQMR=60;NS=8;NUMALT=1;ODDS=4.30466;PAIRED=1;PAIREDR=1;PAO=0;PQA=0;PQR=0;PRO=0;QA=1157;QR=2456;RO=66;RPL=20;RPP=8.68415;RPPR=3.0103;RPR=11;RUN=1;SAF=20;SAP=8.68415;SAR=11;SRF=34;SRP=3.1419;SRR=32;TYPE=snp;technology.illumina=1;ANN=T|intergenic_region|MODIFIER|…	GT:DP:AD:RO:QR:AO:QA:GL	0/0:19:18,0:18:662:0:0:0,-5.41854,-59.7443	0/0:18:18,0:18:677:0:0:0,-5.41854,-61.2646	0/1:10:5,5:5:184:5:180:-13.5398,0,-13.9076	0/1:9:5,4:5:187:4:149:-11.0644,0,-14.4834	1/1:10:0,10:0:0:10:373:-33.9209,-3.0103,0	0/0:9:9,0:9:330:0:0:0,-2.70927,-30.0483	0/0:11:11,0:11:416:0:0:0,-3.31133,-37.7919	1/1:12:0,12:0:0:12:455:-41.2999,-3.61236,0
CM009151.1	4	46711407	0	C	T	493.33	0	AB=0.52381;ABP=3.1137;AC=6;AF=0.375;AN=16;AO=21;CIGAR=1X;DP=82;DPB=82;DPRA=0.607843;EPP=8.07707;EPPR=3.33068;GTI=1;LEN=1;MEANALT=1;MQM=60;MQMR=60;NS=8;NUMALT=1;ODDS=0.799983;PAIRED=1;PAIREDR=1;PAO=0;PQA=0;PQR=0;PRO=0;QA=765;QR=2280;RO=61;RPL=7;RPP=8.07707;RPPR=5.89373;RPR=14;RUN=1;SAF=15;SAP=11.386;SAR=6;SRF=31;SRP=3.0459;SRR=30;TYPE=snp;technology.illumina=1;ANN=T|intergenic_region|MODIFIER|LOC1…	GT:DP:AD:RO:QR:AO:QA:GL	0/0:15:15,0:15:559:0:0:0,-4.51545,-50.649	0/0:19:19,0:19:698:0:0:0,-5.71957,-63.1466	0/1:7:3,4:3:114:4:152:-11.9427,0,-8.52514	0/1:14:7,7:7:265:7:266:-20.0881,0,-19.9972	1/1:3:0,3:0:0:3:114:-10.6324,-0.90309,0	0/0:6:6,0:6:227:0:0:0,-1.80618,-20.7938	0/0:11:11,0:11:417:0:0:0,-3.31133,-37.8823	1/1:7:0,7:0:0:7:233:-21.2913,-2.10721,0
CM009151.1	4	46711774	0	A	G	522.157	0	AB=0.368421;ABP=5.8675;AC=6;AF=0.375;AN=16;AO=21;CIGAR=1X;DP=96;DPB=96;DPRA=0.52381;EPP=5.59539;EPPR=5.35549;GTI=1;LEN=1;MEANALT=1;MQM=60;MQMR=60;NS=8;NUMALT=1;ODDS=0.968118;PAIRED=0.952381;PAIREDR=0.986667;PAO=0;PQA=0;PQR=0;PRO=0;QA=787;QR=2778;RO=75;RPL=10;RPP=3.1137;RPPR=3.03925;RPR=11;RUN=1;SAF=10;SAP=3.1137;SAR=11;SRF=29;SRP=11.3777;SRR=46;TYPE=snp;technology.illumina=1;ANN=G|intergenic_regi…	GT:DP:AD:RO:QR:AO:QA:GL	0/0:30:30,0:30:1112:0:0:0,-9.0309,-100.382	0/0:17:17,0:17:619:0:0:0,-5.11751,-56.0387	0/1:8:5,3:5:189:3:114:-8.22411,0,-14.9677	0/1:11:7,4:7:263:4:152:-10.7386,0,-20.7181	1/1:9:0,9:0:0:9:335:-30.5027,-2.70927,0	0/0:8:8,0:8:303:0:0:0,-2.40824,-27.6293	0/0:8:8,0:8:292:0:0:0,-2.40824,-26.6282	1/1:5:0,5:0:0:5:186:-17.1009,-1.50515,0
CM009151.1	4	46712054	0	G	A	885.269	0	AB=0.625;ABP=6.26751;AC=6;AF=0.375;AN=16;AO=32;CIGAR=1X;DP=90;DPB=90;DPRA=0.836735;EPP=4.09604;EPPR=3.0103;GTI=0;LEN=1;MEANALT=1;MQM=60;MQMR=60;NS=8;NUMALT=1;ODDS=3.86317;PAIRED=1;PAIREDR=1;PAO=0;PQA=0;PQR=0;PRO=0;QA=1200;QR=2179;RO=58;RPL=20;RPP=7.35324;RPPR=12.5947;RPR=12;RUN=1;SAF=18;SAP=4.09604;SAR=14;SRF=28;SRP=3.16006;SRR=30;TYPE=snp;technology.illumina=1;ANN=A|intergenic_region|MODIFIER|LO…	GT:DP:AD:RO:QR:AO:QA:GL	0/0:17:17,0:17:642:0:0:0,-5.11751,-58.1173	0/0:23:23,0:23:859:0:0:0,-6.92369,-77.632	0/1:11:6,5:6:224:5:188:-13.973,0,-17.2085	0/1:13:3,10:3:114:10:373:-30.008,0,-6.71896	1/1:8:0,8:0:0:8:301:-27.4477,-2.40824,0	0/0:5:5,0:5:190:0:0:0,-1.50515,-17.4674	0/0:4:4,0:4:150:0:0:0,-1.20412,-13.8659	1/1:9:0,9:0:0:9:338:-30.7747,-2.70927,0
CM009151.1	4	46712548	0	T	C	892.331	0	AB=0.513514;ABP=3.06899;AC=7;AF=0.4375;AN=16;AO=34;CIGAR=1X;DP=87;DPB=87;DPRA=0.891429;EPP=5.30951;EPPR=9.02361;GTI=0;LEN=1;MEANALT=1.2;MQM=60;MQMR=60;NS=8;NUMALT=1;ODDS=3.83206;PAIRED=1;PAIREDR=1;PAO=0;PQA=0;PQR=0;PRO=0;QA=1253;QR=1891;RO=52;RPL=11;RPP=12.2071;RPPR=3.67845;RPR=23;RUN=1;SAF=17;SAP=3.0103;SAR=17;SRF=36;SRP=19.7139;SRR=16;TYPE=snp;technology.illumina=1;ANN=C|intergenic_region|MODIF…	GT:DP:AD:RO:QR:AO:QA:GL	0/0:16:16,0:16:572:0:0:0,-4.81648,-51.8037	0/1:19:9,9:9:325:9:333:-24.7303,0,-24.0051	0/1:7:2,5:2:76:5:179:-14.3505,0,-5.1076	0/1:11:6,5:6:205:5:190:-14.1561,0,-15.4678	1/1:9:0,9:0:0:9:323:-29.4104,-2.70927,0	0/0:6:6,0:6:228:0:0:0,-1.80618,-20.885	0/0:13:13,0:13:485:0:0:0,-3.91339,-43.9934	1/1:6:0,6:0:0:6:228:-20.885,-1.80618,0
CM009151.1	4	46712667	0	C	A	488.415	0	AB=0.368421;ABP=5.8675;AC=6;AF=0.375;AN=16;AO=20;CIGAR=1X;DP=93;DPB=93;DPRA=0.52459;EPP=4.74748;EPPR=5.41974;GTI=1;LEN=1;MEANALT=1;MQM=60;MQMR=60;NS=8;NUMALT=1;ODDS=0.22585;PAIRED=1;PAIREDR=1;PAO=0;PQA=0;PQR=0;PRO=0;QA=751;QR=2642;RO=73;RPL=12;RPP=4.74748;RPPR=3.75395;RPR=8;RUN=1;SAF=8;SAP=4.74748;SAR=12;SRF=30;SRP=8.03741;SRR=43;TYPE=snp;technology.illumina=1;ANN=A|intergenic_region|MODIFIER|LOC…	GT:DP:AD:RO:QR:AO:QA:GL	0/0:15:15,0:15:568:0:0:0,-4.51545,-51.4624	0/0:27:27,0:27:959:0:0:0,-8.12781,-86.6127	0/1:6:3,3:3:114:3:112:-8.64045,0,-8.82617	0/1:13:9,4:9:319:4:148:-9.76802,0,-25.1316	1/1:8:0,8:0:0:8:302:-27.5385,-2.40824,0	0/0:4:4,0:4:152:0:0:0,-1.20412,-14.0499	0/0:15:15,0:15:530:0:0:0,-4.51545,-48.0248	1/1:5:0,5:0:0:5:189:-17.376,-1.50515,0
CM009151.1	4	46713238	0	T	C	666.232	0	AB=0.5;ABP=3.0103;AC=6;AF=0.375;AN=16;AO=26;CIGAR=1X;DP=102;DPB=102;DPRA=0.522388;EPP=8.35546;EPPR=5.8675;GTI=1;LEN=1;MEANALT=1;MQM=60;MQMR=60;NS=8;NUMALT=1;ODDS=1.02578;PAIRED=1;PAIREDR=1;PAO=0;PQA=0;PQR=0;PRO=0;QA=945;QR=2843;RO=76;RPL=11;RPP=4.34659;RPPR=3.46745;RPR=15;RUN=1;SAF=14;SAP=3.34437;SAR=12;SRF=33;SRP=5.8675;SRR=43;TYPE=snp;technology.illumina=1;ANN=C|intergenic_region|MODIFIER|LOC11…	GT:DP:AD:RO:QR:AO:QA:GL	0/0:20:20,0:20:742:0:0:0,-6.0206,-67.108	0/0:23:23,0:23:849:0:0:0,-6.92369,-76.7263	0/1:11:7,4:7:266:4:148:-10.3701,0,-20.9912	0/1:7:2,5:2:76:5:190:-15.3602,0,-5.1076	1/1:12:0,12:0:0:12:417:-37.8559,-3.61236,0	0/0:14:14,0:14:531:0:0:0,-4.21442,-48.1351	0/0:10:10,0:10:379:0:0:0,-3.0103,-34.4647	1/1:5:0,5:0:0:5:190:-17.4674,-1.50515,0
CM009151.1	4	46713904	0	C	T	591.147	0	AB=0.454545;ABP=3.40511;AC=6;AF=0.375;AN=16;AO=23;CIGAR=1X;DP=79;DPB=79;DPRA=0.795455;EPP=5.3706;EPPR=6.88793;GTI=0;LEN=1;MEANALT=1;MQM=60;MQMR=60;NS=8;NUMALT=1;ODDS=1.0266;PAIRED=1;PAIREDR=1;PAO=0;PQA=0;PQR=0;PRO=0;QA=866;QR=2094;RO=56;RPL=14;RPP=5.3706;RPPR=4.40625;RPR=9;RUN=1;SAF=13;SAP=3.86001;SAR=10;SRF=34;SRP=8.59409;SRR=22;TYPE=snp;technology.illumina=1;ANN=T|intergenic_region|MODIFIER|LOC…	GT:DP:AD:RO:QR:AO:QA:GL	0/0:15:15,0:15:568:0:0:0,-4.51545,-51.4625	0/0:17:17,0:17:633:0:0:0,-5.11751,-57.3051	0/1:11:8,3:8:297:3:114:-7.32102,0,-23.7726	0/1:11:4,7:4:152:7:261:-20.5361,0,-10.7386	1/1:7:0,7:0:0:7:266:-24.3025,-2.10721,0	0/0:7:7,0:7:264:0:0:0,-2.10721,-24.1207	0/0:5:5,0:5:180:0:0:0,-1.50515,-16.5509	1/1:6:0,6:0:0:6:225:-20.6112,-1.80618,0
CM009151.1	4	46717299	0	A	T	1187.52	0	AB=0.8;ABP=18.6449;AC=6;AF=0.375;AN=16;AO=42;CIGAR=1X;DP=121;DPB=121;DPRA=0.613333;EPP=13.1438;EPPR=3.03779;GTI=0;LEN=1;MEANALT=1;MQM=60;MQMR=60;NS=8;NUMALT=1;ODDS=5.92733;PAIRED=0.97619;PAIREDR=1;PAO=0;PQA=0;PQR=0;PRO=0;QA=1533;QR=2883;RO=79;RPL=18;RPP=4.87156;RPPR=5.23675;RPR=24;RUN=1;SAF=22;SAP=3.21711;SAR=20;SRF=31;SRP=10.954;SRR=48;TYPE=snp;technology.illumina=1;ANN=T|intergenic_region|MODIF…	GT:DP:AD:RO:QR:AO:QA:GL	0/0:23:23,0:23:863:0:0:0,-6.92369,-77.9934	0/0:34:34,0:34:1224:0:0:0,-10.235,-110.451	0/1:11:3,8:3:94:8:291:-23.2272,0,-5.45688	0/1:9:1,8:1:34:8:292:-23.9198,0,-0.689641	1/1:14:0,14:0:0:14:528:-47.8644,-4.21442,0	0/0:6:6,0:6:216:0:0:0,-1.80618,-19.7882	0/0:12:12,0:12:452:0:0:0,-3.61236,-41.0288	1/1:12:0,12:0:0:12:422:-38.3081,-3.61236,0
CM009151.1	4	46718727	0	C	A	550.828	0	AB=0.333333;ABP=7.35324;AC=6;AF=0.375;AN=16;AO=22;CIGAR=1X;DP=78;DPB=78;DPRA=0.772727;EPP=12.8806;EPPR=3.0103;GTI=1;LEN=1;MEANALT=1;MQM=60;MQMR=60;NS=8;NUMALT=1;ODDS=0.542014;PAIRED=1;PAIREDR=1;PAO=0;PQA=0;PQR=0;PRO=0;QA=812;QR=2060;RO=56;RPL=12;RPP=3.40511;RPPR=4.40625;RPR=10;RUN=1;SAF=12;SAP=3.40511;SAR=10;SRF=33;SRP=6.88793;SRR=23;TYPE=snp;technology.illumina=1;ANN=A|intergenic_region|MODIFIER…	GT:DP:AD:RO:QR:AO:QA:GL	0/0:11:11,0:11:406:0:0:0,-3.31133,-36.8841	0/0:16:16,0:16:579:0:0:0,-4.81648,-52.4399	0/1:11:9,2:9:338:2:72:-3.52504,0,-27.4633	0/1:7:3,4:3:110:4:148:-11.5742,0,-8.15334	1/1:12:0,12:0:0:12:444:-40.3047,-3.61236,0	0/0:8:8,0:8:286:0:0:0,-2.40824,-26.0819	0/0:9:9,0:9:341:0:0:0,-2.70927,-31.047	1/1:4:0,4:0:0:4:148:-13.6814,-1.20412,0
CM009151.1	4	46721342	0	T	G	1155.8	0	AB=0.566038;ABP=5.01789;AC=7;AF=0.4375;AN=16;AO=44;CIGAR=1X;DP=104;DPB=104;DPRA=1.08649;EPP=7.94546;EPPR=3.15506;GTI=0;LEN=1;MEANALT=1;MQM=60;MQMR=60;NS=8;NUMALT=1;ODDS=3.14439;PAIRED=1;PAIREDR=1;PAO=0;PQA=0;PQR=0;PRO=0;QA=1601;QR=2184;RO=60;RPL=20;RPP=3.79993;RPPR=5.32654;RPR=24;RUN=1;SAF=27;SAP=7.94546;SAR=17;SRF=31;SRP=3.15506;SRR=29;TYPE=snp;technology.illumina=1;ANN=G|intergenic_region|MODIF…	GT:DP:AD:RO:QR:AO:QA:GL	0/0:22:22,0:22:830:0:0:0,-6.62266,-75.0254	0/1:36:16,20:16:571:20:713:-53.6495,0,-40.8779	0/1:9:4,5:4:130:5:184:-14.2084,0,-9.30814	0/1:8:3,5:3:110:5:179:-14.0503,0,-7.85231	1/1:4:0,4:0:0:4:152:-14.0499,-1.20412,0	0/0:10:10,0:10:353:0:0:0,-3.0103,-32.1024	0/0:5:5,0:5:190:0:0:0,-1.50515,-17.4674	1/1:10:0,10:0:0:10:373:-33.9209,-3.0103,0
CM009151.1	4	46722309	0	AAAAATC	TAAAATC	598.466	0	AB=0.447368;ABP=3.9246;AC=7;AF=0.4375;AN=16;AO=28;CIGAR=1X6M;DP=78;DPB=79.8571;DPRA=1.2;EPP=7.97367;EPPR=3.76559;GTI=1;LEN=1;MEANALT=1.6;MQM=59.2857;MQMR=59.587;NS=8;NUMALT=1;ODDS=1.45988;PAIRED=1;PAIREDR=1;PAO=3;PQA=84;PQR=65;PRO=2;QA=931;QR=1582;RO=46;RPL=14;RPP=3.0103;RPPR=7.73089;RPR=14;RUN=1;SAF=16;SAP=4.25114;SAR=12;SRF=23;SRP=3.0103;SRR=23;TYPE=snp;technology.illumina=1;ANN=TAAAATC|interge…	GT:DP:AD:RO:QR:AO:QA:GL	0/0:13:13,0:13:453:0:0:0,-3.91339,-41.0944	0/1:12:7,5:7:231:5:189:-13.7636,0,-17.5	0/1:14:6,7:6:213:7:237:-17.5694,0,-15.4233	0/1:12:7,5:7:240:5:167:-11.7421,0,-18.3204	1/1:10:0,8:0:0:8:268:-24.0994,-2.40824,0	0/0:4:4,0:4:129:0:0:0,-1.20412,-11.9279	0/0:9:9,0:9:316:0:0:0,-2.70927,-28.7404	1/1:4:0,3:0:0:3:70:-6.28821,-0.90309,0
CM009151.1	4	46723096	0	C	T	742.995	0	AB=0.45;ABP=3.44459;AC=6;AF=0.375;AN=16;AO=28;CIGAR=1X;DP=106;DPB=106;DPRA=0.58209;EPP=5.80219;EPPR=3.0103;GTI=0;LEN=1;MEANALT=1;MQM=60;MQMR=60;NS=8;NUMALT=1;ODDS=1.22768;PAIRED=1;PAIREDR=1;PAO=0;PQA=0;PQR=0;PRO=0;QA=1042;QR=2830;RO=78;RPL=15;RPP=3.32051;RPPR=28.0658;RPR=13;RUN=1;SAF=10;SAP=7.97367;SAR=18;SRF=41;SRP=3.45573;SRR=37;TYPE=snp;technology.illumina=1;ANN=T|intergenic_region|MODIFIER|LO…	GT:DP:AD:RO:QR:AO:QA:GL	0/0:29:29,0:29:1058:0:0:0,-8.72987,-95.5206	0/0:20:20,0:20:701:0:0:0,-6.0206,-63.4008	0/1:10:6,4:6:222:4:146:-10.487,0,-17.3271	0/1:10:5,5:5:186:5:190:-14.4571,0,-14.0906	1/1:11:0,11:0:0:11:418:-37.9727,-3.31133,0	0/0:9:9,0:9:336:0:0:0,-2.70927,-30.5935	0/0:9:9,0:9:327:0:0:0,-2.70927,-29.7763	1/1:8:0,8:0:0:8:288:-26.2647,-2.40824,0
CM009151.1	4	46726543	0	CTTTTTTTCCCCCA	CTTTTTTTTCCCCCA	913.82	0	AB=0.65;ABP=6.91895;AC=6;AF=0.375;AN=16;AO=33;CIGAR=1M1I13M;DP=94;DPB=96.1429;DPRA=0.740741;EPP=6.23461;EPPR=3.0484;GTI=1;LEN=1;MEANALT=1;MQM=60;MQMR=60;NS=8;NUMALT=1;ODDS=3.24803;PAIRED=1;PAIREDR=1;PAO=0;PQA=0;PQR=0;PRO=0;QA=1217;QR=2073;RO=57;RPL=14;RPP=4.65535;RPPR=3.35316;RPR=19;RUN=1;SAF=16;SAP=3.0761;SAR=17;SRF=24;SRP=6.09608;SRR=33;TYPE=ins;technology.illumina=1;ANN=CTTTTTTTTCCCCCA|interge…	GT:DP:AD:RO:QR:AO:QA:GL	0/0:12:11,0:11:410:0:0:0,-3.31133,-37.0717	0/0:23:20,0:20:709:0:0:0,-6.0206,-63.7537	0/1:10:5,5:5:173:5:177:-13.2644,0,-12.8987	0/1:10:2,8:2:75:8:300:-24.3463,0,-4.11004	1/1:10:0,10:0:0:10:360:-32.7408,-3.0103,0	0/0:9:9,0:9:333:0:0:0,-2.70927,-30.3211	0/0:10:10,0:10:373:0:0:0,-3.0103,-33.9216	1/1:10:0,10:0:0:10:380:-34.5551,-3.0103,0
CM009151.1	4	46727228	0	T	C	1060.42	0	AB=0.47619;ABP=3.1137;AC=6;AF=0.375;AN=16;AO=37;CIGAR=1X;DP=114;DPB=114;DPRA=0.727273;EPP=3.5385;EPPR=4.03889;GTI=0;LEN=1;MEANALT=1;MQM=60;MQMR=60;NS=8;NUMALT=1;ODDS=5.83178;PAIRED=1;PAIREDR=1;PAO=0;PQA=0;PQR=0;PRO=0;QA=1386;QR=2787;RO=76;RPL=20;RPP=3.5385;RPPR=8.61041;RPR=17;RUN=1;SAF=22;SAP=5.88603;SAR=15;SRF=34;SRP=4.83891;SRR=42;TYPE=snp;technology.illumina=1;ANN=C|intergenic_region|MODIFIER|…	GT:DP:AD:RO:QR:AO:QA:GL	0/0:29:28,0:28:1015:0:0:0,-8.42884,-91.4962	0/0:22:22,0:22:802:0:0:0,-6.62266,-72.5023	0/1:12:5,7:5:190:7:261:-20.2352,0,-13.8551	0/1:9:6,3:6:219:3:114:-7.92308,0,-17.3529	1/1:12:0,12:0:0:12:452:-41.0284,-3.61236,0	0/0:7:7,0:7:258:0:0:0,-2.10721,-23.5741	0/0:8:8,0:8:303:0:0:0,-2.40824,-27.6293	1/1:15:0,15:0:0:15:559:-50.6483,-4.51545,0
CM009151.1	4	46733251	0	G	T	984.542	0	AB=0.521739;ABP=3.10471;AC=6;AF=0.375;AN=16;AO=35;CIGAR=1X;DP=103;DPB=103;DPRA=0.807018;EPP=3.56868;EPPR=3.04271;GTI=0;LEN=1;MEANALT=1.25;MQM=60;MQMR=60;NS=8;NUMALT=1;ODDS=3.55234;PAIRED=1;PAIREDR=1;PAO=0;PQA=0;PQR=0;PRO=0;QA=1302;QR=2428;RO=67;RPL=19;RPP=3.56868;RPPR=3.04271;RPR=16;RUN=1;SAF=18;SAP=3.07234;SAR=17;SRF=41;SRP=10.3026;SRR=26;TYPE=snp;technology.illumina=1;ANN=T|intergenic_region|MO…	GT:DP:AD:RO:QR:AO:QA:GL	0/0:23:23,0:23:789:0:0:0,-6.92369,-71.309	0/0:15:15,0:15:568:0:0:0,-4.51545,-51.4624	0/1:8:3,4:3:114:4:150:-11.5637,0,-8.31771	0/1:15:7,8:7:250:8:291:-22.0207,0,-18.3291	1/1:15:0,15:0:0:15:565:-51.1915,-4.51545,0	0/0:11:11,0:11:404:0:0:0,-3.31133,-36.7041	0/0:8:8,0:8:303:0:0:0,-2.40824,-27.6293	1/1:8:0,8:0:0:8:296:-26.9933,-2.40824,0
CM009151.1	4	46733873	0	G	C	843.67	0	AB=0.583333;ABP=4.45795;AC=6;AF=0.375;AN=16;AO=31;CIGAR=1X;DP=94;DPB=94;DPRA=0.773585;EPP=8.68415;EPPR=8.83536;GTI=0;LEN=1;MEANALT=1;MQM=60;MQMR=60;NS=8;NUMALT=1;ODDS=0.431709;PAIRED=1;PAIREDR=1;PAO=0;PQA=0;PQR=0;PRO=0;QA=1156;QR=2334;RO=63;RPL=12;RPP=6.44263;RPPR=7.18091;RPR=19;RUN=1;SAF=16;SAP=3.08035;SAR=15;SRF=33;SRP=3.32051;SRR=30;TYPE=snp;technology.illumina=1;ANN=C|intergenic_region|MODIFI…	GT:DP:AD:RO:QR:AO:QA:GL	0/0:16:16,0:16:598:0:0:0,-4.81648,-54.1568	0/0:18:18,0:18:656:0:0:0,-5.41854,-59.3695	0/1:14:7,7:7:265:7:266:-20.0881,0,-19.9972	0/1:10:3,7:3:114:7:260:-20.7461,0,-7.62205	1/1:13:0,13:0:0:13:478:-43.3613,-3.91339,0	0/0:7:7,0:7:259:0:0:0,-2.10721,-23.6651	0/0:12:12,0:12:442:0:0:0,-3.61236,-40.124	1/1:4:0,4:0:0:4:152:-14.0499,-1.20412,0
CM009151.1	4	46739193	0	T	C	743.15	0	AB=0.44;ABP=3.79203;AC=6;AF=0.375;AN=16;AO=29;CIGAR=1X;DP=100;DPB=100;DPRA=0.754386;EPP=6.67934;EPPR=3.7749;GTI=0;LEN=1;MEANALT=1;MQM=60;MQMR=60;NS=8;NUMALT=1;ODDS=2.77032;PAIRED=1;PAIREDR=0.971831;PAO=0;PQA=0;PQR=0;PRO=0;QA=1050;QR=2632;RO=71;RPL=13;RPP=3.68421;RPPR=3.7749;RPR=16;RUN=1;SAF=15;SAP=3.08518;SAR=14;SRF=33;SRP=3.7749;SRR=38;TYPE=snp;technology.illumina=1;ANN=C|intergenic_region|MODIF…	GT:DP:AD:RO:QR:AO:QA:GL	0/0:19:19,0:19:720:0:0:0,-5.71957,-65.1329	0/0:14:14,0:14:527:0:0:0,-4.21442,-47.7737	0/1:9:4,5:4:152:5:173:-13.1981,0,-11.3406	0/1:16:10,6:10:369:6:228:-16.0685,0,-28.7404	1/1:9:0,9:0:0:9:308:-28.0465,-2.70927,0	0/0:9:9,0:9:334:0:0:0,-2.70927,-30.4117	0/0:15:15,0:15:530:0:0:0,-4.51545,-48.0231	1/1:9:0,9:0:0:9:341:-31.047,-2.70927,0
CM009151.1	4	46741470	0	G	T	758.239	0	AB=0.4;ABP=4.74748;AC=6;AF=0.375;AN=16;AO=29;CIGAR=1X;DP=89;DPB=89;DPRA=0.854167;EPP=9.07545;EPPR=5.32654;GTI=0;LEN=1;MEANALT=1;MQM=60;MQMR=60;NS=8;NUMALT=1;ODDS=4.51188;PAIRED=1;PAIREDR=1;PAO=0;PQA=0;PQR=0;PRO=0;QA=1049;QR=2220;RO=60;RPL=15;RPP=3.08518;RPPR=3.0103;RPR=14;RUN=1;SAF=17;SAP=4.88226;SAR=12;SRF=34;SRP=5.32654;SRR=26;TYPE=snp;technology.illumina=1;ANN=T|intergenic_region|MODIFIER|LOC1…	GT:DP:AD:RO:QR:AO:QA:GL	0/0:11:11,0:11:417:0:0:0,-3.31133,-37.8823	0/0:22:22,0:22:828:0:0:0,-6.62266,-74.8457	0/1:11:8,3:8:292:3:113:-7.22821,0,-23.3172	0/1:9:4,5:4:149:5:163:-12.2787,0,-11.0644	1/1:10:0,10:0:0:10:356:-32.3745,-3.0103,0	0/0:8:8,0:8:272:0:0:0,-2.40824,-24.8061	0/0:7:7,0:7:262:0:0:0,-2.10721,-23.9386	1/1:11:0,11:0:0:11:417:-37.8823,-3.31133,0
CM009151.1	4	46742142	0	A	G	658.715	0	AB=0.6;ABP=4.31318;AC=6;AF=0.375;AN=16;AO=25;CIGAR=1X;DP=87;DPB=87;DPRA=0.553571;EPP=10.0459;EPPR=3.15039;GTI=0;LEN=1;MEANALT=1;MQM=60;MQMR=60;NS=8;NUMALT=1;ODDS=0.126237;PAIRED=1;PAIREDR=0.983871;PAO=0;PQA=0;PQR=0;PRO=0;QA=923;QR=2201;RO=62;RPL=12;RPP=3.09716;RPPR=3.15039;RPR=13;RUN=1;SAF=10;SAP=5.18177;SAR=15;SRF=34;SRP=4.27115;SRR=28;TYPE=snp;technology.illumina=1;ANN=G|intergenic_region|MODIF…	GT:DP:AD:RO:QR:AO:QA:GL	0/0:19:19,0:19:682:0:0:0,-5.71957,-61.7014	0/0:22:22,0:22:782:0:0:0,-6.62266,-70.688	0/1:6:3,3:3:97:3:114:-8.82617,0,-7.242	0/1:9:3,6:3:89:6:224:-17.8105,0,-5.59229	1/1:5:0,5:0:0:5:190:-17.4674,-1.50515,0	0/0:8:8,0:8:291:0:0:0,-2.40824,-26.5362	0/0:7:7,0:7:260:0:0:0,-2.10721,-23.7564	1/1:11:0,11:0:0:11:395:-35.8869,-3.31133,0
CM009151.1	4	46745201	0	C	T	939.149	0	AB=0.4;ABP=4.74748;AC=6;AF=0.375;AN=16;AO=34;CIGAR=1X;DP=100;DPB=100;DPRA=0.851852;EPP=12.2071;EPPR=5.71629;GTI=0;LEN=1;MEANALT=1.25;MQM=60;MQMR=60;NS=8;NUMALT=1;ODDS=4.25379;PAIRED=1;PAIREDR=1;PAO=0;PQA=0;PQR=0;PRO=0;QA=1262;QR=2382;RO=65;RPL=16;RPP=3.26577;RPPR=3.04371;RPR=18;RUN=1;SAF=23;SAP=12.2071;SAR=11;SRF=45;SRP=23.8898;SRR=20;TYPE=snp;technology.illumina=1;ANN=T|intergenic_region|MODIFIE…	GT:DP:AD:RO:QR:AO:QA:GL	0/0:23:23,0:23:843:0:0:0,-6.92369,-76.1864	0/0:16:16,0:16:593:0:0:0,-4.81648,-53.7048	0/1:9:6,3:6:228:3:114:-7.92308,0,-18.1757	0/1:11:5,5:5:177:5:187:-13.8452,0,-12.9296	1/1:17:0,17:0:0:17:634:-57.3955,-5.11751,0	0/0:6:6,0:6:227:0:0:0,-1.80618,-20.7938	0/0:9:9,0:9:314:0:0:0,-2.70927,-28.5907	1/1:9:0,9:0:0:9:327:-29.7747,-2.70927,0
CM009151.1	4	46753179	0	T	C	611.661	0	AB=0.4;ABP=4.31318;AC=6;AF=0.375;AN=16;AO=24;CIGAR=1X;DP=85;DPB=85;DPRA=0.634615;EPP=4.45795;EPPR=5.89373;GTI=0;LEN=1;MEANALT=1;MQM=60;MQMR=60;NS=8;NUMALT=1;ODDS=1.42552;PAIRED=1;PAIREDR=1;PAO=0;PQA=0;PQR=0;PRO=0;QA=878;QR=2276;RO=61;RPL=17;RPP=12.0581;RPPR=3.0459;RPR=7;RUN=1;SAF=15;SAP=6.26751;SAR=9;SRF=30;SRP=3.0459;SRR=31;TYPE=snp;technology.illumina=1;ANN=C|intergenic_region|MODIFIER|LOC11177…	GT:DP:AD:RO:QR:AO:QA:GL	0/0:21:21,0:21:785:0:0:0,-6.32163,-70.9756	0/0:19:19,0:19:711:0:0:0,-5.71957,-64.3214	0/1:9:4,5:4:148:5:177:-13.5654,0,-10.9721	0/1:6:5,1:5:184:1:37:-1.89165,0,-15.1115	1/1:7:0,7:0:0:7:261:-23.8471,-2.10721,0	0/0:6:6,0:6:225:0:0:0,-1.80618,-20.6112	0/0:6:6,0:6:223:0:0:0,-1.80618,-20.4284	1/1:11:0,11:0:0:11:403:-36.6131,-3.31133,0
CM009151.1	4	46753735	0	C	T	836.608	0	AB=0.590909;ABP=4.58955;AC=6;AF=0.375;AN=16;AO=31;CIGAR=1X;DP=87;DPB=87;DPRA=0.851064;EPP=6.44263;EPPR=5.49198;GTI=0;LEN=1;MEANALT=1;MQM=60;MQMR=60;NS=8;NUMALT=1;ODDS=3.17832;PAIRED=1;PAIREDR=0.982143;PAO=0;PQA=0;PQR=0;PRO=0;QA=1142;QR=2042;RO=56;RPL=20;RPP=8.68415;RPPR=3.63072;RPR=11;RUN=1;SAF=15;SAP=3.08035;SAR=16;SRF=28;SRP=3.0103;SRR=28;TYPE=snp;technology.illumina=1;ANN=T|intergenic_region|M…	GT:DP:AD:RO:QR:AO:QA:GL	0/0:9:9,0:9:340:0:0:0,-2.70927,-30.9563	0/0:21:21,0:21:770:0:0:0,-6.32163,-69.6192	0/1:14:3,11:3:114:11:388:-31.0355,0,-6.41793	0/1:8:6,2:6:224:2:76:-4.80657,0,-18.1116	1/1:11:0,11:0:0:11:412:-37.4294,-3.31133,0	0/0:6:6,0:6:200:0:0:0,-1.80618,-18.3228	0/0:11:11,0:11:394:0:0:0,-3.31133,-35.7965	1/1:7:0,7:0:0:7:266:-24.3025,-2.10721,0
CM009151.1	4	46758875	0	A	G	816.003	0	AB=0.608696;ABP=5.3706;AC=6;AF=0.375;AN=16;AO=32;CIGAR=1X;DP=103;DPB=103;DPRA=0.66129;EPP=5.45321;EPPR=3.7749;GTI=0;LEN=1;MEANALT=1;MQM=60;MQMR=60;NS=8;NUMALT=1;ODDS=3.31729;PAIRED=1;PAIREDR=1;PAO=0;PQA=0;PQR=0;PRO=0;QA=1122;QR=2599;RO=71;RPL=18;RPP=4.09604;RPPR=6.71098;RPR=14;RUN=1;SAF=15;SAP=3.28173;SAR=17;SRF=30;SRP=6.71098;SRR=41;TYPE=snp;technology.illumina=1;ANN=G|intergenic_region|MODIFIER…	GT:DP:AD:RO:QR:AO:QA:GL	0/0:19:19,0:19:701:0:0:0,-5.71957,-63.4186	0/0:21:21,0:21:791:0:0:0,-6.32163,-71.5177	0/1:11:4,7:4:149:7:250:-19.5321,0,-10.4625	0/1:12:5,7:5:158:7:227:-17.1322,0,-10.9165	1/1:9:0,9:0:0:9:315:-28.6816,-2.70927,0	0/0:10:10,0:10:354:0:0:0,-3.0103,-32.1925	0/0:12:12,0:12:446:0:0:0,-3.61236,-40.4856	1/1:9:0,9:0:0:9:330:-30.0489,-2.70927,0
CM009151.1	4	46758927	0	T	C	688.12	0	AB=0.6;ABP=4.74748;AC=6;AF=0.375;AN=16;AO=29;CIGAR=1X;DP=97;DPB=97;DPRA=0.616667;EPP=12.0706;EPPR=3.13803;GTI=0;LEN=1;MEANALT=1;MQM=60;MQMR=60;NS=8;NUMALT=1;ODDS=2.3631;PAIRED=1;PAIREDR=1;PAO=0;PQA=0;PQR=0;PRO=0;QA=985;QR=2435;RO=68;RPL=17;RPP=4.88226;RPPR=5.05404;RPR=12;RUN=1;SAF=19;SAP=9.07545;SAR=10;SRF=31;SRP=4.1599;SRR=37;TYPE=snp;technology.illumina=1;ANN=C|intergenic_region|MODIFIER|LOC111…	GT:DP:AD:RO:QR:AO:QA:GL	0/0:21:21,0:21:748:0:0:0,-6.32163,-67.636	0/0:18:18,0:18:657:0:0:0,-5.41854,-59.4569	0/1:10:4,6:4:148:6:218:-16.9607,0,-10.6714	0/1:10:4,6:4:129:6:185:-13.9396,0,-8.91461	1/1:9:0,9:0:0:9:315:-28.6816,-2.70927,0	0/0:11:11,0:11:385:0:0:0,-3.31133,-34.9778	0/0:10:10,0:10:368:0:0:0,-3.0103,-33.4676	1/1:8:0,8:0:0:8:267:-24.3512,-2.40824,0
CM009151.1	4	46761927	0	CCA	CTCA	889.036	0	AB=0.526316;ABP=3.12459;AC=6;AF=0.375;AN=16;AO=35;CIGAR=1M1I2M;DP=102;DPB=113.667;DPRA=0.758621;EPP=3.56868;EPPR=5.11597;GTI=0;LEN=1;MEANALT=1.25;MQM=60;MQMR=60;NS=8;NUMALT=1;ODDS=4.3408;PAIRED=0.971429;PAIREDR=1;PAO=0;PQA=0;PQR=0;PRO=0;QA=1187;QR=2327;RO=66;RPL=16;RPP=3.56868;RPPR=4.19474;RPR=19;RUN=1;SAF=20;SAP=4.56135;SAR=15;SRF=31;SRP=3.53672;SRR=35;TYPE=ins;technology.illumina=1;ANN=CTCA|int…	GT:DP:AD:RO:QR:AO:QA:GL	0/0:25:25,0:25:862:0:0:0,-7.52575,-77.8825	0/0:21:21,0:21:732:0:0:0,-6.32163,-66.1922	0/1:6:2,4:2:76:4:141:-11.229,0,-5.40863	0/1:13:6,6:6:228:6:206:-14.8925,0,-16.9014	1/1:16:0,16:0:0:16:544:-49.2713,-4.81648,0	0/0:6:6,0:6:222:0:0:0,-1.80618,-20.3375	0/0:6:6,0:6:207:0:0:0,-1.80618,-18.9663	1/1:9:0,9:0:0:9:296:-26.9536,-2.70927,0
CM009151.1	4	46764971	0	G	C	669.723	0	AB=0.347826;ABP=7.63648;AC=6;AF=0.375;AN=16;AO=27;CIGAR=1X;DP=99;DPB=99;DPRA=0.736842;EPP=3.73412;EPPR=5.48761;GTI=0;LEN=1;MEANALT=1;MQM=60;MQMR=60;NS=8;NUMALT=1;ODDS=0.326236;PAIRED=1;PAIREDR=1;PAO=0;PQA=0;PQR=0;PRO=0;QA=975;QR=2629;RO=71;RPL=20;RPP=16.6021;RPPR=8.17902;RPR=7;RUN=1;SAF=11;SAP=5.02092;SAR=16;SRF=37;SRP=3.28556;SRR=34;TYPE=snp;technology.illumina=1;ANN=C|intergenic_region|MODIFIER…	GT:DP:AD:RO:QR:AO:QA:GL	0/0:16:16,0:16:585:0:0:0,-4.81648,-52.9834	0/0:24:24,0:24:884:0:0:0,-7.22472,-79.8782	0/1:8:5,3:5:189:3:110:-7.85231,0,-14.9677	0/1:15:10,5:10:371:5:176:-11.6679,0,-29.2229	1/1:13:0,13:0:0:13:472:-42.8154,-3.91339,0	0/0:8:8,0:8:299:0:0:0,-2.40824,-27.266	0/0:9:8,0:8:301:0:0:0,-2.40824,-27.2637	1/1:6:0,6:0:0:6:217:-19.8802,-1.80618,0
CM009151.1	4	46768326	0	G	T	513.598	0	AB=0.294118;ABP=9.26925;AC=6;AF=0.375;AN=16;AO=22;CIGAR=1X;DP=83;DPB=83;DPRA=0.693878;EPP=22.3561;EPPR=3.0459;GTI=0;LEN=1;MEANALT=1;MQM=60;MQMR=60;NS=8;NUMALT=1;ODDS=1.06088;PAIRED=1;PAIREDR=1;PAO=0;PQA=0;PQR=0;PRO=0;QA=789;QR=2177;RO=61;RPL=12;RPP=3.40511;RPPR=3.33068;RPR=10;RUN=1;SAF=14;SAP=6.56362;SAR=8;SRF=41;SRP=18.709;SRR=20;TYPE=snp;technology.illumina=1;ANN=T|intergenic_region|MODIFIER|LO…	GT:DP:AD:RO:QR:AO:QA:GL	0/0:22:22,0:22:795:0:0:0,-6.62266,-71.867	0/0:14:14,0:14:491:0:0:0,-4.21442,-44.5153	0/1:5:4,1:4:136:1:38:-2.29212,0,-11.0688	0/1:12:8,4:8:296:4:148:-10.0693,0,-23.381	1/1:7:0,7:0:0:7:228:-20.835,-2.10721,0	0/0:8:8,0:8:284:0:0:0,-2.40824,-25.8995	0/0:5:5,0:5:175:0:0:0,-1.50515,-16.0914	1/1:10:0,10:0:0:10:375:-34.1022,-3.0103,0
CM009151.1	4	46768879	0	G	A	822.565	0	AB=0.391304;ABP=5.3706;AC=6;AF=0.375;AN=16;AO=31;CIGAR=1X;DP=107;DPB=107;DPRA=0.725806;EPP=3.64073;EPPR=5.8675;GTI=0;LEN=1;MEANALT=1;MQM=60;MQMR=60;NS=8;NUMALT=1;ODDS=1.96527;PAIRED=0.967742;PAIREDR=1;PAO=0;PQA=0;PQR=0;PRO=0;QA=1134;QR=2734;RO=76;RPL=19;RPP=6.44263;RPPR=5.8675;RPR=12;RUN=1;SAF=18;SAP=4.76149;SAR=13;SRF=38;SRP=3.0103;SRR=38;TYPE=snp;technology.illumina=1;ANN=A|intergenic_region|MO…	GT:DP:AD:RO:QR:AO:QA:GL	0/0:20:20,0:20:702:0:0:0,-6.0206,-63.4899	0/0:26:26,0:26:917:0:0:0,-7.82678,-82.8309	0/1:13:10,3:10:372:3:114:-6.71896,0,-29.9167	0/1:10:4,6:4:145:6:224:-17.5095,0,-10.3949	1/1:14:0,14:0:0:14:514:-46.5985,-4.21442,0	0/0:7:7,0:7:265:0:0:0,-2.10721,-24.2116	0/0:9:9,0:9:333:0:0:0,-2.70927,-30.3208	1/1:8:0,8:0:0:8:282:-25.715,-2.40824,0
CM009151.1	4	46771583	0	A	G	831.233	0	AB=0.428571;ABP=4.25114;AC=6;AF=0.375;AN=16;AO=31;CIGAR=1X;DP=99;DPB=99;DPRA=0.903846;EPP=14.8483;EPPR=3.0103;GTI=0;LEN=1;MEANALT=1;MQM=60;MQMR=60;NS=8;NUMALT=1;ODDS=2.72775;PAIRED=1;PAIREDR=1;PAO=0;PQA=0;PQR=0;PRO=0;QA=1169;QR=2525;RO=68;RPL=11;RPP=8.68415;RPPR=3.13803;RPR=20;RUN=1;SAF=15;SAP=3.08035;SAR=16;SRF=37;SRP=4.1599;SRR=31;TYPE=snp;technology.illumina=1;ANN=G|intergenic_region|MODIFIER|…	GT:DP:AD:RO:QR:AO:QA:GL	0/0:14:14,0:14:520:0:0:0,-4.21442,-47.1399	0/0:23:23,0:23:868:0:0:0,-6.92369,-78.4428	0/1:13:7,6:7:261:6:226:-16.7892,0,-19.934	0/1:15:9,6:9:342:6:225:-16.0958,0,-26.6222	1/1:11:0,11:0:0:11:414:-37.6105,-3.31133,0	0/0:4:4,0:4:152:0:0:0,-1.20412,-14.0499	0/0:11:11,0:11:382:0:0:0,-3.31133,-34.7069	1/1:8:0,8:0:0:8:304:-27.7201,-2.40824,0
CM009151.1	4	46771988	0	C	T	687.863	0	AB=0.545455;ABP=3.40511;AC=6;AF=0.375;AN=16;AO=26;CIGAR=1X;DP=99;DPB=99;DPRA=0.571429;EPP=3.34437;EPPR=3.04005;GTI=1;LEN=1;MEANALT=1;MQM=60;MQMR=60;NS=8;NUMALT=1;ODDS=0.739853;PAIRED=0.961538;PAIREDR=1;PAO=0;PQA=0;PQR=0;PRO=0;QA=979;QR=2703;RO=73;RPL=9;RPP=8.35546;RPPR=4.46786;RPR=17;RUN=1;SAF=13;SAP=3.0103;SAR=13;SRF=42;SRP=6.60959;SRR=31;TYPE=snp;technology.illumina=1;ANN=T|intergenic_region|MO…	GT:DP:AD:RO:QR:AO:QA:GL	0/0:17:17,0:17:634:0:0:0,-5.11751,-57.3932	0/0:21:21,0:21:767:0:0:0,-6.32163,-69.3488	0/1:11:7,4:7:265:4:148:-10.3701,0,-20.9003	0/1:11:3,8:3:114:8:303:-24.318,0,-7.32102	1/1:9:0,9:0:0:9:342:-31.1376,-2.70927,0	0/0:9:9,0:9:341:0:0:0,-2.70927,-31.047	0/0:16:16,0:16:582:0:0:0,-4.81648,-52.7081	1/1:5:0,5:0:0:5:186:-17.1009,-1.50515,0
CM009151.1	4	46772555	0	G	T	595.252	0	AB=0.346154;ABP=8.35546;AC=6;AF=0.375;AN=16;AO=26;CIGAR=1X;DP=94;DPB=94;DPRA=0.843137;EPP=3.0103;EPPR=9.26925;GTI=0;LEN=1;MEANALT=1;MQM=60;MQMR=60;NS=8;NUMALT=1;ODDS=1.81614;PAIRED=1;PAIREDR=1;PAO=0;PQA=0;PQR=0;PRO=0;QA=886;QR=2503;RO=68;RPL=13;RPP=3.0103;RPPR=3.13803;RPR=13;RUN=1;SAF=12;SAP=3.34437;SAR=14;SRF=32;SRP=3.52123;SRR=36;TYPE=snp;technology.illumina=1;ANN=T|intergenic_region|MODIFIER|L…	GT:DP:AD:RO:QR:AO:QA:GL	0/0:19:19,0:19:694:0:0:0,-5.71957,-62.7831	0/0:16:16,0:16:601:0:0:0,-4.81648,-54.429	0/1:10:6,4:6:223:4:152:-11.0396,0,-17.4185	0/1:16:11,5:11:396:5:142:-8.24352,0,-31.1587	1/1:9:0,9:0:0:9:314:-28.5913,-2.70927,0	0/0:8:8,0:8:292:0:0:0,-2.40824,-26.6288	0/0:8:8,0:8:297:0:0:0,-2.40824,-27.0837	1/1:8:0,8:0:0:8:278:-25.3515,-2.40824,0
CM009151.1	4	46775579	0	TAAAAACT	TAAAACT	935.816	0	AB=0.68;ABP=10.0459;AC=6;AF=0.375;AN=16;AO=35;CIGAR=1M1D6M;DP=105;DPB=100.5;DPRA=0.721311;EPP=3.56868;EPPR=4.55236;GTI=0;LEN=1;MEANALT=1.25;MQM=60;MQMR=60;NS=8;NUMALT=1;ODDS=3.36172;PAIRED=0.971429;PAIREDR=0.985507;PAO=0;PQA=0;PQR=0;PRO=0;QA=1264;QR=2532;RO=69;RPL=21;RPP=6.05036;RPPR=3.04177;RPR=14;RUN=1;SAF=19;SAP=3.56868;SAR=16;SRF=37;SRP=3.79707;SRR=32;TYPE=del;technology.illumina=1;ANN=TAAAAC…	GT:DP:AD:RO:QR:AO:QA:GL	0/0:28:28,0:28:1035:0:0:0,-8.42884,-93.461	0/0:18:18,0:18:663:0:0:0,-5.41854,-60.001	0/1:17:7,10:7:249:10:357:-27.3471,0,-17.6354	0/1:8:1,7:1:38:7:263:-21.6214,0,-1.38903	1/1:9:0,8:0:0:8:279:-25.0665,-2.40824,0	0/0:6:6,0:6:226:0:0:0,-1.80618,-20.7026	0/0:9:9,0:9:321:0:0:0,-2.70927,-29.2296	1/1:10:0,10:0:0:10:365:-33.1957,-3.0103,0
CM009151.1	4	46776997	0	A	T	834.962	0	AB=0.470588;ABP=3.13803;AC=6;AF=0.375;AN=16;AO=32;CIGAR=1X;DP=99;DPB=99;DPRA=0.706897;EPP=16.3106;EPPR=8.4876;GTI=0;LEN=1;MEANALT=1;MQM=60;MQMR=60;NS=8;NUMALT=1;ODDS=4.39167;PAIRED=1;PAIREDR=1;PAO=0;PQA=0;PQR=0;PRO=0;QA=1151;QR=2535;RO=67;RPL=20;RPP=7.35324;RPPR=3.04271;RPR=12;RUN=1;SAF=23;SAP=16.3106;SAR=9;SRF=37;SRP=4.59839;SRR=30;TYPE=snp;technology.illumina=1;ANN=T|intergenic_region|MODIFIER|…	GT:DP:AD:RO:QR:AO:QA:GL	0/0:20:20,0:20:754:0:0:0,-6.0206,-68.1898	0/0:16:16,0:16:603:0:0:0,-4.81648,-54.6093	0/1:9:5,4:5:190:4:152:-11.3406,0,-14.7582	0/1:8:4,4:4:152:4:152:-11.6417,0,-11.6417	1/1:10:0,10:0:0:10:367:-33.3763,-3.0103,0	0/0:14:14,0:14:532:0:0:0,-4.21442,-48.2253	0/0:8:8,0:8:304:0:0:0,-2.40824,-27.7201	1/1:14:0,14:0:0:14:480:-43.5155,-4.21442,0
CM009151.1	4	46778900	0	T	C	785.985	0	AB=0.47619;ABP=3.1137;AC=6;AF=0.375;AN=16;AO=29;CIGAR=1X;DP=86;DPB=86;DPRA=0.869565;EPP=6.67934;EPPR=3.35316;GTI=0;LEN=1;MEANALT=1;MQM=59.2759;MQMR=59.8246;NS=8;NUMALT=1;ODDS=4.10466;PAIRED=0.931034;PAIREDR=1;PAO=0;PQA=0;PQR=0;PRO=0;QA=1078;QR=2074;RO=57;RPL=14;RPP=3.08518;RPPR=6.09608;RPR=15;RUN=1;SAF=16;SAP=3.68421;SAR=13;SRF=32;SRP=4.877;SRR=25;TYPE=snp;technology.illumina=1;ANN=C|intergenic_r…	GT:DP:AD:RO:QR:AO:QA:GL	0/0:15:15,0:15:554:0:0:0,-4.51545,-50.1745	0/0:11:11,0:11:401:0:0:0,-3.31133,-36.4332	0/1:9:7,2:7:247:2:76:-4.50554,0,-19.8595	0/1:12:4,8:4:149:8:298:-23.5624,0,-10.1613	1/1:10:0,10:0:0:10:362:-32.9,-3.0103,0	0/0:9:9,0:9:314:0:0:0,-2.70927,-28.5912	0/0:11:11,0:11:409:0:0:0,-3.31133,-37.1583	1/1:9:0,9:0:0:9:342:-31.1222,-2.70927,0
CM009151.1	4	46778925	0	A	G	674.676	0	AB=0.5;ABP=3.0103;AC=6;AF=0.375;AN=16;AO=29;CIGAR=1X;DP=81;DPB=81;DPRA=0.928571;EPP=4.88226;EPPR=3.67845;GTI=0;LEN=1;MEANALT=1;MQM=59.2759;MQMR=58.7308;NS=8;NUMALT=1;ODDS=0.315685;PAIRED=0.965517;PAIREDR=0.961538;PAO=0;PQA=0;PQR=0;PRO=0;QA=972;QR=1814;RO=52;RPL=14;RPP=3.08518;RPPR=11.1951;RPR=15;RUN=1;SAF=17;SAP=4.88226;SAR=12;SRF=33;SRP=11.1951;SRR=19;TYPE=snp;technology.illumina=1;ANN=G|interge…	GT:DP:AD:RO:QR:AO:QA:GL	0/0:15:15,0:15:563:0:0:0,-4.51545,-50.9897	0/0:11:11,0:11:403:0:0:0,-3.31133,-36.6144	0/1:9:6,3:6:193:3:98:-6.43384,0,-14.9727	0/1:9:3,6:3:111:6:203:-15.888,0,-7.64435	1/1:9:0,9:0:0:9:311:-28.2965,-2.70927,0	0/0:6:6,0:6:188:0:0:0,-1.80618,-17.2251	0/0:10:10,0:10:329:0:0:0,-3.0103,-27.829	1/1:12:1,11:1:27:11:360:-30.0053,-0.912577,0
CM009151.1	4	46779511	0	A	G	888.257	0	AB=0.538462;ABP=3.34437;AC=6;AF=0.375;AN=16;AO=32;CIGAR=1X;DP=103;DPB=103;DPRA=0.745763;EPP=3.28173;EPPR=5.48761;GTI=0;LEN=1;MEANALT=1;MQM=60;MQMR=60;NS=8;NUMALT=1;ODDS=0.544697;PAIRED=1;PAIREDR=1;PAO=0;PQA=0;PQR=0;PRO=0;QA=1207;QR=2604;RO=71;RPL=14;RPP=4.09604;RPPR=3.04088;RPR=18;RUN=1;SAF=17;SAP=3.28173;SAR=15;SRF=38;SRP=3.7749;SRR=33;TYPE=snp;technology.illumina=1;ANN=G|intergenic_region|MODIF…	GT:DP:AD:RO:QR:AO:QA:GL	0/0:21:21,0:21:772:0:0:0,-6.32163,-69.7996	0/0:19:19,0:19:698:0:0:0,-5.71957,-63.145	0/1:12:4,8:4:152:8:304:-24.1077,0,-10.4375	0/1:14:8,6:8:298:6:228:-16.6706,0,-22.96	1/1:13:0,13:0:0:13:485:-43.9937,-3.91339,0	0/0:9:9,0:9:335:0:0:0,-2.70927,-30.5018	0/0:10:10,0:10:349:0:0:0,-3.0103,-31.7388	1/1:5:0,5:0:0:5:190:-17.4674,-1.50515,0
CM009151.1	4	46780166	0	G	C	465.188	0	AB=0.411765;ABP=4.1599;AC=6;AF=0.375;AN=16;AO=20;CIGAR=1X;DP=96;DPB=96;DPRA=0.454545;EPP=4.74748;EPPR=12.2676;GTI=2;LEN=1;MEANALT=1;MQM=60;MQMR=60;NS=8;NUMALT=1;ODDS=0.0351839;PAIRED=1;PAIREDR=1;PAO=0;PQA=0;PQR=0;PRO=0;QA=729;QR=2696;RO=76;RPL=9;RPP=3.44459;RPPR=4.03889;RPR=11;RUN=1;SAF=5;SAP=13.8677;SAR=15;SRF=38;SRP=3.0103;SRR=38;TYPE=snp;technology.illumina=1;ANN=C|intergenic_region|MODIFIER|L…	GT:DP:AD:RO:QR:AO:QA:GL	0/0:24:24,0:24:865:0:0:0,-7.22472,-78.157	0/0:24:24,0:24:862:0:0:0,-7.22472,-77.8912	0/1:11:8,3:8:302:3:114:-7.32102,0,-24.2272	0/1:6:2,4:2:53:4:146:-11.6912,0,-3.22621	1/1:8:0,8:0:0:8:279:-25.4427,-2.40824,0	0/0:4:4,0:4:124:0:0:0,-1.20412,-11.4641	0/0:14:14,0:14:490:0:0:0,-4.21442,-44.4239	1/1:5:0,5:0:0:5:190:-17.4674,-1.50515,0
CM009151.1	4	46781463	0	T	C	795.019	0	AB=0.611111;ABP=4.9405;AC=6;AF=0.375;AN=16;AO=29;CIGAR=1X;DP=86;DPB=86;DPRA=0.72;EPP=9.07545;EPPR=3.35316;GTI=0;LEN=1;MEANALT=1;MQM=60;MQMR=60;NS=8;NUMALT=1;ODDS=3.41152;PAIRED=1;PAIREDR=1;PAO=0;PQA=0;PQR=0;PRO=0;QA=1086;QR=2123;RO=57;RPL=10;RPP=9.07545;RPPR=3.9627;RPR=19;RUN=1;SAF=15;SAP=3.08518;SAR=14;SRF=32;SRP=4.877;SRR=25;TYPE=snp;technology.illumina=1;ANN=C|intergenic_region|MODIFIER|LOC111…	GT:DP:AD:RO:QR:AO:QA:GL	0/0:14:14,0:14:507:0:0:0,-4.21442,-45.9608	0/0:20:20,0:20:760:0:0:0,-6.0206,-68.7306	0/1:9:3,6:3:109:6:224:-17.8105,0,-7.45816	0/1:9:4,5:4:152:5:187:-14.4836,0,-11.3406	1/1:10:0,10:0:0:10:371:-33.7383,-3.0103,0	0/0:6:6,0:6:219:0:0:0,-1.80618,-20.0632	0/0:10:10,0:10:376:0:0:0,-3.0103,-34.1926	1/1:8:0,8:0:0:8:304:-27.7201,-2.40824,0
CM009151.1	4	46781893	0	A	G	713.815	0	AB=0.52;ABP=3.09716;AC=6;AF=0.375;AN=16;AO=27;CIGAR=1X;DP=97;DPB=97;DPRA=0.672414;EPP=3.09072;EPPR=9.09042;GTI=1;LEN=1;MEANALT=1;MQM=60;MQMR=60;NS=8;NUMALT=1;ODDS=0.271601;PAIRED=1;PAIREDR=0.971429;PAO=0;PQA=0;PQR=0;PRO=0;QA=1017;QR=2592;RO=70;RPL=9;RPP=9.52472;RPPR=3.50664;RPR=18;RUN=1;SAF=13;SAP=3.09072;SAR=14;SRF=31;SRP=4.99565;SRR=39;TYPE=snp;technology.illumina=1;ANN=G|intergenic_region|MODI…	GT:DP:AD:RO:QR:AO:QA:GL	0/0:15:15,0:15:562:0:0:0,-4.51545,-50.921	0/0:23:23,0:23:854:0:0:0,-6.92369,-77.1791	0/1:9:4,5:4:151:5:190:-14.7582,0,-11.2486	0/1:16:8,8:8:298:8:303:-22.8128,0,-22.3585	1/1:9:0,9:0:0:9:338:-30.775,-2.70927,0	0/0:10:10,0:10:353:0:0:0,-3.0103,-32.1021	0/0:10:10,0:10:374:0:0:0,-3.0103,-34.0116	1/1:5:0,5:0:0:5:186:-17.1009,-1.50515,0
CM009151.1	4	46782434	0	C	G	850.95	0	AB=0.6875;ABP=7.89611;AC=6;AF=0.375;AN=16;AO=34;CIGAR=1X;DP=85;DPB=85;DPRA=0.888889;EPP=9.39698;EPPR=3.0103;GTI=0;LEN=1;MEANALT=1.25;MQM=60;MQMR=60;NS=8;NUMALT=1;ODDS=4.10508;PAIRED=1;PAIREDR=1;PAO=0;PQA=0;PQR=0;PRO=0;QA=1145;QR=1821;RO=50;RPL=19;RPP=4.03217;RPPR=5.78978;RPR=15;RUN=1;SAF=13;SAP=7.09778;SAR=21;SRF=28;SRP=4.57376;SRR=22;TYPE=snp;technology.illumina=1;ANN=G|intergenic_region|MODIFIE…	GT:DP:AD:RO:QR:AO:QA:GL	0/0:14:14,0:14:495:0:0:0,-4.21442,-44.8752	0/0:14:14,0:14:532:0:0:0,-4.21442,-48.2253	0/1:4:1,3:1:35:3:92:-7.37743,0,-2.29451	0/1:12:4,8:4:129:8:276:-21.5584,0,-8.31255	1/1:16:0,16:0:0:16:525:-47.554,-4.81648,0	0/0:6:6,0:6:222:0:0:0,-1.80618,-20.3372	0/0:11:11,0:11:408:0:0:0,-3.31133,-37.0675	1/1:8:0,7:0:0:7:252:-22.8589,-2.10721,0
CM009151.1	4	46784323	0	A	G	1087.01	0	AB=0.583333;ABP=4.45795;AC=6;AF=0.375;AN=16;AO=38;CIGAR=1X;DP=102;DPB=102;DPRA=0.888889;EPP=3.9246;EPPR=16.582;GTI=0;LEN=1;MEANALT=1;MQM=60;MQMR=60;NS=8;NUMALT=1;ODDS=4.96353;PAIRED=1;PAIREDR=1;PAO=0;PQA=0;PQR=0;PRO=0;QA=1421;QR=2324;RO=64;RPL=20;RPP=3.23888;RPPR=3.55317;RPR=18;RUN=1;SAF=21;SAP=3.9246;SAR=17;SRF=38;SRP=7.89611;SRR=26;TYPE=snp;technology.illumina=1;ANN=G|intergenic_region|MODIFIER…	GT:DP:AD:RO:QR:AO:QA:GL	0/0:16:16,0:16:600:0:0:0,-4.81648,-54.3379	0/0:19:19,0:19:703:0:0:0,-5.71957,-63.5989	0/1:12:8,4:8:294:4:150:-10.2535,0,-23.1989	0/1:12:2,10:2:76:10:380:-30.9428,0,-3.60245	1/1:12:0,12:0:0:12:444:-40.3034,-3.61236,0	0/0:6:6,0:6:212:0:0:0,-1.80618,-19.4223	0/0:13:13,0:13:439:0:0:0,-3.91339,-39.8241	1/1:12:0,12:0:0:12:447:-40.5759,-3.61236,0
CM009151.1	4	46785969	0	T	C	950.596	0	AB=0.428571;ABP=3.94093;AC=6;AF=0.375;AN=16;AO=35;CIGAR=1X;DP=104;DPB=104;DPRA=0.824561;EPP=6.05036;EPPR=5.55942;GTI=0;LEN=1;MEANALT=1;MQM=60;MQMR=60;NS=8;NUMALT=1;ODDS=4.05487;PAIRED=1;PAIREDR=1;PAO=0;PQA=0;PQR=0;PRO=0;QA=1293;QR=2520;RO=69;RPL=26;RPP=20.9405;RPPR=3.79707;RPR=9;RUN=1;SAF=24;SAP=13.4954;SAR=11;SRF=32;SRP=3.79707;SRR=37;TYPE=snp;technology.illumina=1;ANN=C|intergenic_region|MODIFI…	GT:DP:AD:RO:QR:AO:QA:GL	0/0:29:29,0:29:1039:0:0:0,-8.72987,-93.8137	0/0:16:16,0:16:593:0:0:0,-4.81648,-53.7056	0/1:15:8,7:8:294:7:264:-19.6051,0,-22.2955	0/1:6:4,2:4:145:2:76:-5.40863,0,-11.5989	1/1:17:0,17:0:0:17:614:-55.5848,-5.11751,0	0/0:8:8,0:8:298:0:0:0,-2.40824,-27.1752	0/0:4:4,0:4:151:0:0:0,-1.20412,-13.9579	1/1:9:0,9:0:0:9:339:-30.8655,-2.70927,0
CM009151.1	4	46789689	0	C	T	615.709	0	AB=0.5;ABP=3.0103;AC=6;AF=0.375;AN=16;AO=24;CIGAR=1X;DP=102;DPB=102;DPRA=0.5;EPP=4.45795;EPPR=7.01917;GTI=1;LEN=1;MEANALT=1;MQM=60;MQMR=60;NS=8;NUMALT=1;ODDS=2.06966;PAIRED=1;PAIREDR=1;PAO=0;PQA=0;PQR=0;PRO=0;QA=893;QR=2849;RO=78;RPL=9;RPP=6.26751;RPPR=4.01252;RPR=15;RUN=1;SAF=13;SAP=3.37221;SAR=11;SRF=37;SRP=3.45573;SRR=41;TYPE=snp;technology.illumina=1;ANN=T|intergenic_region|MODIFIER|LOC111773…	GT:DP:AD:RO:QR:AO:QA:GL	0/0:15:15,0:15:554:0:0:0,-4.51545,-50.1974	0/0:24:24,0:24:872:0:0:0,-7.22472,-78.7943	0/1:8:4,4:4:121:4:150:-11.4576,0,-8.77892	0/1:12:6,6:6:219:6:226:-17.0902,0,-16.4498	1/1:10:0,10:0:0:10:370:-33.6484,-3.0103,0	0/0:16:16,0:16:604:0:0:0,-4.81648,-54.6998	0/0:13:13,0:13:479:0:0:0,-3.91339,-43.4516	1/1:4:0,4:0:0:4:147:-13.5891,-1.20412,0
CM009151.1	4	46790649	0	T	A	531.894	0	AB=0.35;ABP=6.91895;AC=6;AF=0.375;AN=16;AO=23;CIGAR=1X;DP=88;DPB=88;DPRA=0.692308;EPP=3.10471;EPPR=3.31097;GTI=0;LEN=1;MEANALT=1;MQM=60;MQMR=60;NS=8;NUMALT=1;ODDS=0.861958;PAIRED=1;PAIREDR=1;PAO=0;PQA=0;PQR=0;PRO=0;QA=796;QR=2296;RO=65;RPL=12;RPP=3.10471;RPPR=4.64726;RPR=11;RUN=1;SAF=10;SAP=3.86001;SAR=13;SRF=38;SRP=7.05258;SRR=27;TYPE=snp;technology.illumina=1;ANN=A|intergenic_region|MODIFIER|LO…	GT:DP:AD:RO:QR:AO:QA:GL	0/0:15:15,0:15:533:0:0:0,-4.51545,-48.2941	0/0:19:19,0:19:651:0:0:0,-5.71957,-58.8965	0/1:11:9,2:9:335:2:76:-3.90348,0,-27.1914	0/1:9:4,5:4:127:5:186:-14.3917,0,-9.03064	1/1:9:0,9:0:0:9:299:-27.2276,-2.70927,0	0/0:7:7,0:7:266:0:0:0,-2.10721,-24.3025	0/0:11:11,0:11:384:0:0:0,-3.31133,-34.8904	1/1:7:0,7:0:0:7:235:-21.4739,-2.10721,0
CM009151.1	4	46790850	0	T	C	448.973	0	AB=0.5;ABP=3.0103;AC=6;AF=0.375;AN=16;AO=20;CIGAR=1X;DP=83;DPB=83;DPRA=0.509091;EPP=4.74748;EPPR=3.04477;GTI=1;LEN=1;MEANALT=1;MQM=60;MQMR=60;NS=8;NUMALT=1;ODDS=0.402817;PAIRED=1;PAIREDR=1;PAO=0;PQA=0;PQR=0;PRO=0;QA=693;QR=2352;RO=63;RPL=12;RPP=4.74748;RPPR=3.04477;RPR=8;RUN=1;SAF=12;SAP=4.74748;SAR=8;SRF=26;SRP=7.18091;SRR=37;TYPE=snp;technology.illumina=1;ANN=C|intergenic_region|MODIFIER|LOC111…	GT:DP:AD:RO:QR:AO:QA:GL	0/0:17:17,0:17:644:0:0:0,-5.11751,-58.2977	0/0:17:17,0:17:633:0:0:0,-5.11751,-57.3053	0/1:13:7,6:7:266:6:226:-16.7892,0,-20.3891	0/1:3:1,2:1:34:2:48:-3.65608,0,-2.49582	1/1:7:0,7:0:0:7:233:-21.2911,-2.10721,0	0/0:6:6,0:6:228:0:0:0,-1.80618,-20.885	0/0:15:15,0:15:547:0:0:0,-4.51545,-49.56	1/1:5:0,5:0:0:5:186:-17.1009,-1.50515,0
CM009151.1	4	46792918	0	A	G	668.82	0	AB=0.55;ABP=3.44459;AC=6;AF=0.375;AN=16;AO=26;CIGAR=1X;DP=104;DPB=104;DPRA=0.507246;EPP=6.01695;EPPR=3.12166;GTI=0;LEN=1;MEANALT=1;MQM=60;MQMR=60;NS=8;NUMALT=1;ODDS=0.16989;PAIRED=1;PAIREDR=1;PAO=0;PQA=0;PQR=0;PRO=0;QA=956;QR=2859;RO=78;RPL=13;RPP=3.0103;RPPR=3.0103;RPR=13;RUN=1;SAF=11;SAP=4.34659;SAR=15;SRF=35;SRP=4.79202;SRR=43;TYPE=snp;technology.illumina=1;ANN=G|intergenic_region|MODIFIER|LOC…	GT:DP:AD:RO:QR:AO:QA:GL	0/0:24:24,0:24:882:0:0:0,-7.22472,-79.6969	0/0:24:24,0:24:855:0:0:0,-7.22472,-77.257	0/1:9:4,5:4:152:5:182:-14.0253,0,-11.3406	0/1:11:5,6:5:185:6:228:-17.5736,0,-13.6981	1/1:8:0,8:0:0:8:298:-27.1752,-2.40824,0	0/0:6:6,0:6:227:0:0:0,-1.80618,-20.7938	0/0:15:15,0:15:558:0:0:0,-4.51545,-50.5595	1/1:7:0,7:0:0:7:248:-22.6613,-2.10721,0
CM009151.1	4	46793975	0	T	G	889.933	0	AB=0.6;ABP=4.74748;AC=6;AF=0.375;AN=16;AO=33;CIGAR=1X;DP=81;DPB=81;DPRA=1.025;EPP=10.9724;EPPR=3.19126;GTI=0;LEN=1;MEANALT=1;MQM=60;MQMR=60;NS=8;NUMALT=1;ODDS=2.66222;PAIRED=1;PAIREDR=1;PAO=0;PQA=0;PQR=0;PRO=0;QA=1202;QR=1771;RO=48;RPL=14;RPP=4.65535;RPPR=5.9056;RPR=19;RUN=1;SAF=12;SAP=8.34028;SAR=21;SRF=27;SRP=4.6389;SRR=21;TYPE=snp;technology.illumina=1;ANN=G|intergenic_region|MODIFIER|LOC11177…	GT:DP:AD:RO:QR:AO:QA:GL	0/0:15:15,0:15:564:0:0:0,-4.51545,-51.1013	0/0:13:13,0:13:490:0:0:0,-3.91339,-44.4465	0/1:8:2,6:2:69:6:214:-17.1963,0,-4.14365	0/1:12:6,6:6:226:6:227:-17.1815,0,-17.0902	1/1:8:0,8:0:0:8:296:-26.9931,-2.40824,0	0/0:4:4,0:4:152:0:0:0,-1.20412,-14.0499	0/0:8:8,0:8:270:0:0:0,-2.40824,-24.6236	1/1:13:0,13:0:0:13:465:-42.1799,-3.91339,0
CM009151.1	4	46794054	0	G	A	866.662	0	AB=0.647059;ABP=6.20364;AC=6;AF=0.375;AN=16;AO=32;CIGAR=1X;DP=79;DPB=79;DPRA=0.926829;EPP=3.28173;EPPR=3.42611;GTI=0;LEN=1;MEANALT=1;MQM=60;MQMR=60;NS=8;NUMALT=1;ODDS=2.71101;PAIRED=1;PAIREDR=1;PAO=0;PQA=0;PQR=0;PRO=0;QA=1155;QR=1742;RO=47;RPL=17;RPP=3.28173;RPPR=6.75262;RPR=15;RUN=1;SAF=20;SAP=7.35324;SAR=12;SRF=25;SRP=3.42611;SRR=22;TYPE=snp;technology.illumina=1;ANN=A|intergenic_region|MODIFIE…	GT:DP:AD:RO:QR:AO:QA:GL	0/0:13:13,0:13:485:0:0:0,-3.91339,-43.994	0/0:15:15,0:15:560:0:0:0,-4.51545,-50.7389	0/1:8:3,5:3:110:5:167:-12.9457,0,-7.85231	0/1:9:3,6:3:101:6:215:-16.9877,0,-6.71217	1/1:9:0,9:0:0:9:340:-30.9564,-2.70927,0	0/0:4:4,0:4:152:0:0:0,-1.20412,-14.0499	0/0:9:9,0:9:334:0:0:0,-2.70927,-30.4117	1/1:12:0,12:0:0:12:433:-39.307,-3.61236,0
CM009151.1	4	46794759	0	A	G	441.488	0	AB=0.6;ABP=3.87889;AC=6;AF=0.375;AN=16;AO=19;CIGAR=1X;DP=78;DPB=78;DPRA=0.418182;EPP=3.12459;EPPR=4.81373;GTI=0;LEN=1;MEANALT=1;MQM=60;MQMR=60;NS=8;NUMALT=1;ODDS=0.0113857;PAIRED=1;PAIREDR=1;PAO=0;PQA=0;PQR=0;PRO=0;QA=661;QR=2154;RO=59;RPL=10;RPP=3.12459;RPPR=7.46366;RPR=9;RUN=1;SAF=11;SAP=4.03889;SAR=8;SRF=37;SRP=11.2913;SRR=22;TYPE=snp;technology.illumina=1;ANN=G|intergenic_region|MODIFIER|LOC1…	GT:DP:AD:RO:QR:AO:QA:GL	0/0:19:19,0:19:711:0:0:0,-5.71957,-64.3213	0/0:20:20,0:20:731:0:0:0,-6.0206,-66.111	0/1:5:2,3:2:75:3:114:-9.1272,0,-5.61519	0/1:5:2,3:2:69:3:90:-6.88974,0,-5.04739	1/1:6:0,6:0:0:6:228:-20.885,-1.80618,0	0/0:7:7,0:7:261:0:0:0,-2.10721,-23.8471	0/0:9:9,0:9:307:0:0:0,-2.70927,-27.9556	1/1:7:0,7:0:0:7:229:-20.9258,-2.10721,0
CM009151.1	4	46803075	0	A	C	537.484	0	AB=0.642857;ABP=5.49198;AC=6;AF=0.375;AN=16;AO=21;CIGAR=1X;DP=73;DPB=73;DPRA=0.553191;EPP=5.59539;EPPR=3.67845;GTI=0;LEN=1;MEANALT=1;MQM=60;MQMR=60;NS=8;NUMALT=1;ODDS=1.0432;PAIRED=1;PAIREDR=0.980769;PAO=0;PQA=0;PQR=0;PRO=0;QA=787;QR=1942;RO=52;RPL=8;RPP=5.59539;RPPR=3.17734;RPR=13;RUN=1;SAF=6;SAP=11.386;SAR=15;SRF=21;SRP=7.18621;SRR=31;TYPE=snp;technology.illumina=1;ANN=C|intergenic_region|MODIF…	GT:DP:AD:RO:QR:AO:QA:GL	0/0:17:17,0:17:634:0:0:0,-5.11751,-57.3932	0/0:15:15,0:15:564:0:0:0,-4.51545,-51.1011	0/1:6:3,3:3:113:3:114:-8.82617,0,-8.73336	0/1:8:2,6:2:76:6:225:-18.203,0,-4.80657	1/1:6:0,6:0:0:6:225:-20.6114,-1.80618,0	0/0:7:7,0:7:264:0:0:0,-2.10721,-24.1206	0/0:8:8,0:8:291:0:0:0,-2.40824,-26.5375	1/1:6:0,6:0:0:6:223:-20.4287,-1.80618,0
CM009151.1	4	46806032	0	G	A	564.296	0	AB=0.533333;ABP=3.15506;AC=6;AF=0.375;AN=16;AO=23;CIGAR=1X;DP=96;DPB=96;DPRA=0.454545;EPP=5.3706;EPPR=3.04005;GTI=1;LEN=1;MEANALT=1;MQM=60;MQMR=60;NS=8;NUMALT=1;ODDS=0.593671;PAIRED=1;PAIREDR=0.986301;PAO=0;PQA=0;PQR=0;PRO=0;QA=825;QR=2718;RO=73;RPL=11;RPP=3.10471;RPPR=4.46786;RPR=12;RUN=1;SAF=8;SAP=7.63648;SAR=15;SRF=30;SRP=8.03741;SRR=43;TYPE=snp;technology.illumina=1;ANN=A|intergenic_region|MO…	GT:DP:AD:RO:QR:AO:QA:GL	0/0:17:17,0:17:634:0:0:0,-5.11751,-57.3953	0/0:27:27,0:27:999:0:0:0,-8.12781,-90.223	0/1:9:4,5:4:152:5:190:-14.7582,0,-11.3406	0/1:6:3,3:3:106:3:113:-8.73336,0,-8.08292	1/1:9:0,9:0:0:9:304:-27.682,-2.70927,0	0/0:6:6,0:6:228:0:0:0,-1.80618,-20.885	0/0:16:16,0:16:599:0:0:0,-4.81648,-54.2478	1/1:6:0,6:0:0:6:218:-19.9706,-1.80618,0
CM009151.1	4	46806146	0	GG	AT	249.026	0	AB=0.333333;ABP=6.62942;AC=6;AF=0.375;AN=16;AO=13;CIGAR=2X;DP=67;DPB=67;DPRA=0.522727;EPP=4.51363;EPPR=3.05127;GTI=2;LEN=2;MEANALT=1;MQM=60;MQMR=60;NS=8;NUMALT=1;ODDS=1.67537;PAIRED=1;PAIREDR=1;PAO=0;PQA=0;PQR=0;PRO=0;QA=465;QR=1937;RO=53;RPL=4;RPP=7.18621;RPPR=3.37904;RPR=9;RUN=1;SAF=10;SAP=11.1951;SAR=3;SRF=24;SRP=4.03458;SRR=29;TYPE=complex;technology.illumina=1;ANN=AT|intergenic_region|MODIFI…	GT:DP:AD:RO:QR:AO:QA:GL	0/0:11:10,0:10:355:0:0:0,-3.0103,-32.1272	0/0:19:19,0:19:683:0:0:0,-5.71957,-61.7952	0/1:6:3,3:3:112:3:91:-6.68256,0,-8.64045	0/1:9:7,2:7:261:2:76:-4.50554,0,-21.1383	1/1:5:0,5:0:0:5:184:-16.9181,-1.50515,0	0/0:8:8,0:8:298:0:0:0,-2.40824,-27.1751	0/0:6:6,0:6:228:0:0:0,-1.80618,-20.885	1/1:3:0,3:0:0:3:114:-10.6324,-0.90309,0
CM009151.1	4	46808953	0	A	G	957.455	0	AB=0.5;ABP=3.0103;AC=7;AF=0.4375;AN=16;AO=37;CIGAR=1X;DP=93;DPB=93;DPRA=0.830769;EPP=3.5385;EPPR=6.20829;GTI=0;LEN=1;MEANALT=1.2;MQM=60;MQMR=60;NS=8;NUMALT=1;ODDS=4.67158;PAIRED=1;PAIREDR=1;PAO=0;PQA=0;PQR=0;PRO=0;QA=1305;QR=2078;RO=55;RPL=20;RPP=3.5385;RPPR=3.36563;RPR=17;RUN=1;SAF=18;SAP=3.06899;SAR=19;SRF=30;SRP=3.99733;SRR=25;TYPE=snp;technology.illumina=1;ANN=G|downstream_gene_variant|MODIFI…	GT:DP:AD:RO:QR:AO:QA:GL	0/0:18:18,0:18:677:0:0:0,-5.41854,-61.2636	0/1:16:8,7:8:304:7:244:-17.6033,0,-23.0291	0/1:4:2,2:2:73:2:74:-5.82165,0,-5.72718	0/1:14:6,8:6:228:8:299:-23.0517,0,-16.6706	1/1:13:0,13:0:0:13:428:-38.8272,-3.91339,0	0/0:8:8,0:8:304:0:0:0,-2.40824,-27.7201	0/0:13:13,0:13:492:0:0:0,-3.91339,-44.6271	1/1:7:0,7:0:0:7:260:-23.7564,-2.10721,0
CM009151.1	4	46810792	0	G	A	501.939	0	AB=0.538462;ABP=3.17734;AC=6;AF=0.375;AN=16;AO=20;CIGAR=1X;DP=76;DPB=76;DPRA=0.52;EPP=4.74748;EPPR=3.0103;GTI=1;LEN=1;MEANALT=1;MQM=60;MQMR=60;NS=8;NUMALT=1;ODDS=2.29295;PAIRED=1;PAIREDR=1;PAO=0;PQA=0;PQR=0;PRO=0;QA=732;QR=2104;RO=56;RPL=7;RPP=6.91895;RPPR=3.63072;RPR=13;RUN=1;SAF=9;SAP=3.44459;SAR=11;SRF=26;SRP=3.63072;SRR=30;TYPE=snp;technology.illumina=1;ANN=A|downstream_gene_variant|MODIFIER|…	GT:DP:AD:RO:QR:AO:QA:GL	0/0:18:18,0:18:681:0:0:0,-5.41854,-61.6252	0/0:20:20,0:20:746:0:0:0,-6.0206,-67.4691	0/1:8:3,5:3:114:5:190:-15.0592,0,-8.22411	0/1:5:3,2:3:114:2:53:-3.52724,0,-9.1272	1/1:11:0,11:0:0:11:413:-37.5198,-3.31133,0	0/0:6:6,0:6:228:0:0:0,-1.80618,-20.885	0/0:6:6,0:6:221:0:0:0,-1.80618,-20.2453	1/1:2:0,2:0:0:2:76:-7.21481,-0.60206,0
CM009151.1	4	46816023	0	C	T	795.174	0	AB=0.478261;ABP=3.10471;AC=6;AF=0.375;AN=16;AO=30;CIGAR=1X;DP=82;DPB=82;DPRA=1.10256;EPP=7.64277;EPPR=12.5903;GTI=0;LEN=1;MEANALT=1.25;MQM=60;MQMR=60;NS=8;NUMALT=1;ODDS=3.44075;PAIRED=1;PAIREDR=1;PAO=0;PQA=0;PQR=0;PRO=0;QA=1101;QR=1866;RO=51;RPL=16;RPP=3.29983;RPPR=5.09662;RPR=14;RUN=1;SAF=11;SAP=7.64277;SAR=19;SRF=19;SRP=10.206;SRR=32;TYPE=snp;technology.illumina=1;ANN=T|intron_variant|MODIFIER|…	GT:DP:AD:RO:QR:AO:QA:GL	0/0:13:13,0:13:470:0:0:0,-3.91339,-42.6335	0/0:16:16,0:16:589:0:0:0,-4.81648,-53.3435	0/1:13:8,5:8:296:5:174:-12.0863,0,-23.0797	0/1:10:4,6:4:152:6:224:-17.5095,0,-11.0396	1/1:13:0,12:0:0:12:444:-40.137,-3.61236,0	0/0:4:4,0:4:145:0:0:0,-1.20412,-13.4051	0/0:6:6,0:6:214:0:0:0,-1.80618,-19.6055	1/1:7:0,7:0:0:7:259:-23.6651,-2.10721,0
CM009151.1	4	46820001	0	G	A	813.507	0	AB=0.705882;ABP=9.26925;AC=6;AF=0.375;AN=16;AO=29;CIGAR=1X;DP=89;DPB=89;DPRA=0.618182;EPP=3.68421;EPPR=8.22183;GTI=0;LEN=1;MEANALT=1;MQM=60;MQMR=60;NS=8;NUMALT=1;ODDS=1.04614;PAIRED=1;PAIREDR=1;PAO=0;PQA=0;PQR=0;PRO=0;QA=1093;QR=2215;RO=60;RPL=12;RPP=4.88226;RPPR=8.22183;RPR=17;RUN=1;SAF=16;SAP=3.68421;SAR=13;SRF=24;SRP=8.22183;SRR=36;TYPE=snp;technology.illumina=1;ANN=A|intron_variant|MODIFIER|E…	GT:DP:AD:RO:QR:AO:QA:GL	0/0:17:17,0:17:615:0:0:0,-5.11751,-55.6756	0/0:18:18,0:18:670:0:0:0,-5.41854,-60.6326	0/1:5:2,3:2:74:3:114:-9.1272,0,-5.52062	0/1:12:3,9:3:105:9:338:-27.1623,0,-6.18327	1/1:12:0,12:0:0:12:451:-40.9378,-3.61236,0	0/0:9:9,0:9:333:0:0:0,-2.70927,-30.3211	0/0:11:11,0:11:418:0:0:0,-3.31133,-37.9727	1/1:5:0,5:0:0:5:190:-17.4674,-1.50515,0
CM009151.1	4	46821874	0	A	G	622.866	0	AB=0.583333;ABP=4.45795;AC=6;AF=0.375;AN=16;AO=25;CIGAR=1X;DP=77;DPB=77;DPRA=0.833333;EPP=3.09716;EPPR=27.0635;GTI=1;LEN=1;MEANALT=1;MQM=60;MQMR=60;NS=8;NUMALT=1;ODDS=1.0001;PAIRED=1;PAIREDR=1;PAO=0;PQA=0;PQR=0;PRO=0;QA=902;QR=1921;RO=52;RPL=10;RPP=5.18177;RPPR=3.17734;RPR=15;RUN=1;SAF=9;SAP=7.26639;SAR=16;SRF=25;SRP=3.17734;SRR=27;TYPE=snp;technology.illumina=1;ANN=G|intron_variant|MODIFIER|ETV1…	GT:DP:AD:RO:QR:AO:QA:GL	0/0:8:8,0:8:302:0:0:0,-2.40824,-27.5386	0/0:18:18,0:18:665:0:0:0,-5.41854,-60.1797	0/1:17:7,10:7:248:10:354:-27.0784,0,-17.5437	0/1:7:3,4:3:114:4:141:-10.9275,0,-8.52514	1/1:9:0,9:0:0:9:331:-30.1389,-2.70927,0	0/0:6:6,0:6:219:0:0:0,-1.80618,-20.0635	0/0:10:10,0:10:373:0:0:0,-3.0103,-33.9208	1/1:2:0,2:0:0:2:76:-7.21481,-0.60206,0
CM009151.1	4	46823575	0	T	G	703.507	0	AB=0.428571;ABP=4.25114;AC=6;AF=0.375;AN=16;AO=27;CIGAR=1X;DP=92;DPB=92;DPRA=0.877551;EPP=3.09072;EPPR=4.64726;GTI=0;LEN=1;MEANALT=1;MQM=60;MQMR=60;NS=8;NUMALT=1;ODDS=1.59124;PAIRED=1;PAIREDR=1;PAO=0;PQA=0;PQR=0;PRO=0;QA=1009;QR=2396;RO=65;RPL=14;RPP=3.09072;RPPR=3.84548;RPR=13;RUN=1;SAF=15;SAP=3.73412;SAR=12;SRF=29;SRP=4.64726;SRR=36;TYPE=snp;technology.illumina=1;ANN=G|intron_variant|MODIFIER|E…	GT:DP:AD:RO:QR:AO:QA:GL	0/0:13:13,0:13:486:0:0:0,-3.91339,-44.0849	0/0:23:23,0:23:855:0:0:0,-6.92369,-77.271	0/1:14:8,6:8:276:6:222:-16.1228,0,-20.9548	0/1:14:8,6:8:302:6:226:-16.4881,0,-23.3241	1/1:8:0,8:0:0:8:302:-27.5385,-2.40824,0	0/0:4:4,0:4:152:0:0:0,-1.20412,-14.0499	0/0:9:9,0:9:325:0:0:0,-2.70927,-29.5929	1/1:7:0,7:0:0:7:259:-23.6655,-2.10721,0
CM009151.1	4	46825088	0	C	T	698.449	0	AB=0.45;ABP=3.44459;AC=6;AF=0.375;AN=16;AO=27;CIGAR=1X;DP=91;DPB=91;DPRA=0.716981;EPP=12.7417;EPPR=16.582;GTI=0;LEN=1;MEANALT=1;MQM=60;MQMR=60;NS=8;NUMALT=1;ODDS=3.07285;PAIRED=1;PAIREDR=1;PAO=0;PQA=0;PQR=0;PRO=0;QA=988;QR=2394;RO=64;RPL=12;RPP=3.73412;RPPR=3.14602;RPR=15;RUN=1;SAF=14;SAP=3.09072;SAR=13;SRF=25;SRP=9.66043;SRR=39;TYPE=snp;technology.illumina=1;ANN=T|intron_variant|MODIFIER|ETV1|ge…	GT:DP:AD:RO:QR:AO:QA:GL	0/0:16:16,0:16:605:0:0:0,-4.81648,-54.7898	0/0:26:26,0:26:962:0:0:0,-7.82678,-86.8926	0/1:10:7,3:7:266:3:101:-6.41114,0,-21.2922	0/1:10:4,6:4:146:6:218:-16.9607,0,-10.4865	1/1:9:0,9:0:0:9:333:-30.3213,-2.70927,0	0/0:3:3,0:3:113:0:0:0,-0.90309,-10.5395	0/0:8:8,0:8:302:0:0:0,-2.40824,-27.5385	1/1:9:0,9:0:0:9:336:-30.5934,-2.70927,0
CM009151.1	4	46826113	0	T	C	538.293	0	AB=0.375;ABP=6.26751;AC=6;AF=0.375;AN=16;AO=23;CIGAR=1X;DP=102;DPB=102;DPRA=0.59375;EPP=5.3706;EPPR=16.4846;GTI=1;LEN=1;MEANALT=1;MQM=60;MQMR=60;NS=8;NUMALT=1;ODDS=1.15337;PAIRED=1;PAIREDR=1;PAO=0;PQA=0;PQR=0;PRO=0;QA=834;QR=2855;RO=78;RPL=11;RPP=3.10471;RPPR=3.12166;RPR=12;RUN=1;SAF=6;SAP=14.4341;SAR=17;SRF=40;SRP=3.12166;SRR=38;TYPE=snp;technology.illumina=1;ANN=C|intron_variant|MODIFIER|ETV1|g…	GT:DP:AD:RO:QR:AO:QA:GL	0/0:24:23,0:23:864:0:0:0,-6.92369,-77.9236	0/0:24:24,0:24:868:0:0:0,-7.22472,-78.4343	0/1:11:5,6:5:190:6:209:-15.8368,0,-14.1561	0/1:13:10,3:10:366:3:114:-6.71896,0,-29.373	1/1:5:0,5:0:0:5:176:-16.1827,-1.50515,0	0/0:8:8,0:8:280:0:0:0,-2.40824,-25.5358	0/0:8:8,0:8:287:0:0:0,-2.40824,-26.1727	1/1:9:0,9:0:0:9:335:-30.5024,-2.70927,0
CM009151.1	4	46827266	0	A	G	379.398	0	AB=0.384615;ABP=4.51363;AC=6;AF=0.375;AN=16;AO=16;CIGAR=1X;DP=90;DPB=90;DPRA=0.363636;EPP=3.0103;EPPR=4.88833;GTI=2;LEN=1;MEANALT=1;MQM=60;MQMR=60;NS=8;NUMALT=1;ODDS=2.14003;PAIRED=1;PAIREDR=1;PAO=0;PQA=0;PQR=0;PRO=0;QA=605;QR=2777;RO=74;RPL=7;RPP=3.55317;RPPR=3.47981;RPR=9;RUN=1;SAF=9;SAP=3.55317;SAR=7;SRF=42;SRP=5.94472;SRR=32;TYPE=snp;technology.illumina=1;ANN=G|intron_variant|MODIFIER|ETV1|ge…	GT:DP:AD:RO:QR:AO:QA:GL	0/0:27:27,0:27:1010:0:0:0,-8.12781,-91.2137	0/0:24:24,0:24:902:0:0:0,-7.22472,-81.4992	0/1:7:4,3:4:152:3:114:-8.52514,0,-11.9427	0/1:6:4,2:4:152:2:76:-5.40863,0,-12.2437	1/1:6:0,6:0:0:6:227:-20.7938,-1.80618,0	0/0:5:5,0:5:186:0:0:0,-1.50515,-17.1009	0/0:10:10,0:10:375:0:0:0,-3.0103,-34.1022	1/1:5:0,5:0:0:5:188:-17.2845,-1.50515,0
CM009151.1	4	46831500	0	C	T	837.992	0	AB=0.5;ABP=3.0103;AC=6;AF=0.375;AN=16;AO=31;CIGAR=1X;DP=94;DPB=94;DPRA=0.843137;EPP=3.64073;EPPR=3.872;GTI=0;LEN=1;MEANALT=1;MQM=60;MQMR=60;NS=8;NUMALT=1;ODDS=2.51115;PAIRED=1;PAIREDR=1;PAO=0;PQA=0;PQR=0;PRO=0;QA=1150;QR=2365;RO=63;RPL=19;RPP=6.44263;RPPR=3.04477;RPR=12;RUN=1;SAF=12;SAP=6.44263;SAR=19;SRF=30;SRP=3.32051;SRR=33;TYPE=snp;technology.illumina=1;ANN=T|intron_variant|MODIFIER|ETV1|gene…	GT:DP:AD:RO:QR:AO:QA:GL	0/0:13:13,0:13:494:0:0:0,-3.91339,-44.8078	0/0:22:22,0:22:824:0:0:0,-6.62266,-74.4845	0/1:8:5,3:5:185:3:114:-8.22411,0,-14.6009	0/1:16:7,9:7:262:9:319:-24.228,0,-19.1222	1/1:7:0,7:0:0:7:266:-24.3025,-2.10721,0	0/0:7:7,0:7:266:0:0:0,-2.10721,-24.3025	0/0:9:9,0:9:334:0:0:0,-2.70927,-30.4112	1/1:12:0,12:0:0:12:451:-40.9378,-3.61236,0
CM009151.1	4	46835330	0	G	A	443.076	0	AB=0.571429;ABP=3.63072;AC=6;AF=0.375;AN=16;AO=18;CIGAR=1X;DP=75;DPB=75;DPRA=0.470588;EPP=4.9405;EPPR=14.02;GTI=1;LEN=1;MEANALT=1;MQM=60;MQMR=60;NS=8;NUMALT=1;ODDS=0.478598;PAIRED=1;PAIREDR=1;PAO=0;PQA=0;PQR=0;PRO=0;QA=676;QR=2124;RO=57;RPL=13;RPP=10.7311;RPPR=3.35316;RPR=5;RUN=1;SAF=10;SAP=3.49285;SAR=8;SRF=25;SRP=4.877;SRR=32;TYPE=snp;technology.illumina=1;ANN=A|intron_variant|MODIFIER|ETV1|gen…	GT:DP:AD:RO:QR:AO:QA:GL	0/0:21:21,0:21:770:0:0:0,-6.32163,-69.6199	0/0:19:19,0:19:710:0:0:0,-5.71957,-64.2313	0/1:9:5,4:5:190:4:152:-11.3406,0,-14.7582	0/1:5:1,4:1:38:4:147:-12.084,0,-2.29212	1/1:7:0,7:0:0:7:263:-24.0295,-2.10721,0	0/0:5:5,0:5:188:0:0:0,-1.50515,-17.2844	0/0:6:6,0:6:228:0:0:0,-1.80618,-20.885	1/1:3:0,3:0:0:3:114:-10.6324,-0.90309,0
CM009151.1	4	46836365	0	C	T	545.22	0	AB=0.5;ABP=3.0103;AC=6;AF=0.375;AN=16;AO=23;CIGAR=1X;DP=85;DPB=85;DPRA=0.603774;EPP=7.63648;EPPR=5.89373;GTI=0;LEN=1;MEANALT=1;MQM=60;MQMR=60;NS=8;NUMALT=1;ODDS=0.550052;PAIRED=1;PAIREDR=1;PAO=0;PQA=0;PQR=0;PRO=0;QA=808;QR=2256;RO=61;RPL=14;RPP=5.3706;RPPR=4.7546;RPR=9;RUN=1;SAF=10;SAP=3.86001;SAR=13;SRF=28;SRP=3.90025;SRR=33;TYPE=snp;technology.illumina=1;ANN=T|intron_variant|MODIFIER|ETV1|gene5…	GT:DP:AD:RO:QR:AO:QA:GL	0/0:16:16,0:16:584:0:0:0,-4.81648,-52.8921	0/0:22:21,0:21:786:0:0:0,-6.32163,-70.7538	0/1:12:7,5:7:266:5:166:-11.6505,0,-20.6902	0/1:6:2,4:2:76:4:148:-11.8752,0,-5.40863	1/1:8:0,8:0:0:8:299:-27.2658,-2.40824,0	0/0:6:6,0:6:225:0:0:0,-1.80618,-20.6114	0/0:9:9,0:9:319:0:0:0,-2.70927,-29.0471	1/1:6:0,6:0:0:6:195:-17.8657,-1.80618,0
CM009151.1	4	46841111	0	C	T	554.852	0	AB=0.588235;ABP=4.1599;AC=6;AF=0.375;AN=16;AO=22;CIGAR=1X;DP=75;DPB=75;DPRA=0.630435;EPP=3.0103;EPPR=3.37904;GTI=1;LEN=1;MEANALT=1;MQM=60;MQMR=60;NS=8;NUMALT=1;ODDS=1.64238;PAIRED=1;PAIREDR=1;PAO=0;PQA=0;PQR=0;PRO=0;QA=806;QR=1978;RO=53;RPL=15;RPP=9.32731;RPPR=4.03458;RPR=7;RUN=1;SAF=8;SAP=6.56362;SAR=14;SRF=25;SRP=3.37904;SRR=28;TYPE=snp;technology.illumina=1;ANN=T|intron_variant|MODIFIER|ETV1|g…	GT:DP:AD:RO:QR:AO:QA:GL	0/0:17:17,0:17:639:0:0:0,-5.11751,-57.8467	0/0:15:15,0:15:551:0:0:0,-4.51545,-49.9243	0/1:8:5,3:5:187:3:114:-8.22411,0,-14.7844	0/1:9:2,7:2:76:7:264:-21.4113,0,-4.50554	1/1:10:0,10:0:0:10:352:-32.0113,-3.0103,0	0/0:6:6,0:6:224:0:0:0,-1.80618,-20.5198	0/0:8:8,0:8:301:0:0:0,-2.40824,-27.4477	1/1:2:0,2:0:0:2:76:-7.21481,-0.60206,0
CM009151.1	4	46847371	0	C	G	321.133	0	AB=0.346154;ABP=8.35546;AC=6;AF=0.375;AN=16;AO=17;CIGAR=1X;DP=78;DPB=78;DPRA=0.772727;EPP=3.13803;EPPR=5.89373;GTI=2;LEN=1;MEANALT=1;MQM=58;MQMR=58.7541;NS=8;NUMALT=1;ODDS=1.47889;PAIRED=1;PAIREDR=0.983607;PAO=0;PQA=0;PQR=0;PRO=0;QA=570;QR=2167;RO=61;RPL=8;RPP=3.13803;RPPR=11.0198;RPR=9;RUN=1;SAF=9;SAP=3.13803;SAR=8;SRF=38;SRP=11.0198;SRR=23;TYPE=snp;technology.illumina=1;ANN=G|intron_variant|MOD…	GT:DP:AD:RO:QR:AO:QA:GL	0/0:18:18,0:18:664:0:0:0,-5.41854,-60.0918	0/0:15:15,0:15:509:0:0:0,-4.51545,-46.121	0/1:10:8,2:8:282:2:69:-3.54159,0,-19.518	0/1:16:9,7:9:309:7:235:-16.59,0,-23.3192	1/1:3:0,3:0:0:3:101:-9.42291,-0.90309,0	0/0:5:5,0:5:179:0:0:0,-1.50515,-16.4599	0/0:6:6,0:6:224:0:0:0,-1.80618,-20.5198	1/1:5:0,5:0:0:5:165:-15.1719,-1.50515,0
CM009151.1	4	46851592	0	T	C	668.499	0	AB=0.5;ABP=3.0103;AC=6;AF=0.375;AN=16;AO=26;CIGAR=1X;DP=79;DPB=79;DPRA=0.755556;EPP=3.34437;EPPR=4.03458;GTI=0;LEN=1;MEANALT=1;MQM=60;MQMR=60;NS=8;NUMALT=1;ODDS=2.55264;PAIRED=1;PAIREDR=1;PAO=0;PQA=0;PQR=0;PRO=0;QA=960;QR=1957;RO=53;RPL=10;RPP=6.01695;RPPR=9.93443;RPR=16;RUN=1;SAF=22;SAP=30.0702;SAR=4;SRF=24;SRP=4.03458;SRR=29;TYPE=snp;technology.illumina=1;ANN=C|intron_variant|MODIFIER|ETV1|gene…	GT:DP:AD:RO:QR:AO:QA:GL	0/0:14:14,0:14:531:0:0:0,-4.21442,-48.1351	0/0:16:16,0:16:592:0:0:0,-4.81648,-53.6142	0/1:7:3,4:3:114:4:143:-11.1134,0,-8.52514	0/1:9:5,4:5:158:4:152:-11.3406,0,-11.8189	1/1:11:0,11:0:0:11:408:-37.0667,-3.31133,0	0/0:8:8,0:8:299:0:0:0,-2.40824,-27.2655	0/0:7:7,0:7:263:0:0:0,-2.10721,-24.0297	1/1:7:0,7:0:0:7:257:-23.4829,-2.10721,0
CM009151.1	4	46851678	0	T	A	788.937	0	AB=0.521739;ABP=3.10471;AC=6;AF=0.375;AN=16;AO=30;CIGAR=1X;DP=88;DPB=88;DPRA=0.87234;EPP=3.0103;EPPR=4.35811;GTI=0;LEN=1;MEANALT=1;MQM=60;MQMR=60;NS=8;NUMALT=1;ODDS=3.49853;PAIRED=1;PAIREDR=1;PAO=0;PQA=0;PQR=0;PRO=0;QA=1095;QR=2156;RO=58;RPL=14;RPP=3.29983;RPPR=3.0103;RPR=16;RUN=1;SAF=21;SAP=13.4334;SAR=9;SRF=21;SRP=12.5947;SRR=37;TYPE=snp;technology.illumina=1;ANN=A|intron_variant|MODIFIER|ETV1|…	GT:DP:AD:RO:QR:AO:QA:GL	0/0:16:16,0:16:604:0:0:0,-4.81648,-54.6997	0/0:15:15,0:15:558:0:0:0,-4.51545,-50.5584	0/1:10:5,5:5:184:5:175:-13.0801,0,-13.9074	0/1:13:6,7:6:202:7:262:-20.0249,0,-14.5922	1/1:10:0,10:0:0:10:355:-32.2859,-3.0103,0	0/0:7:7,0:7:266:0:0:0,-2.10721,-24.3025	0/0:9:9,0:9:342:0:0:0,-2.70927,-31.1376	1/1:8:0,8:0:0:8:303:-27.6293,-2.40824,0
CM009151.1	4	46853425	0	G	A	779.212	0	AB=0.583333;ABP=4.45795;AC=6;AF=0.375;AN=16;AO=29;CIGAR=1X;DP=112;DPB=112;DPRA=0.534247;EPP=4.88226;EPPR=3.03646;GTI=0;LEN=1;MEANALT=1;MQM=60;MQMR=60;NS=8;NUMALT=1;ODDS=0.240304;PAIRED=1;PAIREDR=0.975904;PAO=0;PQA=0;PQR=0;PRO=0;QA=1093;QR=3095;RO=83;RPL=11;RPP=6.67934;RPPR=6.17594;RPR=18;RUN=1;SAF=14;SAP=3.08518;SAR=15;SRF=46;SRP=5.12945;SRR=37;TYPE=snp;technology.illumina=1;ANN=A|intron_variant|…	GT:DP:AD:RO:QR:AO:QA:GL	0/0:19:19,0:19:718:0:0:0,-5.71957,-64.9528	0/0:27:27,0:27:996:0:0:0,-8.12781,-89.9481	0/1:13:4,9:4:152:9:336:-26.6798,0,-10.1365	0/1:11:6,5:6:226:5:190:-14.1561,0,-17.3912	1/1:7:0,7:0:0:7:266:-24.3025,-2.10721,0	0/0:12:12,0:12:456:0:0:0,-3.61236,-41.3902	0/0:15:15,0:15:547:0:0:0,-4.51545,-49.56	1/1:8:0,8:0:0:8:301:-27.4477,-2.40824,0
CM009151.1	4	46855015	0	C	G	530.122	0	AB=0.642857;ABP=5.49198;AC=6;AF=0.375;AN=16;AO=22;CIGAR=1X;DP=92;DPB=92;DPRA=0.415385;EPP=9.32731;EPPR=6.1124;GTI=1;LEN=1;MEANALT=1;MQM=60;MQMR=60;NS=8;NUMALT=1;ODDS=0.933172;PAIRED=1;PAIREDR=1;PAO=0;PQA=0;PQR=0;PRO=0;QA=790;QR=2562;RO=70;RPL=7;RPP=9.32731;RPPR=4.12706;RPR=15;RUN=1;SAF=14;SAP=6.56362;SAR=8;SRF=36;SRP=3.13438;SRR=34;TYPE=snp;technology.illumina=1;ANN=G|intron_variant|MODIFIER|ETV1…	GT:DP:AD:RO:QR:AO:QA:GL	0/0:24:24,0:24:884:0:0:0,-7.22472,-79.8732	0/0:18:18,0:18:663:0:0:0,-5.41854,-60.0007	0/1:5:1,4:1:29:4:148:-12.1765,0,-1.39451	0/1:9:4,5:4:151:5:167:-12.6447,0,-11.2486	1/1:8:0,8:0:0:8:290:-26.4464,-2.40824,0	0/0:10:10,0:10:379:0:0:0,-3.0103,-34.4647	0/0:13:13,0:13:456:0:0:0,-3.91339,-41.3659	1/1:5:0,5:0:0:5:185:-17.0092,-1.50515,0
CM009151.1	4	46855669	0	A	G	943.304	0	AB=0.565217;ABP=3.86001;AC=6;AF=0.375;AN=16;AO=35;CIGAR=1X;DP=109;DPB=109;DPRA=0.703125;EPP=4.56135;EPPR=5.94472;GTI=0;LEN=1;MEANALT=1;MQM=60;MQMR=60;NS=8;NUMALT=1;ODDS=3.57832;PAIRED=1;PAIREDR=1;PAO=0;PQA=0;PQR=0;PRO=0;QA=1261;QR=2752;RO=74;RPL=19;RPP=3.56868;RPPR=5.94472;RPR=16;RUN=1;SAF=18;SAP=3.07234;SAR=17;SRF=42;SRP=5.94472;SRR=32;TYPE=snp;technology.illumina=1;ANN=G|intron_variant|MODIFIER…	GT:DP:AD:RO:QR:AO:QA:GL	0/0:23:23,0:23:855:0:0:0,-6.92369,-77.2718	0/0:27:27,0:27:998:0:0:0,-8.12781,-90.1278	0/1:9:5,4:5:188:4:151:-11.2486,0,-14.5752	0/1:14:5,9:5:190:9:329:-25.7411,0,-13.253	1/1:13:0,13:0:0:13:443:-40.1852,-3.91339,0	0/0:4:4,0:4:151:0:0:0,-1.20412,-13.9579	0/0:10:10,0:10:370:0:0:0,-3.0103,-33.6491	1/1:9:0,9:0:0:9:338:-30.7747,-2.70927,0
CM009151.1	4	46860027	0	C	T	557.858	0	AB=0.615385;ABP=4.51363;AC=6;AF=0.375;AN=16;AO=22;CIGAR=1X;DP=98;DPB=98;DPRA=0.380282;EPP=3.40511;EPPR=4.03889;GTI=2;LEN=1;MEANALT=1;MQM=60;MQMR=60;NS=8;NUMALT=1;ODDS=0.282044;PAIRED=1;PAIREDR=1;PAO=0;PQA=0;PQR=0;PRO=0;QA=811;QR=2823;RO=76;RPL=10;RPP=3.40511;RPPR=4.03889;RPR=12;RUN=1;SAF=14;SAP=6.56362;SAR=8;SRF=50;SRP=19.4678;SRR=26;TYPE=snp;technology.illumina=1;ANN=T|intron_variant|MODIFIER|ET…	GT:DP:AD:RO:QR:AO:QA:GL	0/0:32:32,0:32:1187:0:0:0,-9.63296,-107.127	0/0:15:15,0:15:560:0:0:0,-4.51545,-50.7396	0/1:4:1,3:1:38:3:114:-9.42823,0,-2.59315	0/1:9:4,5:4:149:5:168:-12.7367,0,-11.0644	1/1:7:0,7:0:0:7:265:-24.2116,-2.10721,0	0/0:13:13,0:13:471:0:0:0,-3.91339,-42.7225	0/0:11:11,0:11:418:0:0:0,-3.31133,-37.9727	1/1:7:0,7:0:0:7:264:-24.1206,-2.10721,0
CM009151.1	4	46861474	0	T	C	518.496	0	AB=0.357143;ABP=5.49198;AC=6;AF=0.375;AN=16;AO=21;CIGAR=1X;DP=74;DPB=74;DPRA=0.681818;EPP=3.1137;EPPR=3.37904;GTI=0;LEN=1;MEANALT=1;MQM=60;MQMR=60;NS=8;NUMALT=1;ODDS=1.64104;PAIRED=1;PAIREDR=1;PAO=0;PQA=0;PQR=0;PRO=0;QA=757;QR=1957;RO=53;RPL=11;RPP=3.1137;RPPR=4.03458;RPR=10;RUN=1;SAF=13;SAP=5.59539;SAR=8;SRF=24;SRP=4.03458;SRR=29;TYPE=snp;technology.illumina=1;ANN=C|intron_variant|MODIFIER|ETV1|…	GT:DP:AD:RO:QR:AO:QA:GL	0/0:12:12,0:12:442:0:0:0,-3.61236,-40.1223	0/0:16:16,0:16:578:0:0:0,-4.81648,-52.347	0/1:7:4,3:4:148:3:104:-7.5941,0,-11.5742	0/1:7:5,2:5:181:2:76:-5.1076,0,-14.5344	1/1:9:0,9:0:0:9:335:-30.5025,-2.70927,0	0/0:6:6,0:6:228:0:0:0,-1.80618,-20.885	0/0:10:10,0:10:380:0:0:0,-3.0103,-34.5551	1/1:7:0,7:0:0:7:242:-22.1107,-2.10721,0
CM009151.1	4	46868432	0	ATTTTTTAG	ATTTTTAG	474.515	0	AB=0.428571;ABP=3.63072;AC=6;AF=0.375;AN=16;AO=20;CIGAR=1M1D7M;DP=76;DPB=73.5556;DPRA=0.617021;EPP=4.74748;EPPR=3.37904;GTI=0;LEN=1;MEANALT=1.5;MQM=60;MQMR=60;NS=8;NUMALT=1;ODDS=1.45872;PAIRED=1;PAIREDR=1;PAO=0;PQA=0;PQR=0;PRO=0;QA=710;QR=1937;RO=53;RPL=9;RPP=3.44459;RPPR=3.05127;RPR=11;RUN=1;SAF=9;SAP=3.44459;SAR=11;SRF=23;SRP=5.01789;SRR=30;TYPE=del;technology.illumina=1;ANN=ATTTTTAG|intron_var…	GT:DP:AD:RO:QR:AO:QA:GL	0/0:14:14,0:14:516:0:0:0,-4.21442,-46.7813	0/0:16:16,0:16:580:0:0:0,-4.81648,-52.5297	0/1:6:3,3:3:114:3:92:-6.77537,0,-8.82617	0/1:8:4,3:4:147:3:114:-8.26522,0,-11.2328	1/1:7:0,7:0:0:7:262:-23.9383,-2.10721,0	0/0:5:5,0:5:187:0:0:0,-1.50515,-17.193	0/0:12:11,0:11:393:0:0:0,-3.31133,-35.5489	1/1:8:0,7:0:0:7:242:-21.9368,-2.10721,0
CM009151.1	4	46870544	0	G	C	623.235	0	AB=0.608696;ABP=5.3706;AC=6;AF=0.375;AN=16;AO=28;CIGAR=1X;DP=86;DPB=86;DPRA=0.755102;EPP=3.32051;EPPR=3.60933;GTI=0;LEN=1;MEANALT=1;MQM=60;MQMR=60;NS=8;NUMALT=1;ODDS=1.74759;PAIRED=0.964286;PAIREDR=0.982759;PAO=0;PQA=0;PQR=0;PRO=0;QA=906;QR=1990;RO=58;RPL=10;RPP=7.97367;RPPR=12.5947;RPR=18;RUN=1;SAF=13;SAP=3.32051;SAR=15;SRF=22;SRP=10.3484;SRR=36;TYPE=snp;technology.illumina=1;ANN=C|intron_varian…	GT:DP:AD:RO:QR:AO:QA:GL	0/0:17:17,0:17:603:0:0:0,-5.11751,-54.5926	0/0:14:14,0:14:477:0:0:0,-4.21442,-43.245	0/1:8:4,4:4:105:4:151:-11.5497,0,-7.29918	0/1:15:5,10:5:181:10:297:-22.5004,0,-12.1269	1/1:6:0,6:0:0:6:212:-19.4236,-1.80618,0	0/0:6:6,0:6:220:0:0:0,-1.80618,-20.1547	0/0:12:12,0:12:404:0:0:0,-3.61236,-36.6771	1/1:8:0,8:0:0:8:246:-22.4375,-2.40824,0
CM009151.1	4	46872424	0	AACACACACACACACACACAAACT	AACACACACACACACAAACT	585.792	0	AB=0.529412;ABP=3.13803;AC=6;AF=0.375;AN=16;AO=24;CIGAR=1M4D19M;DP=69;DPB=65.2083;DPRA=0.864865;EPP=6.26751;EPPR=3.44459;GTI=0;LEN=4;MEANALT=1;MQM=60;MQMR=60;NS=8;NUMALT=1;ODDS=1.56419;PAIRED=1;PAIREDR=1;PAO=2.5;PQA=41.5;PQR=41.5;PRO=2.5;QA=850;QR=1641;RO=45;RPL=14;RPP=4.45795;RPPR=5.37479;RPR=10;RUN=1;SAF=7;SAP=12.0581;SAR=17;SRF=23;SRP=3.05855;SRR=22;TYPE=del;technology.illumina=1;ANN=AACACACAC…	GT:DP:AD:RO:QR:AO:QA:GL	0/0:14:14,0:14:521:0:0:0,-4.21442,-47.1766	0/0:12:12,0:12:446:0:0:0,-3.61236,-40.487	0/1:9:6,3:6:202:3:109:-7.41946,0,-15.7522	0/1:8:2,6:2:67:6:219:-17.6539,0,-3.9549	1/1:10:0,10:0:0:10:341:-30.9594,-3.0103,0	0/0:6:6,0:6:223:0:0:0,-1.80618,-20.4292	0/0:5:5,0:5:182:0:0:0,-1.50515,-16.7352	1/1:5:0,5:0:0:5:181:-16.6424,-1.50515,0
CM009151.1	4	46874803	0	G	C	664.088	0	AB=0.555556;ABP=3.49285;AC=6;AF=0.375;AN=16;AO=26;CIGAR=1X;DP=81;DPB=81;DPRA=0.723404;EPP=4.34659;EPPR=3.04978;GTI=0;LEN=1;MEANALT=1;MQM=60;MQMR=60;NS=8;NUMALT=1;ODDS=3.05517;PAIRED=0.923077;PAIREDR=1;PAO=0;PQA=0;PQR=0;PRO=0;QA=938;QR=1993;RO=55;RPL=16;RPP=6.01695;RPPR=9.68264;RPR=10;RUN=1;SAF=17;SAP=8.35546;SAR=9;SRF=30;SRP=3.99733;SRR=25;TYPE=snp;technology.illumina=1;ANN=C|intron_variant|MODIF…	GT:DP:AD:RO:QR:AO:QA:GL	0/0:13:13,0:13:456:0:0:0,-3.91339,-41.3652	0/0:20:20,0:20:728:0:0:0,-6.0206,-65.8402	0/1:6:2,4:2:71:4:152:-12.2437,0,-4.93572	0/1:12:6,6:6:226:6:218:-16.3597,0,-17.0902	1/1:8:0,8:0:0:8:281:-25.6238,-2.40824,0	0/0:4:4,0:4:143:0:0:0,-1.20412,-13.2196	0/0:10:10,0:10:369:0:0:0,-3.0103,-33.5583	1/1:8:0,8:0:0:8:287:-26.1735,-2.40824,0
CM009151.1	4	46875236	0	T	A	746.019	0	AB=0.857143;ABP=26.2761;AC=6;AF=0.375;AN=16;AO=29;CIGAR=1X;DP=85;DPB=85;DPRA=0.603774;EPP=12.0706;EPPR=3.63072;GTI=0;LEN=1;MEANALT=1;MQM=60;MQMR=60;NS=8;NUMALT=1;ODDS=0.734237;PAIRED=1;PAIREDR=1;PAO=0;PQA=0;PQR=0;PRO=0;QA=1069;QR=2082;RO=56;RPL=7;RPP=19.8579;RPPR=4.40625;RPR=22;RUN=1;SAF=21;SAP=15.6647;SAR=8;SRF=31;SRP=4.40625;SRR=25;TYPE=snp;technology.illumina=1;ANN=A|intron_variant|MODIFIER|ET…	GT:DP:AD:RO:QR:AO:QA:GL	0/0:15:15,0:15:556:0:0:0,-4.51545,-50.3781	0/0:24:24,0:24:887:0:0:0,-7.22472,-80.1438	0/1:11:1,10:1:37:10:351:-28.6097,0,-0.386499	0/1:10:2,8:2:76:8:303:-24.619,0,-4.20451	1/1:7:0,7:0:0:7:265:-24.2116,-2.10721,0	0/0:2:2,0:2:76:0:0:0,-0.60206,-7.21481	0/0:12:12,0:12:450:0:0:0,-3.61236,-40.8476	1/1:4:0,4:0:0:4:150:-13.8659,-1.20412,0
CM009151.1	4	46875305	0	G	A	837.742	0	AB=0.619048;ABP=5.59539;AC=6;AF=0.375;AN=16;AO=31;CIGAR=1X;DP=88;DPB=88;DPRA=0.795918;EPP=8.68415;EPPR=3.35316;GTI=0;LEN=1;MEANALT=1;MQM=60;MQMR=60;NS=8;NUMALT=1;ODDS=2.53247;PAIRED=1;PAIREDR=1;PAO=0;PQA=0;PQR=0;PRO=0;QA=1143;QR=2093;RO=57;RPL=17;RPP=3.64073;RPPR=3.0484;RPR=14;RUN=1;SAF=20;SAP=8.68415;SAR=11;SRF=23;SRP=7.61992;SRR=34;TYPE=snp;technology.illumina=1;ANN=A|intron_variant|MODIFIER|ET…	GT:DP:AD:RO:QR:AO:QA:GL	0/0:17:17,0:17:639:0:0:0,-5.11751,-57.8467	0/0:15:15,0:15:539:0:0:0,-4.51545,-48.8406	0/1:16:7,9:7:235:9:341:-26.2305,0,-16.6564	0/1:5:1,4:1:38:4:152:-12.5447,0,-2.29212	1/1:9:0,9:0:0:9:340:-30.9563,-2.70927,0	0/0:2:2,0:2:76:0:0:0,-0.60206,-7.21481	0/0:15:15,0:15:566:0:0:0,-4.51545,-51.282	1/1:9:0,9:0:0:9:310:-28.2267,-2.70927,0
CM009151.1	4	46879682	0	G	A	556.367	0	AB=0.4;ABP=4.74748;AC=6;AF=0.375;AN=16;AO=22;CIGAR=1X;DP=96;DPB=96;DPRA=0.548387;EPP=3.40511;EPPR=8.76177;GTI=1;LEN=1;MEANALT=1;MQM=60;MQMR=60;NS=8;NUMALT=1;ODDS=1.27827;PAIRED=1;PAIREDR=1;PAO=0;PQA=0;PQR=0;PRO=0;QA=831;QR=2741;RO=74;RPL=15;RPP=9.32731;RPPR=4.88833;RPR=7;RUN=1;SAF=11;SAP=3.0103;SAR=11;SRF=39;SRP=3.47981;SRR=35;TYPE=snp;technology.illumina=1;ANN=A|intron_variant|MODIFIER|ETV1|gene…	GT:DP:AD:RO:QR:AO:QA:GL	0/0:21:21,0:21:763:0:0:0,-6.32163,-68.9889	0/0:22:22,0:22:830:0:0:0,-6.62266,-75.0256	0/1:13:9,4:9:337:4:152:-10.1365,0,-26.7707	0/1:7:3,4:3:108:4:152:-11.9427,0,-7.96761	1/1:9:0,9:0:0:9:341:-31.047,-2.70927,0	0/0:10:10,0:10:368:0:0:0,-3.0103,-33.4668	0/0:9:9,0:9:335:0:0:0,-2.70927,-30.5026	1/1:5:0,5:0:0:5:186:-17.1009,-1.50515,0
CM009151.1	4	46882982	0	A	G	696.5	0	AB=0.481481;ABP=3.09072;AC=6;AF=0.375;AN=16;AO=27;CIGAR=1X;DP=93;DPB=93;DPRA=0.788462;EPP=6.95112;EPPR=5.11597;GTI=1;LEN=1;MEANALT=1;MQM=60;MQMR=60;NS=8;NUMALT=1;ODDS=0.583508;PAIRED=1;PAIREDR=1;PAO=0;PQA=0;PQR=0;PRO=0;QA=1009;QR=2466;RO=66;RPL=8;RPP=12.7417;RPPR=3.1419;RPR=19;RUN=1;SAF=14;SAP=3.09072;SAR=13;SRF=35;SRP=3.53672;SRR=31;TYPE=snp;technology.illumina=1;ANN=G|intron_variant|MODIFIER|ET…	GT:DP:AD:RO:QR:AO:QA:GL	0/0:17:17,0:17:636:0:0:0,-5.11751,-57.5759	0/0:24:24,0:24:893:0:0:0,-7.22472,-80.6876	0/1:19:12,7:12:448:7:261:-18.1275,0,-34.9473	0/1:8:2,6:2:76:6:228:-18.4767,0,-4.80657	1/1:10:0,10:0:0:10:380:-34.5551,-3.0103,0	0/0:6:6,0:6:228:0:0:0,-1.80618,-20.885	0/0:5:5,0:5:185:0:0:0,-1.50515,-17.0095	1/1:4:0,4:0:0:4:140:-12.9444,-1.20412,0
CM009151.1	4	46883015	0	A	C	734.032	0	AB=0.521739;ABP=3.10471;AC=6;AF=0.375;AN=16;AO=27;CIGAR=1X;DP=86;DPB=86;DPRA=0.791667;EPP=3.73412;EPPR=5.99147;GTI=0;LEN=1;MEANALT=1;MQM=60;MQMR=60;NS=8;NUMALT=1;ODDS=1.46996;PAIRED=1;PAIREDR=1;PAO=0;PQA=0;PQR=0;PRO=0;QA=1023;QR=2213;RO=59;RPL=13;RPP=3.09072;RPPR=3.34154;RPR=14;RUN=1;SAF=14;SAP=3.09072;SAR=13;SRF=27;SRP=3.93042;SRR=32;TYPE=snp;technology.illumina=1;ANN=C|intron_variant|MODIFIER|E…	GT:DP:AD:RO:QR:AO:QA:GL	0/0:15:15,0:15:564:0:0:0,-4.51545,-51.1015	0/0:20:20,0:20:748:0:0:0,-6.0206,-67.6494	0/1:14:7,7:7:264:7:266:-20.0881,0,-19.9062	0/1:9:4,5:4:150:5:190:-14.7582,0,-11.1567	1/1:9:0,9:0:0:9:342:-31.1376,-2.70927,0	0/0:6:6,0:6:228:0:0:0,-1.80618,-20.885	0/0:7:7,0:7:259:0:0:0,-2.10721,-23.6645	1/1:6:0,6:0:0:6:225:-20.6112,-1.80618,0
CM009151.1	4	46884953	0	T	C	391.921	0	AB=0.52381;ABP=3.1137;AC=6;AF=0.375;AN=16;AO=18;CIGAR=1X;DP=80;DPB=80;DPRA=0.538462;EPP=10.7311;EPPR=3.57068;GTI=2;LEN=1;MEANALT=1;MQM=60;MQMR=60;NS=8;NUMALT=1;ODDS=1.34275;PAIRED=1;PAIREDR=0.967742;PAO=0;PQA=0;PQR=0;PRO=0;QA=651;QR=2328;RO=62;RPL=7;RPP=4.9405;RPPR=4.27115;RPR=11;RUN=1;SAF=4;SAP=15.074;SAR=14;SRF=31;SRP=3.0103;SRR=31;TYPE=snp;technology.illumina=1;ANN=C|intron_variant|MODIFIER|ET…	GT:DP:AD:RO:QR:AO:QA:GL	0/0:19:19,0:19:721:0:0:0,-5.71957,-65.223	0/0:17:17,0:17:637:0:0:0,-5.11751,-57.6665	0/1:10:4,6:4:151:6:223:-17.4181,0,-10.9476	0/1:11:6,5:6:224:5:185:-13.6978,0,-17.2088	1/1:5:0,5:0:0:5:190:-17.4674,-1.50515,0	0/0:4:4,0:4:152:0:0:0,-1.20412,-14.0499	0/0:12:12,0:12:443:0:0:0,-3.61236,-40.2131	1/1:2:0,2:0:0:2:53:-5.03239,-0.60206,0
CM009151.1	4	46885581	0	A	G	768.582	0	AB=0.608696;ABP=5.3706;AC=6;AF=0.375;AN=16;AO=29;CIGAR=1X;DP=92;DPB=92;DPRA=0.703704;EPP=3.08518;EPPR=4.69922;GTI=0;LEN=1;MEANALT=1;MQM=60;MQMR=60;NS=8;NUMALT=1;ODDS=1.45336;PAIRED=1;PAIREDR=1;PAO=0;PQA=0;PQR=0;PRO=0;QA=1062;QR=2356;RO=63;RPL=14;RPP=3.08518;RPPR=3.872;RPR=15;RUN=1;SAF=14;SAP=3.08518;SAR=15;SRF=38;SRP=8.83536;SRR=25;TYPE=snp;technology.illumina=1;ANN=G|intron_variant|MODIFIER|ETV1…	GT:DP:AD:RO:QR:AO:QA:GL	0/0:19:19,0:19:710:0:0:0,-5.71957,-64.229	0/0:19:19,0:19:714:0:0:0,-5.71957,-64.5921	0/1:9:4,5:4:143:5:174:-13.2905,0,-10.5103	0/1:14:5,9:5:190:9:331:-25.9233,0,-13.253	1/1:9:0,9:0:0:9:334:-30.412,-2.70927,0	0/0:9:9,0:9:336:0:0:0,-2.70927,-30.5936	0/0:7:7,0:7:263:0:0:0,-2.10721,-24.0295	1/1:6:0,6:0:0:6:223:-20.4284,-1.80618,0
CM009151.1	4	46890822	0	T	C	309.833	0	AB=0.692308;ABP=7.18621;AC=6;AF=0.375;AN=16;AO=15;CIGAR=1X;DP=67;DPB=67;DPRA=0.395833;EPP=6.62942;EPPR=4.51363;GTI=2;LEN=1;MEANALT=1;MQM=60;MQMR=60;NS=8;NUMALT=1;ODDS=2.52836;PAIRED=1;PAIREDR=1;PAO=0;PQA=0;PQR=0;PRO=0;QA=520;QR=1901;RO=52;RPL=10;RPP=6.62942;RPPR=3.17734;RPR=5;RUN=1;SAF=11;SAP=10.1038;SAR=4;SRF=28;SRP=3.67845;SRR=24;TYPE=snp;technology.illumina=1;ANN=C|intron_variant|MODIFIER|ETV1…	GT:DP:AD:RO:QR:AO:QA:GL	0/0:18:18,0:18:673:0:0:0,-5.41854,-60.9025	0/0:18:18,0:18:642:0:0:0,-5.41854,-58.1002	0/1:8:3,5:3:114:5:181:-14.2347,0,-8.22411	0/1:5:1,4:1:38:4:145:-11.9,0,-2.29212	1/1:3:0,3:0:0:3:104:-9.70131,-0.90309,0	0/0:6:6,0:6:206:0:0:0,-1.80618,-18.8708	0/0:6:6,0:6:228:0:0:0,-1.80618,-20.885	1/1:3:0,3:0:0:3:90:-8.39583,-0.90309,0
CM009151.1	4	46931740	0	T	G	804.968	0	AB=0.588235;ABP=4.1599;AC=6;AF=0.375;AN=16;AO=29;CIGAR=1X;DP=97;DPB=97;DPRA=0.590164;EPP=3.08518;EPPR=4.1599;GTI=0;LEN=1;MEANALT=1;MQM=60;MQMR=60;NS=8;NUMALT=1;ODDS=0.97681;PAIRED=1;PAIREDR=1;PAO=0;PQA=0;PQR=0;PRO=0;QA=1093;QR=2531;RO=68;RPL=8;RPP=15.6647;RPPR=11.1853;RPR=21;RUN=1;SAF=19;SAP=9.07545;SAR=10;SRF=41;SRP=9.26925;SRR=27;TYPE=snp;technology.illumina=1;ANN=G|intergenic_region|MODIFIER|L…	GT:DP:AD:RO:QR:AO:QA:GL	0/0:19:19,0:19:709:0:0:0,-5.71957,-64.1408	0/0:24:24,0:24:893:0:0:0,-7.22472,-80.6892	0/1:9:5,4:5:190:4:150:-11.1566,0,-14.7582	0/1:8:2,6:2:75:6:224:-18.1116,0,-4.7121	1/1:13:0,13:0:0:13:492:-44.6271,-3.91339,0	0/0:6:6,0:6:228:0:0:0,-1.80618,-20.885	0/0:12:12,0:12:436:0:0:0,-3.61236,-39.5786	1/1:6:0,6:0:0:6:227:-20.7938,-1.80618,0
CM009151.1	4	46937622	0	A	T	659.535	0	AB=0.529412;ABP=3.13803;AC=6;AF=0.375;AN=16;AO=26;CIGAR=1X;DP=79;DPB=79;DPRA=1.03448;EPP=8.35546;EPPR=5.01789;GTI=0;LEN=1;MEANALT=1;MQM=60;MQMR=60;NS=8;NUMALT=1;ODDS=3.06347;PAIRED=0.961538;PAIREDR=0.981132;PAO=0;PQA=0;PQR=0;PRO=0;QA=933;QR=1914;RO=53;RPL=16;RPP=6.01695;RPPR=3.37904;RPR=10;RUN=1;SAF=11;SAP=4.34659;SAR=15;SRF=26;SRP=3.05127;SRR=27;TYPE=snp;technology.illumina=1;ANN=T|intergenic_re…	GT:DP:AD:RO:QR:AO:QA:GL	0/0:17:16,1:16:574:1:16:0,-3.51753,-50.3877	0/0:15:15,0:15:542:0:0:0,-4.51545,-49.1087	0/1:10:7,3:7:242:3:114:-7.62205,0,-19.1009	0/1:7:1,6:1:38:6:217:-17.7717,0,-1.69006	1/1:8:0,8:0:0:8:300:-27.3566,-2.40824,0	0/0:7:7,0:7:255:0:0:0,-2.10721,-23.2999	0/0:7:7,0:7:263:0:0:0,-2.10721,-24.0297	1/1:8:0,8:0:0:8:286:-26.0815,-2.40824,0
CM009151.1	4	46947598	0	T	C	844.388	0	AB=0.52;ABP=3.09716;AC=6;AF=0.375;AN=16;AO=31;CIGAR=1X;DP=100;DPB=100;DPRA=0.754386;EPP=4.76149;EPPR=6.81824;GTI=0;LEN=1;MEANALT=1;MQM=60;MQMR=60;NS=8;NUMALT=1;ODDS=1.93929;PAIRED=1;PAIREDR=1;PAO=0;PQA=0;PQR=0;PRO=0;QA=1147;QR=2574;RO=69;RPL=16;RPP=3.08035;RPPR=19.6583;RPR=15;RUN=1;SAF=18;SAP=4.76149;SAR=13;SRF=33;SRP=3.29354;SRR=36;TYPE=snp;technology.illumina=1;ANN=C|intergenic_region|MODIFIER|…	GT:DP:AD:RO:QR:AO:QA:GL	0/0:11:11,0:11:418:0:0:0,-3.31133,-37.9727	0/0:26:26,0:26:955:0:0:0,-7.82678,-86.2642	0/1:10:5,5:5:187:5:181:-13.6324,0,-14.1824	0/1:15:7,8:7:266:8:295:-22.3866,0,-19.7871	1/1:11:0,11:0:0:11:418:-37.9727,-3.31133,0	0/0:11:11,0:11:406:0:0:0,-3.31133,-36.8865	0/0:9:9,0:9:342:0:0:0,-2.70927,-31.1376	1/1:7:0,7:0:0:7:253:-23.1176,-2.10721,0
CM009151.1	4	46950648	0	C	T	869.311	0	AB=0.541667;ABP=3.37221;AC=6;AF=0.375;AN=16;AO=32;CIGAR=1X;DP=101;DPB=101;DPRA=0.741379;EPP=16.3106;EPPR=5.55942;GTI=0;LEN=1;MEANALT=1;MQM=60;MQMR=60;NS=8;NUMALT=1;ODDS=2.81476;PAIRED=1;PAIREDR=1;PAO=0;PQA=0;PQR=0;PRO=0;QA=1200;QR=2546;RO=69;RPL=21;RPP=9.79615;RPPR=3.04177;RPR=11;RUN=1;SAF=22;SAP=12.7819;SAR=10;SRF=40;SRP=6.81824;SRR=29;TYPE=snp;technology.illumina=1;ANN=T|intergenic_region|MODIF…	GT:DP:AD:RO:QR:AO:QA:GL	0/0:20:20,0:20:742:0:0:0,-6.0206,-67.1059	0/0:18:18,0:18:659:0:0:0,-5.41854,-59.6351	0/1:8:4,4:4:152:4:152:-11.6417,0,-11.6417	0/1:16:7,9:7:251:9:332:-25.4139,0,-18.1184	1/1:8:0,8:0:0:8:298:-27.175,-2.40824,0	0/0:12:12,0:12:443:0:0:0,-3.61236,-40.2145	0/0:8:8,0:8:299:0:0:0,-2.40824,-27.2655	1/1:11:0,11:0:0:11:418:-37.9727,-3.31133,0
CM009151.1	4	46952492	0	G	T	558.923	0	AB=0.6;ABP=4.74748;AC=6;AF=0.375;AN=16;AO=22;CIGAR=1X;DP=85;DPB=85;DPRA=0.545455;EPP=3.40511;EPPR=12.9715;GTI=1;LEN=1;MEANALT=1;MQM=60;MQMR=60;NS=8;NUMALT=1;ODDS=1.90233;PAIRED=1;PAIREDR=1;PAO=0;PQA=0;PQR=0;PRO=0;QA=805;QR=2304;RO=63;RPL=11;RPP=3.0103;RPPR=3.32051;RPR=11;RUN=1;SAF=11;SAP=3.0103;SAR=11;SRF=34;SRP=3.872;SRR=29;TYPE=snp;technology.illumina=1;ANN=T|intergenic_region|MODIFIER|LOC11177…	GT:DP:AD:RO:QR:AO:QA:GL	0/0:14:14,0:14:532:0:0:0,-4.21442,-48.2253	0/0:23:23,0:23:830:0:0:0,-6.92369,-75.0147	0/1:8:4,4:4:123:4:145:-10.9962,0,-8.96419	0/1:12:4,8:4:142:8:286:-22.4709,0,-9.51526	1/1:7:0,7:0:0:7:260:-23.7564,-2.10721,0	0/0:14:14,0:14:530:0:0:0,-4.21442,-48.0448	0/0:4:4,0:4:147:0:0:0,-1.20412,-13.5891	1/1:3:0,3:0:0:3:114:-10.6324,-0.90309,0
CM009151.1	4	46953222	0	C	A	821.076	0	AB=0.421053;ABP=4.03889;AC=6;AF=0.375;AN=16;AO=30;CIGAR=1X;DP=92;DPB=92;DPRA=0.803922;EPP=5.61607;EPPR=9.87495;GTI=0;LEN=1;MEANALT=1;MQM=60;MQMR=60;NS=8;NUMALT=1;ODDS=4.50358;PAIRED=1;PAIREDR=1;PAO=0;PQA=0;PQR=0;PRO=0;QA=1108;QR=2301;RO=62;RPL=11;RPP=7.64277;RPPR=3.15039;RPR=19;RUN=1;SAF=11;SAP=7.64277;SAR=19;SRF=30;SRP=3.15039;SRR=32;TYPE=snp;technology.illumina=1;ANN=A|intergenic_region|MODIFIE…	GT:DP:AD:RO:QR:AO:QA:GL	0/0:14:14,0:14:531:0:0:0,-4.21442,-48.1351	0/0:18:18,0:18:679:0:0:0,-5.41854,-61.445	0/1:10:7,3:7:244:3:114:-7.62205,0,-19.2833	0/1:9:4,5:4:150:5:186:-14.3917,0,-11.1567	1/1:10:0,10:0:0:10:375:-34.1018,-3.0103,0	0/0:8:8,0:8:295:0:0:0,-2.40824,-26.901	0/0:11:11,0:11:402:0:0:0,-3.31133,-36.522	1/1:12:0,12:0:0:12:433:-39.3035,-3.61236,0
CM009151.1	4	46956735	0	G	A	404.034	0	AB=0.296296;ABP=12.7417;AC=6;AF=0.375;AN=16;AO=18;CIGAR=1X;DP=92;DPB=92;DPRA=0.672727;EPP=3.49285;EPPR=3.47981;GTI=1;LEN=1;MEANALT=1;MQM=60;MQMR=60;NS=8;NUMALT=1;ODDS=0.00708504;PAIRED=1;PAIREDR=1;PAO=0;PQA=0;PQR=0;PRO=0;QA=676;QR=2704;RO=74;RPL=12;RPP=7.35324;RPPR=5.94472;RPR=6;RUN=1;SAF=10;SAP=3.49285;SAR=8;SRF=37;SRP=3.0103;SRR=37;TYPE=snp;technology.illumina=1;ANN=A|intergenic_region|MODIFIER…	GT:DP:AD:RO:QR:AO:QA:GL	0/0:23:23,0:23:855:0:0:0,-6.92369,-77.2703	0/0:16:16,0:16:576:0:0:0,-4.81648,-52.1665	0/1:14:9,5:9:314:5:186:-12.8865,0,-24.3762	0/1:13:10,3:10:377:3:111:-6.44023,0,-30.3702	1/1:5:0,5:0:0:5:189:-17.376,-1.50515,0	0/0:8:8,0:8:302:0:0:0,-2.40824,-27.5385	0/0:8:8,0:8:280:0:0:0,-2.40824,-25.5331	1/1:5:0,5:0:0:5:190:-17.4674,-1.50515,0
CM009151.1	4	46958841	0	T	C	720.779	0	AB=0.538462;ABP=3.34437;AC=6;AF=0.375;AN=16;AO=29;CIGAR=1X;DP=104;DPB=104;DPRA=0.650794;EPP=6.67934;EPPR=7.90335;GTI=0;LEN=1;MEANALT=1;MQM=60;MQMR=60;NS=8;NUMALT=1;ODDS=0.309638;PAIRED=1;PAIREDR=1;PAO=0;PQA=0;PQR=0;PRO=0;QA=1019;QR=2751;RO=75;RPL=15;RPP=3.08518;RPPR=13.4623;RPR=14;RUN=1;SAF=17;SAP=4.88226;SAR=12;SRF=33;SRP=5.35549;SRR=42;TYPE=snp;technology.illumina=1;ANN=C|intergenic_region|MODI…	GT:DP:AD:RO:QR:AO:QA:GL	0/0:25:25,0:25:910:0:0:0,-7.52575,-82.2123	0/0:25:25,0:25:915:0:0:0,-7.52575,-82.6616	0/1:13:5,8:5:190:8:267:-20.4369,0,-13.554	0/1:13:7,6:7:261:6:222:-16.4241,0,-19.9343	1/1:6:0,6:0:0:6:192:-17.5925,-1.80618,0	0/0:7:7,0:7:263:0:0:0,-2.10721,-24.0297	0/0:6:6,0:6:212:0:0:0,-1.80618,-19.4226	1/1:9:0,9:0:0:9:338:-30.7747,-2.70927,0
CM009151.1	4	46960550	0	G	C	708.989	0	AB=0.714286;ABP=11.386;AC=6;AF=0.375;AN=16;AO=27;CIGAR=1X;DP=92;DPB=92;DPRA=0.559322;EPP=6.95112;EPPR=3.84548;GTI=1;LEN=1;MEANALT=1;MQM=60;MQMR=60;NS=8;NUMALT=1;ODDS=0.488197;PAIRED=1;PAIREDR=0.984615;PAO=0;PQA=0;PQR=0;PRO=0;QA=982;QR=2263;RO=65;RPL=12;RPP=3.73412;RPPR=4.64726;RPR=15;RUN=1;SAF=15;SAP=3.73412;SAR=12;SRF=34;SRP=3.31097;SRR=31;TYPE=snp;technology.illumina=1;ANN=C|intergenic_region|M…	GT:DP:AD:RO:QR:AO:QA:GL	0/0:16:16,0:16:575:0:0:0,-4.81648,-52.0759	0/0:21:21,0:21:664:0:0:0,-6.32163,-60.0431	0/1:16:4,12:4:148:12:450:-36.0313,0,-8.86493	0/1:5:2,3:2:75:3:111:-8.84866,0,-5.61519	1/1:8:0,8:0:0:8:274:-24.988,-2.40824,0	0/0:11:11,0:11:390:0:0:0,-3.31133,-35.4317	0/0:11:11,0:11:411:0:0:0,-3.31133,-37.3383	1/1:4:0,4:0:0:4:147:-13.5891,-1.20412,0
CM009151.1	4	46960565	0	G	C	781.888	0	AB=0.761905;ABP=15.5221;AC=6;AF=0.375;AN=16;AO=29;CIGAR=1X;DP=97;DPB=97;DPRA=0.539683;EPP=3.68421;EPPR=3.52123;GTI=1;LEN=1;MEANALT=1;MQM=60;MQMR=60;NS=8;NUMALT=1;ODDS=0.409485;PAIRED=1;PAIREDR=0.985294;PAO=0;PQA=0;PQR=0;PRO=0;QA=1061;QR=2525;RO=68;RPL=12;RPP=4.88226;RPPR=7.60871;RPR=17;RUN=1;SAF=16;SAP=3.68421;SAR=13;SRF=34;SRP=3.0103;SRR=34;TYPE=snp;technology.illumina=1;ANN=C|intergenic_region|…	GT:DP:AD:RO:QR:AO:QA:GL	0/0:19:19,0:19:690:0:0:0,-5.71957,-62.4215	0/0:20:20,0:20:753:0:0:0,-6.0206,-68.1	0/1:15:3,12:3:114:12:445:-35.8787,0,-6.1169	0/1:6:2,4:2:72:4:145:-11.5982,0,-5.03019	1/1:9:0,9:0:0:9:325:-29.5926,-2.70927,0	0/0:13:13,0:13:486:0:0:0,-3.91339,-44.0846	0/0:11:11,0:11:410:0:0:0,-3.31133,-37.2475	1/1:4:0,4:0:0:4:146:-13.4973,-1.20412,0
CM009151.1	4	46960590	0	A	G	797.791	0	AB=0.695652;ABP=10.6577;AC=6;AF=0.375;AN=16;AO=29;CIGAR=1X;DP=97;DPB=97;DPRA=0.590164;EPP=3.68421;EPPR=4.1599;GTI=1;LEN=1;MEANALT=1;MQM=60;MQMR=60;NS=8;NUMALT=1;ODDS=0.409485;PAIRED=1;PAIREDR=1;PAO=0;PQA=0;PQR=0;PRO=0;QA=1085;QR=2542;RO=68;RPL=13;RPP=3.68421;RPPR=5.05404;RPR=16;RUN=1;SAF=12;SAP=4.88226;SAR=17;SRF=31;SRP=4.1599;SRR=37;TYPE=snp;technology.illumina=1;ANN=G|intergenic_region|MODIFIER…	GT:DP:AD:RO:QR:AO:QA:GL	0/0:19:19,0:19:697:0:0:0,-5.71957,-63.0583	0/0:21:21,0:21:783:0:0:0,-6.32163,-70.7953	0/1:15:4,11:4:152:11:418:-33.4572,0,-9.53444	0/1:8:3,5:3:112:5:190:-15.0592,0,-8.03839	1/1:9:0,9:0:0:9:327:-29.7749,-2.70927,0	0/0:11:11,0:11:418:0:0:0,-3.31133,-37.9727	0/0:10:10,0:10:380:0:0:0,-3.0103,-34.5551	1/1:4:0,4:0:0:4:150:-13.8658,-1.20412,0
CM009151.1	4	46960813	0	G	C	726.481	0	AB=0.5;ABP=3.0103;AC=6;AF=0.375;AN=16;AO=27;CIGAR=1X;DP=97;DPB=97;DPRA=0.492308;EPP=3.09072;EPPR=3.50664;GTI=0;LEN=1;MEANALT=1;MQM=60;MQMR=60;NS=8;NUMALT=1;ODDS=3.88728;PAIRED=1;PAIREDR=1;PAO=0;PQA=0;PQR=0;PRO=0;QA=972;QR=2619;RO=70;RPL=17;RPP=6.95112;RPPR=10.9517;RPR=10;RUN=1;SAF=15;SAP=3.73412;SAR=12;SRF=32;SRP=4.12706;SRR=38;TYPE=snp;technology.illumina=1;ANN=C|intergenic_region|MODIFIER|LOC11…	GT:DP:AD:RO:QR:AO:QA:GL	0/0:19:19,0:19:717:0:0:0,-5.71957,-64.8624	0/0:25:25,0:25:930:0:0:0,-7.52575,-84.0164	0/1:7:3,4:3:103:4:126:-9.54248,0,-7.50164	0/1:3:2,1:2:76:1:38:-2.89418,0,-6.31172	1/1:11:0,11:0:0:11:395:-35.8848,-3.31133,0	0/0:11:11,0:11:413:0:0:0,-3.31133,-37.5198	0/0:10:10,0:10:380:0:0:0,-3.0103,-34.5551	1/1:11:0,11:0:0:11:413:-37.5201,-3.31133,0
CM009151.1	4	46961070	0	T	C	1136.37	0	AB=0.565217;ABP=3.86001;AC=6;AF=0.375;AN=16;AO=39;CIGAR=1X;DP=101;DPB=101;DPRA=0.942308;EPP=3.51141;EPPR=3.57068;GTI=0;LEN=1;MEANALT=1;MQM=60;MQMR=60;NS=8;NUMALT=1;ODDS=3.21236;PAIRED=0.974359;PAIREDR=0.983871;PAO=0;PQA=0;PQR=0;PRO=0;QA=1461;QR=2315;RO=62;RPL=17;RPP=4.40227;RPPR=4.27115;RPR=22;RUN=1;SAF=20;SAP=3.06598;SAR=19;SRF=25;SRP=8.05372;SRR=37;TYPE=snp;technology.illumina=1;ANN=C|intergeni…	GT:DP:AD:RO:QR:AO:QA:GL	0/0:14:14,0:14:519:0:0:0,-4.21442,-47.0505	0/0:25:25,0:25:940:0:0:0,-7.52575,-84.9184	0/1:12:4,8:4:148:8:300:-23.7446,0,-10.0691	0/1:11:6,5:6:214:5:186:-13.7896,0,-16.2953	1/1:12:0,12:0:0:12:448:-40.6671,-3.61236,0	0/0:9:9,0:9:342:0:0:0,-2.70927,-31.1376	0/0:4:4,0:4:152:0:0:0,-1.20412,-14.0499	1/1:14:0,14:0:0:14:527:-47.7737,-4.21442,0
CM009151.1	4	46961516	0	T	C	513.763	0	AB=0.5625;ABP=3.55317;AC=6;AF=0.375;AN=16;AO=20;CIGAR=1X;DP=86;DPB=86;DPRA=0.457627;EPP=4.74748;EPPR=3.0103;GTI=1;LEN=1;MEANALT=1;MQM=60;MQMR=60;NS=8;NUMALT=1;ODDS=1.85976;PAIRED=1;PAIREDR=1;PAO=0;PQA=0;PQR=0;PRO=0;QA=756;QR=2463;RO=66;RPL=10;RPP=3.0103;RPPR=4.19474;RPR=10;RUN=1;SAF=14;SAP=9.95901;SAR=6;SRF=33;SRP=3.0103;SRR=33;TYPE=snp;technology.illumina=1;ANN=C|intergenic_region|MODIFIER|LOC11…	GT:DP:AD:RO:QR:AO:QA:GL	0/0:22:22,0:22:828:0:0:0,-6.62266,-74.8445	0/0:21:21,0:21:775:0:0:0,-6.32163,-70.0754	0/1:11:5,6:5:186:6:224:-17.2085,0,-13.7896	0/1:5:2,3:2:76:3:114:-9.1272,0,-5.70966	1/1:7:0,7:0:0:7:266:-24.3025,-2.10721,0	0/0:8:8,0:8:300:0:0:0,-2.40824,-27.3566	0/0:8:8,0:8:298:0:0:0,-2.40824,-27.1751	1/1:4:0,4:0:0:4:152:-14.0499,-1.20412,0
CM009151.1	4	46962047	0	T	C	656.088	0	AB=0.230769;ABP=11.1951;AC=6;AF=0.375;AN=16;AO=25;CIGAR=1X;DP=85;DPB=85;DPRA=0.7;EPP=3.79203;EPPR=3.93042;GTI=0;LEN=1;MEANALT=1;MQM=60;MQMR=60;NS=8;NUMALT=1;ODDS=1.79846;PAIRED=1;PAIREDR=1;PAO=0;PQA=0;PQR=0;PRO=0;QA=907;QR=2183;RO=59;RPL=10;RPP=5.18177;RPPR=4.81373;RPR=15;RUN=1;SAF=7;SAP=13.5202;SAR=18;SRF=29;SRP=3.0471;SRR=30;TYPE=snp;technology.illumina=1;ANN=C|intergenic_region|MODIFIER|LOC111…	GT:DP:AD:RO:QR:AO:QA:GL	0/0:17:16,0:16:598:0:0:0,-4.81648,-53.9194	0/0:14:14,0:14:503:0:0:0,-4.21442,-45.6031	0/1:8:6,2:6:228:2:76:-4.80657,0,-18.4767	0/1:5:4,1:4:148:1:38:-2.29212,0,-12.1763	1/1:15:0,15:0:0:15:527:-47.751,-4.51545,0	0/0:13:13,0:13:478:0:0:0,-3.91339,-43.3602	0/0:6:6,0:6:228:0:0:0,-1.80618,-20.885	1/1:7:0,7:0:0:7:266:-24.3025,-2.10721,0
CM009151.1	4	46964473	0	A	G	669.056	0	AB=0.5;ABP=3.0103;AC=6;AF=0.375;AN=16;AO=25;CIGAR=1X;DP=80;DPB=80;DPRA=0.632653;EPP=3.09716;EPPR=3.99733;GTI=0;LEN=1;MEANALT=1;MQM=60;MQMR=60;NS=8;NUMALT=1;ODDS=3.566;PAIRED=1;PAIREDR=0.981818;PAO=0;PQA=0;PQR=0;PRO=0;QA=925;QR=1992;RO=55;RPL=11;RPP=3.79203;RPPR=3.04978;RPR=14;RUN=1;SAF=20;SAP=22.5536;SAR=5;SRF=33;SRP=7.78754;SRR=22;TYPE=snp;technology.illumina=1;ANN=G|intergenic_region|MODIFIER|L…	GT:DP:AD:RO:QR:AO:QA:GL	0/0:13:13,0:13:465:0:0:0,-3.91339,-42.1803	0/0:21:21,0:21:758:0:0:0,-6.32163,-68.5375	0/1:8:4,4:4:152:4:143:-10.8114,0,-11.6417	0/1:4:2,2:2:71:2:76:-6.01069,0,-5.53794	1/1:9:0,9:0:0:9:334:-30.412,-2.70927,0	0/0:7:7,0:7:256:0:0:0,-2.10721,-23.392	0/0:8:8,0:8:290:0:0:0,-2.40824,-26.4466	1/1:10:0,10:0:0:10:372:-33.8305,-3.0103,0
CM009151.1	4	46970538	0	T	C	499.448	0	AB=0.6;ABP=4.74748;AC=6;AF=0.375;AN=16;AO=21;CIGAR=1X;DP=77;DPB=77;DPRA=0.604167;EPP=3.1137;EPPR=4.40625;GTI=1;LEN=1;MEANALT=1;MQM=60;MQMR=60;NS=8;NUMALT=1;ODDS=1.41748;PAIRED=1;PAIREDR=1;PAO=0;PQA=0;PQR=0;PRO=0;QA=738;QR=2094;RO=56;RPL=9;RPP=3.94093;RPPR=5.49198;RPR=12;RUN=1;SAF=10;SAP=3.1137;SAR=11;SRF=29;SRP=3.16541;SRR=27;TYPE=snp;technology.illumina=1;ANN=C|intergenic_region|MODIFIER|LOC1117…	GT:DP:AD:RO:QR:AO:QA:GL	0/0:17:17,0:17:638:0:0:0,-5.11751,-57.7565	0/0:15:15,0:15:559:0:0:0,-4.51545,-50.6497	0/1:10:4,6:4:152:6:219:-17.0529,0,-11.0396	0/1:10:4,6:4:152:6:204:-15.6777,0,-11.0396	1/1:3:0,3:0:0:3:107:-9.9817,-0.90309,0	0/0:7:7,0:7:261:0:0:0,-2.10721,-23.8471	0/0:9:9,0:9:332:0:0:0,-2.70927,-30.2297	1/1:6:0,6:0:0:6:208:-19.0561,-1.80618,0
CM009151.1	4	46970554	0	A	G	521.105	0	AB=0.631579;ABP=5.8675;AC=6;AF=0.375;AN=16;AO=21;CIGAR=1X;DP=72;DPB=72;DPRA=0.636364;EPP=5.59539;EPPR=3.3935;GTI=1;LEN=1;MEANALT=1;MQM=60;MQMR=60;NS=8;NUMALT=1;ODDS=0.247784;PAIRED=1;PAIREDR=1;PAO=0;PQA=0;PQR=0;PRO=0;QA=764;QR=1890;RO=51;RPL=8;RPP=5.59539;RPPR=10.206;RPR=13;RUN=1;SAF=9;SAP=3.94093;SAR=12;SRF=25;SRP=3.05288;SRR=26;TYPE=snp;technology.illumina=1;ANN=G|intergenic_region|MODIFIER|LOC…	GT:DP:AD:RO:QR:AO:QA:GL	0/0:16:16,0:16:602:0:0:0,-4.81648,-54.5188	0/0:13:13,0:13:490:0:0:0,-3.91339,-44.4462	0/1:11:4,7:4:123:7:253:-19.8063,0,-8.0601	0/1:8:3,5:3:114:5:175:-13.6843,0,-8.22411	1/1:4:0,4:0:0:4:152:-14.0499,-1.20412,0	0/0:7:7,0:7:261:0:0:0,-2.10721,-23.8474	0/0:8:8,0:8:300:0:0:0,-2.40824,-27.3566	1/1:5:0,5:0:0:5:184:-16.9179,-1.50515,0
CM009151.1	4	46970642	0	T	G	703.191	0	AB=0.52381;ABP=3.1137;AC=6;AF=0.375;AN=16;AO=27;CIGAR=1X;DP=74;DPB=74;DPRA=1;EPP=3.09072;EPPR=5.27418;GTI=0;LEN=1;MEANALT=1;MQM=60;MQMR=60;NS=8;NUMALT=1;ODDS=0.534239;PAIRED=1;PAIREDR=1;PAO=0;PQA=0;PQR=0;PRO=0;QA=966;QR=1657;RO=47;RPL=14;RPP=3.09072;RPPR=3.42611;RPR=13;RUN=1;SAF=13;SAP=3.09072;SAR=14;SRF=25;SRP=3.42611;SRR=22;TYPE=snp;technology.illumina=1;ANN=G|intergenic_region|MODIFIER|LOC1117…	GT:DP:AD:RO:QR:AO:QA:GL	0/0:18:18,0:18:673:0:0:0,-5.41854,-60.9038	0/0:12:12,0:12:431:0:0:0,-3.61236,-39.1262	0/1:13:5,8:5:168:8:293:-22.8068,0,-11.5325	0/1:8:5,3:5:167:3:114:-8.22411,0,-12.9487	1/1:13:0,13:0:0:13:468:-42.452,-3.91339,0	0/0:3:3,0:3:89:0:0:0,-0.90309,-8.30282	0/0:4:4,0:4:129:0:0:0,-1.20412,-11.9249	1/1:3:0,3:0:0:3:91:-8.48822,-0.90309,0
CM009151.1	4	46971695	0	G	A	948.916	0	AB=0.529412;ABP=3.13803;AC=6;AF=0.375;AN=16;AO=34;CIGAR=1X;DP=105;DPB=105;DPRA=0.666667;EPP=3.26577;EPPR=4.50892;GTI=0;LEN=1;MEANALT=1;MQM=59.4706;MQMR=60;NS=8;NUMALT=1;ODDS=5.76137;PAIRED=0.970588;PAIREDR=1;PAO=0;PQA=0;PQR=0;PRO=0;QA=1239;QR=2552;RO=71;RPL=17;RPP=3.0103;RPPR=3.7749;RPR=17;RUN=1;SAF=21;SAP=7.09778;SAR=13;SRF=39;SRP=4.50892;SRR=32;TYPE=snp;technology.illumina=1;ANN=A|intergenic_re…	GT:DP:AD:RO:QR:AO:QA:GL	0/0:17:17,0:17:629:0:0:0,-5.11751,-56.9427	0/0:27:27,0:27:966:0:0:0,-8.12781,-87.242	0/1:10:5,5:5:179:5:190:-14.4571,0,-13.4474	0/1:7:3,4:3:114:4:132:-10.0952,0,-8.52514	1/1:13:0,13:0:0:13:465:-42.1807,-3.91339,0	0/0:6:6,0:6:182:0:0:0,-1.80618,-16.6733	0/0:13:13,0:13:482:0:0:0,-3.91339,-43.7235	1/1:12:0,12:0:0:12:452:-40.899,-3.61236,0
CM009151.1	4	46972946	0	CTTTTTTTTTTTTCGA	CTTTTTTTTTTTCCGA	261.511	0	AB=0.352941;ABP=6.20364;AC=6;AF=0.375;AN=16;AO=14;CIGAR=12M1X3M;DP=80;DPB=88.875;DPRA=0.632653;EPP=5.49198;EPPR=3.22745;GTI=3;LEN=1;MEANALT=3.5;MQM=60;MQMR=60;NS=8;NUMALT=1;ODDS=1.16877;PAIRED=1;PAIREDR=0.975;PAO=4.25;PQA=140.333;PQR=249.333;PRO=7.25;QA=464;QR=1329;RO=40;RPL=7;RPP=3.0103;RPPR=3.22745;RPR=7;RUN=1;SAF=4;SAP=8.59409;SAR=10;SRF=20;SRP=3.0103;SRR=20;TYPE=snp;technology.illumina=1;ANN=…	GT:DP:AD:RO:QR:AO:QA:GL	0/0:15:10,0:10:341:0:0:0,-3.0103,-30.6909	0/0:21:14,0:14:472:0:0:0,-4.21442,-42.5277	0/1:10:2,5:2:56:5:174:-13.5933,0,-2.93481	0/1:7:4,1:4:131:1:33:-1.49875,0,-10.3488	1/1:7:0,5:0:0:5:156:-14.0592,-1.50515,0	0/0:7:5,0:5:163:0:0:0,-1.50515,-14.6773	0/0:6:5,0:5:166:0:0:0,-1.50515,-14.9798	1/1:7:0,3:0:0:3:101:-9.12123,-0.90309,0
CM009151.1	4	46973420	0	G	A	1146.91	0	AB=0.703704;ABP=12.7417;AC=6;AF=0.375;AN=16;AO=40;CIGAR=1X;DP=120;DPB=120;DPRA=0.666667;EPP=4.96463;EPPR=16.1477;GTI=0;LEN=1;MEANALT=1;MQM=60;MQMR=60;NS=8;NUMALT=1;ODDS=3.91807;PAIRED=1;PAIREDR=1;PAO=0;PQA=0;PQR=0;PRO=0;QA=1489;QR=2918;RO=80;RPL=19;RPP=3.22745;RPPR=13.8677;RPR=21;RUN=1;SAF=20;SAP=3.0103;SAR=20;SRF=43;SRP=3.98746;SRR=37;TYPE=snp;technology.illumina=1;ANN=A|intergenic_region|MODIFI…	GT:DP:AD:RO:QR:AO:QA:GL	0/0:26:26,0:26:956:0:0:0,-7.82678,-86.3534	0/0:22:22,0:22:787:0:0:0,-6.62266,-71.1447	0/1:16:7,9:7:236:9:335:-25.686,0,-16.7477	0/1:11:1,10:1:34:10:376:-30.8813,0,-0.0875809	1/1:12:0,12:0:0:12:437:-39.6687,-3.61236,0	0/0:7:7,0:7:266:0:0:0,-2.10721,-24.3025	0/0:17:17,0:17:639:0:0:0,-5.11751,-57.8467	1/1:9:0,9:0:0:9:341:-31.047,-2.70927,0
CM009151.1	4	46974873	0	A	C	613.539	0	AB=0.421053;ABP=4.03889;AC=6;AF=0.375;AN=16;AO=25;CIGAR=1X;DP=76;DPB=76;DPRA=0.9;EPP=3.79203;EPPR=3.05288;GTI=0;LEN=1;MEANALT=1;MQM=60;MQMR=60;NS=8;NUMALT=1;ODDS=1.8678;PAIRED=1;PAIREDR=1;PAO=0;PQA=0;PQR=0;PRO=0;QA=868;QR=1837;RO=51;RPL=16;RPP=7.26639;RPPR=4.07475;RPR=9;RUN=1;SAF=12;SAP=3.09716;SAR=13;SRF=21;SRP=6.45911;SRR=30;TYPE=snp;technology.illumina=1;ANN=C|intergenic_region|MODIFIER|LOC111…	GT:DP:AD:RO:QR:AO:QA:GL	0/0:16:16,0:16:567:0:0:0,-4.81648,-51.3524	0/0:12:12,0:12:455:0:0:0,-3.61236,-41.2999	0/1:14:9,5:9:319:5:177:-12.0594,0,-24.8339	0/1:5:2,3:2:72:3:100:-7.82436,0,-5.33122	1/1:11:0,11:0:0:11:390:-35.4317,-3.31133,0	0/0:7:7,0:7:256:0:0:0,-2.10721,-23.3921	0/0:5:5,0:5:168:0:0:0,-1.50515,-15.4481	1/1:6:0,6:0:0:6:201:-18.4134,-1.80618,0
CM009151.1	4	46976977	0	G	A	1004.51	0	AB=0.545455;ABP=3.60252;AC=6;AF=0.375;AN=16;AO=36;CIGAR=1X;DP=111;DPB=111;DPRA=0.85;EPP=3.25157;EPPR=6.51361;GTI=0;LEN=1;MEANALT=1;MQM=60;MQMR=60;NS=8;NUMALT=1;ODDS=0.199595;PAIRED=1;PAIREDR=1;PAO=0;PQA=0;PQR=0;PRO=0;QA=1349;QR=2775;RO=75;RPL=15;RPP=5.18177;RPPR=3.73412;RPR=21;RUN=1;SAF=20;SAP=3.9754;SAR=16;SRF=44;SRP=7.90335;SRR=31;TYPE=snp;technology.illumina=1;ANN=A|intergenic_region|MODIFIER|…	GT:DP:AD:RO:QR:AO:QA:GL	0/0:21:21,0:21:773:0:0:0,-6.32163,-69.8928	0/0:19:19,0:19:697:0:0:0,-5.71957,-63.0576	0/1:19:9,10:9:333:10:375:-28.3826,0,-24.6002	0/1:14:6,8:6:227:8:300:-23.1421,0,-16.5794	1/1:14:0,14:0:0:14:522:-47.322,-4.21442,0	0/0:9:9,0:9:338:0:0:0,-2.70927,-30.7747	0/0:11:11,0:11:407:0:0:0,-3.31133,-36.9762	1/1:4:0,4:0:0:4:152:-14.0499,-1.20412,0
CM009151.1	4	46979017	0	C	G	788.728	0	AB=0.555556;ABP=3.49285;AC=6;AF=0.375;AN=16;AO=29;CIGAR=1X;DP=85;DPB=85;DPRA=0.770833;EPP=4.88226;EPPR=6.88793;GTI=0;LEN=1;MEANALT=1;MQM=60;MQMR=60;NS=8;NUMALT=1;ODDS=4.19997;PAIRED=1;PAIREDR=1;PAO=0;PQA=0;PQR=0;PRO=0;QA=1059;QR=2063;RO=56;RPL=17;RPP=4.88226;RPPR=3.63072;RPR=12;RUN=1;SAF=13;SAP=3.68421;SAR=16;SRF=23;SRP=6.88793;SRR=33;TYPE=snp;technology.illumina=1;ANN=G|intergenic_region|MODIFIE…	GT:DP:AD:RO:QR:AO:QA:GL	0/0:12:12,0:12:423:0:0:0,-3.61236,-38.3986	0/0:20:20,0:20:729:0:0:0,-6.0206,-65.931	0/1:10:5,5:5:190:5:187:-14.1824,0,-14.4571	0/1:8:3,5:3:114:5:186:-14.6927,0,-8.22411	1/1:9:0,9:0:0:9:328:-29.8673,-2.70927,0	0/0:8:8,0:8:303:0:0:0,-2.40824,-27.6293	0/0:8:8,0:8:304:0:0:0,-2.40824,-27.7201	1/1:10:0,10:0:0:10:358:-32.5556,-3.0103,0
CM009151.1	4	46980234	0	A	C	781.645	0	AB=0.521739;ABP=3.10471;AC=6;AF=0.375;AN=16;AO=29;CIGAR=1X;DP=97;DPB=97;DPRA=0.701754;EPP=3.08518;EPPR=4.1599;GTI=0;LEN=1;MEANALT=1;MQM=60;MQMR=60;NS=8;NUMALT=1;ODDS=0.97681;PAIRED=1;PAIREDR=1;PAO=0;PQA=0;PQR=0;PRO=0;QA=1067;QR=2455;RO=68;RPL=14;RPP=3.08518;RPPR=11.1853;RPR=15;RUN=1;SAF=14;SAP=3.08518;SAR=15;SRF=31;SRP=4.1599;SRR=37;TYPE=snp;technology.illumina=1;ANN=C|intergenic_region|MODIFIER|…	GT:DP:AD:RO:QR:AO:QA:GL	0/0:19:19,0:19:662:0:0:0,-5.71957,-59.8933	0/0:16:16,0:16:580:0:0:0,-4.81648,-52.5274	0/1:9:3,6:3:114:6:227:-18.0846,0,-7.92308	0/1:14:8,6:8:301:6:203:-14.3819,0,-23.2334	1/1:11:0,11:0:0:11:409:-37.158,-3.31133,0	0/0:11:11,0:11:390:0:0:0,-3.31133,-35.4309	0/0:11:11,0:11:408:0:0:0,-3.31133,-37.0676	1/1:6:0,6:0:0:6:228:-20.885,-1.80618,0
CM009151.1	4	46981147	0	C	G	728.822	0	AB=0.695652;ABP=10.6577;AC=6;AF=0.375;AN=16;AO=27;CIGAR=1X;DP=98;DPB=98;DPRA=0.53125;EPP=6.95112;EPPR=3.04088;GTI=1;LEN=1;MEANALT=1;MQM=60;MQMR=60;NS=8;NUMALT=1;ODDS=1.06006;PAIRED=1;PAIREDR=1;PAO=0;PQA=0;PQR=0;PRO=0;QA=1013;QR=2627;RO=71;RPL=11;RPP=5.02092;RPPR=4.50892;RPR=16;RUN=1;SAF=14;SAP=3.09072;SAR=13;SRF=36;SRP=3.04088;SRR=35;TYPE=snp;technology.illumina=1;ANN=G|intergenic_region|MODIFIER…	GT:DP:AD:RO:QR:AO:QA:GL	0/0:24:24,0:24:888:0:0:0,-7.22472,-80.2337	0/0:20:20,0:20:752:0:0:0,-6.0206,-68.0095	0/1:12:4,8:4:152:8:292:-23.0155,0,-10.4375	0/1:11:3,8:3:110:8:304:-24.4087,0,-6.94922	1/1:7:0,7:0:0:7:265:-24.2116,-2.10721,0	0/0:9:9,0:9:342:0:0:0,-2.70927,-31.1376	0/0:11:11,0:11:383:0:0:0,-3.31133,-34.7957	1/1:4:0,4:0:0:4:152:-14.0499,-1.20412,0
CM009151.1	4	46982038	0	C	A	817.715	0	AB=0.791667;ABP=20.744;AC=6;AF=0.375;AN=16;AO=31;CIGAR=1X;DP=88;DPB=88;DPRA=0.692308;EPP=4.76149;EPPR=7.61992;GTI=0;LEN=1;MEANALT=1;MQM=60;MQMR=60;NS=8;NUMALT=1;ODDS=2.38986;PAIRED=1;PAIREDR=1;PAO=0;PQA=0;PQR=0;PRO=0;QA=1112;QR=2068;RO=57;RPL=16;RPP=3.08035;RPPR=3.0484;RPR=15;RUN=1;SAF=12;SAP=6.44263;SAR=19;SRF=23;SRP=7.61992;SRR=34;TYPE=snp;technology.illumina=1;ANN=A|intergenic_region|MODIFIER|…	GT:DP:AD:RO:QR:AO:QA:GL	0/0:22:22,0:22:810:0:0:0,-6.62266,-73.2216	0/0:17:17,0:17:581:0:0:0,-5.11751,-52.6003	0/1:14:3,11:3:112:11:407:-32.7617,0,-6.23221	0/1:10:2,8:2:76:8:277:-22.2502,0,-4.20451	1/1:6:0,6:0:0:6:228:-20.885,-1.80618,0	0/0:6:6,0:6:227:0:0:0,-1.80618,-20.7938	0/0:7:7,0:7:262:0:0:0,-2.10721,-23.9383	1/1:6:0,6:0:0:6:200:-18.3225,-1.80618,0
CM009151.1	4	46982263	0	G	A	734.737	0	AB=0.7;ABP=9.95901;AC=6;AF=0.375;AN=16;AO=27;CIGAR=1X;DP=79;DPB=79;DPRA=0.717391;EPP=3.09072;EPPR=7.18621;GTI=0;LEN=1;MEANALT=1;MQM=60;MQMR=60;NS=8;NUMALT=1;ODDS=0.750835;PAIRED=1;PAIREDR=1;PAO=0;PQA=0;PQR=0;PRO=0;QA=1006;QR=1849;RO=52;RPL=9;RPP=9.52472;RPPR=5.68288;RPR=18;RUN=1;SAF=12;SAP=3.73412;SAR=15;SRF=31;SRP=7.18621;SRR=21;TYPE=snp;technology.illumina=1;ANN=A|intergenic_region|MODIFIER|LOC…	GT:DP:AD:RO:QR:AO:QA:GL	0/0:19:19,0:19:680:0:0:0,-5.71957,-61.5187	0/0:12:12,0:12:430:0:0:0,-3.61236,-39.0323	0/1:14:4,10:4:140:10:376:-29.9786,0,-8.72784	0/1:6:2,4:2:76:4:151:-12.1517,0,-5.40863	1/1:4:0,4:0:0:4:152:-14.0499,-1.20412,0	0/0:7:7,0:7:265:0:0:0,-2.10721,-24.2116	0/0:8:8,0:8:258:0:0:0,-2.40824,-23.5285	1/1:9:0,9:0:0:9:327:-29.7733,-2.70927,0
CM009151.1	4	46985945	0	T	A	831.232	0	AB=0.375;ABP=6.26751;AC=6;AF=0.375;AN=16;AO=31;CIGAR=1X;DP=101;DPB=101;DPRA=0.836364;EPP=3.08035;EPPR=7.47733;GTI=0;LEN=1;MEANALT=1;MQM=60;MQMR=60;NS=8;NUMALT=1;ODDS=3.92342;PAIRED=1;PAIREDR=0.985714;PAO=0;PQA=0;PQR=0;PRO=0;QA=1143;QR=2531;RO=70;RPL=12;RPP=6.44263;RPPR=3.13438;RPR=19;RUN=1;SAF=22;SAP=14.8483;SAR=9;SRF=49;SRP=27.3308;SRR=21;TYPE=snp;technology.illumina=1;ANN=A|intergenic_region|MO…	GT:DP:AD:RO:QR:AO:QA:GL	0/0:22:22,0:22:787:0:0:0,-6.62266,-71.1401	0/0:22:22,0:22:799:0:0:0,-6.62266,-72.2263	0/1:10:5,5:5:183:5:188:-14.2741,0,-13.8151	0/1:14:10,4:10:379:4:152:-9.83547,0,-30.2502	1/1:12:0,12:0:0:12:428:-38.8516,-3.61236,0	0/0:5:5,0:5:155:0:0:0,-1.50515,-14.2523	0/0:6:6,0:6:228:0:0:0,-1.80618,-20.885	1/1:10:0,10:0:0:10:375:-34.1018,-3.0103,0
CM009151.1	4	46985972	0	G	A	778.33	0	AB=0.368421;ABP=5.8675;AC=6;AF=0.375;AN=16;AO=29;CIGAR=1X;DP=96;DPB=96;DPRA=0.745455;EPP=4.88226;EPPR=4.19474;GTI=0;LEN=1;MEANALT=1;MQM=60;MQMR=60;NS=8;NUMALT=1;ODDS=3.24687;PAIRED=1;PAIREDR=0.969697;PAO=0;PQA=0;PQR=0;PRO=0;QA=1068;QR=2466;RO=66;RPL=17;RPP=4.88226;RPPR=3.53672;RPR=12;RUN=1;SAF=21;SAP=15.6647;SAR=8;SRF=47;SRP=28.8048;SRR=19;TYPE=snp;technology.illumina=1;ANN=A|intergenic_region|MO…	GT:DP:AD:RO:QR:AO:QA:GL	0/0:21:20,0:20:738:0:0:0,-6.0206,-66.4429	0/0:22:22,0:22:828:0:0:0,-6.62266,-74.8454	0/1:8:4,4:4:152:4:142:-10.7189,0,-11.6417	0/1:11:8,3:8:304:3:114:-7.32102,0,-24.4087	1/1:13:0,13:0:0:13:471:-42.7225,-3.91339,0	0/0:7:7,0:7:256:0:0:0,-2.10721,-23.3905	0/0:5:5,0:5:188:0:0:0,-1.50515,-17.2844	1/1:9:0,9:0:0:9:341:-31.047,-2.70927,0
CM009151.1	4	46992535	0	C	T	843.233	0	AB=0.545455;ABP=3.40511;AC=6;AF=0.375;AN=16;AO=31;CIGAR=1X;DP=88;DPB=88;DPRA=0.87234;EPP=8.68415;EPPR=6.09608;GTI=0;LEN=1;MEANALT=1;MQM=60;MQMR=60;NS=8;NUMALT=1;ODDS=1.00357;PAIRED=1;PAIREDR=1;PAO=0;PQA=0;PQR=0;PRO=0;QA=1136;QR=2041;RO=57;RPL=17;RPP=3.64073;RPPR=3.35316;RPR=14;RUN=1;SAF=18;SAP=4.76149;SAR=13;SRF=25;SRP=4.877;SRR=32;TYPE=snp;technology.illumina=1;ANN=T|intergenic_region|MODIFIER|L…	GT:DP:AD:RO:QR:AO:QA:GL	0/0:20:20,0:20:711:0:0:0,-6.0206,-64.3059	0/0:14:14,0:14:501:0:0:0,-4.21442,-45.4178	0/1:10:6,4:6:216:4:143:-10.2093,0,-16.7779	0/1:12:4,8:4:152:8:303:-24.017,0,-10.4375	1/1:15:0,15:0:0:15:561:-50.83,-4.51545,0	0/0:4:4,0:4:151:0:0:0,-1.20412,-13.9579	0/0:9:9,0:9:310:0:0:0,-2.70927,-28.2267	1/1:4:0,4:0:0:4:129:-11.9249,-1.20412,0
CM009151.1	4	46993383	0	G	A	481.238	0	AB=0.473684;ABP=3.12459;AC=6;AF=0.375;AN=16;AO=20;CIGAR=1X;DP=100;DPB=100;DPRA=0.428571;EPP=9.95901;EPPR=6.91895;GTI=1;LEN=1;MEANALT=1;MQM=60;MQMR=60;NS=8;NUMALT=1;ODDS=0.624451;PAIRED=1;PAIREDR=1;PAO=0;PQA=0;PQR=0;PRO=0;QA=744;QR=2991;RO=80;RPL=7;RPP=6.91895;RPPR=11.8048;RPR=13;RUN=1;SAF=11;SAP=3.44459;SAR=9;SRF=33;SRP=8.33041;SRR=47;TYPE=snp;technology.illumina=1;ANN=A|intergenic_region|MODIFIE…	GT:DP:AD:RO:QR:AO:QA:GL	0/0:18:18,0:18:675:0:0:0,-5.41854,-61.0837	0/0:28:28,0:28:1058:0:0:0,-8.42884,-95.531	0/1:6:2,4:2:72:4:147:-11.7829,0,-5.03019	0/1:13:8,5:8:297:5:190:-13.554,0,-23.1707	1/1:5:0,5:0:0:5:185:-17.0092,-1.50515,0	0/0:12:12,0:12:441:0:0:0,-3.61236,-40.0315	0/0:12:12,0:12:448:0:0:0,-3.61236,-40.6665	1/1:6:0,6:0:0:6:222:-20.3369,-1.80618,0
CM009151.1	4	46995591	0	G	T	456.494	0	AB=0.421053;ABP=4.03889;AC=6;AF=0.375;AN=16;AO=19;CIGAR=1X;DP=72;DPB=72;DPRA=0.714286;EPP=3.12459;EPPR=7.18621;GTI=1;LEN=1;MEANALT=1;MQM=60;MQMR=60;NS=8;NUMALT=1;ODDS=2.09403;PAIRED=1;PAIREDR=1;PAO=0;PQA=0;PQR=0;PRO=0;QA=683;QR=1817;RO=52;RPL=10;RPP=3.12459;RPPR=3.67845;RPR=9;RUN=1;SAF=8;SAP=4.03889;SAR=11;SRF=27;SRP=3.17734;SRR=25;TYPE=snp;technology.illumina=1;ANN=T|intergenic_region|MODIFIER|L…	GT:DP:AD:RO:QR:AO:QA:GL	0/0:6:6,0:6:202:0:0:0,-1.80618,-18.5056	0/0:23:22,0:22:796:0:0:0,-6.62266,-71.7775	0/1:13:7,6:7:262:6:214:-15.6934,0,-20.0249	0/1:6:4,2:4:126:2:76:-5.40863,0,-9.84274	1/1:9:0,9:0:0:9:317:-28.8632,-2.70927,0	0/0:4:4,0:4:147:0:0:0,-1.20412,-13.5896	0/0:9:9,0:9:284:0:0:0,-2.70927,-25.8615	1/1:2:0,2:0:0:2:76:-7.21481,-0.60206,0
CM009151.1	4	46998883	0	A	G	456.856	0	AB=0.75;ABP=9.52472;AC=6;AF=0.375;AN=16;AO=18;CIGAR=1X;DP=68;DPB=68;DPRA=0.446809;EPP=4.9405;EPPR=6.59988;GTI=1;LEN=1;MEANALT=1;MQM=60;MQMR=60;NS=8;NUMALT=1;ODDS=1.29728;PAIRED=1;PAIREDR=1;PAO=0;PQA=0;PQR=0;PRO=0;QA=665;QR=1790;RO=49;RPL=10;RPP=3.49285;RPPR=3.40914;RPR=8;RUN=1;SAF=7;SAP=4.9405;SAR=11;SRF=22;SRP=4.11819;SRR=27;TYPE=snp;technology.illumina=1;ANN=G|intergenic_region|MODIFIER|LOC1117…	GT:DP:AD:RO:QR:AO:QA:GL	0/0:18:18,0:18:649:0:0:0,-5.41854,-58.7313	0/0:14:14,0:14:517:0:0:0,-4.21442,-46.8704	0/1:5:2,3:2:69:3:110:-8.7554,0,-5.04751	0/1:7:1,6:1:38:6:222:-18.2303,0,-1.69006	1/1:6:0,6:0:0:6:219:-20.0622,-1.80618,0	0/0:6:5,0:5:187:0:0:0,-1.50515,-17.0054	0/0:9:9,0:9:330:0:0:0,-2.70927,-30.0474	1/1:3:0,3:0:0:3:114:-10.6324,-0.90309,0
CM009151.1	4	47001348	0	C	T	749.116	0	AB=0.428571;ABP=3.94093;AC=6;AF=0.375;AN=16;AO=28;CIGAR=1X;DP=92;DPB=92;DPRA=0.769231;EPP=4.25114;EPPR=3.55317;GTI=0;LEN=1;MEANALT=1;MQM=59.1429;MQMR=59.25;NS=8;NUMALT=1;ODDS=2.56202;PAIRED=1;PAIREDR=1;PAO=0;PQA=0;PQR=0;PRO=0;QA=1046;QR=2285;RO=64;RPL=15;RPP=3.32051;RPPR=9.66043;RPR=13;RUN=1;SAF=9;SAP=10.7656;SAR=19;SRF=27;SRP=6.40323;SRR=37;TYPE=snp;technology.illumina=1;ANN=T|intergenic_region|…	GT:DP:AD:RO:QR:AO:QA:GL	0/0:18:18,0:18:656:0:0:0,-5.41854,-59.2081	0/0:17:17,0:17:599:0:0:0,-5.11751,-54.23	0/1:12:6,6:6:223:6:223:-16.8163,0,-16.816	0/1:9:6,3:6:224:3:113:-7.75909,0,-17.8022	1/1:8:0,8:0:0:8:303:-27.6293,-2.40824,0	0/0:7:7,0:7:236:0:0:0,-2.10721,-21.5646	0/0:10:10,0:10:347:0:0:0,-3.0103,-31.5585	1/1:11:0,11:0:0:11:407:-36.96,-3.31133,0
CM009151.1	4	47004725	0	A	C	573.777	0	AB=0.5;ABP=3.0103;AC=6;AF=0.375;AN=16;AO=22;CIGAR=1X;DP=88;DPB=88;DPRA=0.517241;EPP=3.40511;EPPR=3.1419;GTI=1;LEN=1;MEANALT=1;MQM=60;MQMR=60;NS=8;NUMALT=1;ODDS=0.108821;PAIRED=1;PAIREDR=1;PAO=0;PQA=0;PQR=0;PRO=0;QA=831;QR=2390;RO=66;RPL=13;RPP=4.58955;RPPR=7.74806;RPR=9;RUN=1;SAF=13;SAP=4.58955;SAR=9;SRF=27;SRP=7.74806;SRR=39;TYPE=snp;technology.illumina=1;ANN=C|intergenic_region|MODIFIER|LOC1117…	GT:DP:AD:RO:QR:AO:QA:GL	0/0:21:21,0:21:780:0:0:0,-6.32163,-70.5256	0/0:17:17,0:17:625:0:0:0,-5.11751,-56.5815	0/1:9:4,5:4:143:5:190:-14.7582,0,-10.5117	0/1:7:4,3:4:137:3:114:-8.52514,0,-10.5596	1/1:8:0,8:0:0:8:300:-27.3566,-2.40824,0	0/0:6:6,0:6:213:0:0:0,-1.80618,-19.514	0/0:14:14,0:14:492:0:0:0,-4.21442,-44.6076	1/1:6:0,6:0:0:6:227:-20.7938,-1.80618,0
CM009151.1	4	47008560	0	C	A	785.545	0	AB=0.6;ABP=4.74748;AC=6;AF=0.375;AN=16;AO=29;CIGAR=1X;DP=90;DPB=90;DPRA=0.730769;EPP=9.07545;EPPR=3.33068;GTI=1;LEN=1;MEANALT=1;MQM=60;MQMR=60;NS=8;NUMALT=1;ODDS=1.21105;PAIRED=1;PAIREDR=1;PAO=0;PQA=0;PQR=0;PRO=0;QA=1093;QR=2215;RO=61;RPL=11;RPP=6.67934;RPPR=3.0459;RPR=18;RUN=1;SAF=17;SAP=4.88226;SAR=12;SRF=24;SRP=9.02635;SRR=37;TYPE=snp;technology.illumina=1;ANN=A|intergenic_region|MODIFIER|LOC1…	GT:DP:AD:RO:QR:AO:QA:GL	0/0:11:11,0:11:394:0:0:0,-3.31133,-35.7943	0/0:19:19,0:19:716:0:0:0,-5.71957,-64.7721	0/1:10:4,6:4:142:6:228:-17.8747,0,-10.1173	0/1:10:4,6:4:148:6:226:-17.6923,0,-10.6711	1/1:7:1,6:1:15:6:224:-19.0198,-0.607223,0	0/0:13:13,0:13:463:0:0:0,-3.91339,-41.9994	0/0:9:9,0:9:337:0:0:0,-2.70927,-30.6837	1/1:11:0,11:0:0:11:415:-37.7014,-3.31133,0
CM009151.1	4	47008883	0	A	C	746.393	0	AB=0.565217;ABP=3.86001;AC=6;AF=0.375;AN=16;AO=29;CIGAR=1X;DP=80;DPB=80;DPRA=0.95122;EPP=9.07545;EPPR=4.07475;GTI=0;LEN=1;MEANALT=1;MQM=60;MQMR=60;NS=8;NUMALT=1;ODDS=2.59708;PAIRED=1;PAIREDR=1;PAO=0;PQA=0;PQR=0;PRO=0;QA=1047;QR=1893;RO=51;RPL=17;RPP=4.88226;RPPR=18.3809;RPR=12;RUN=1;SAF=11;SAP=6.67934;SAR=18;SRF=28;SRP=4.07475;SRR=23;TYPE=snp;technology.illumina=1;ANN=C|intergenic_region|MODIFIER…	GT:DP:AD:RO:QR:AO:QA:GL	0/0:17:17,0:17:613:0:0:0,-5.11751,-55.4963	0/0:12:12,0:12:450:0:0:0,-3.61236,-40.8474	0/1:11:6,5:6:227:5:187:-13.8814,0,-17.4825	0/1:12:4,8:4:152:8:279:-21.8299,0,-10.4375	1/1:6:0,6:0:0:6:216:-19.7894,-1.80618,0	0/0:5:5,0:5:185:0:0:0,-1.50515,-17.0095	0/0:7:7,0:7:266:0:0:0,-2.10721,-24.3025	1/1:10:0,10:0:0:10:365:-33.1934,-3.0103,0
CM009151.1	4	47010311	0	T	G	720.883	0	AB=0.433333;ABP=4.16842;AC=6;AF=0.375;AN=16;AO=28;CIGAR=1X;DP=107;DPB=107;DPRA=0.725806;EPP=10.7656;EPPR=6.33623;GTI=1;LEN=1;MEANALT=1;MQM=60;MQMR=60;NS=8;NUMALT=1;ODDS=0.947071;PAIRED=0.964286;PAIREDR=1;PAO=0;PQA=0;PQR=0;PRO=0;QA=1048;QR=2869;RO=79;RPL=16;RPP=4.25114;RPPR=3.69747;RPR=12;RUN=1;SAF=15;SAP=3.32051;SAR=13;SRF=36;SRP=4.35716;SRR=43;TYPE=snp;technology.illumina=1;ANN=G|intergenic_regi…	GT:DP:AD:RO:QR:AO:QA:GL	0/0:17:17,0:17:607:0:0:0,-5.11751,-54.9522	0/0:24:24,0:24:861:0:0:0,-7.22472,-77.7999	0/1:20:12,8:12:453:8:289:-20.3348,0,-35.0984	0/1:10:5,5:5:190:5:189:-14.3657,0,-14.4571	1/1:10:0,10:0:0:10:380:-34.5551,-3.0103,0	0/0:9:9,0:9:318:0:0:0,-2.70927,-28.9534	0/0:12:12,0:12:440:0:0:0,-3.61236,-39.9418	1/1:5:0,5:0:0:5:190:-17.4674,-1.50515,0
CM009151.1	4	47011742	0	A	G	729.744	0	AB=0.52;ABP=3.09716;AC=6;AF=0.375;AN=16;AO=29;CIGAR=1X;DP=108;DPB=108;DPRA=0.61194;EPP=3.68421;EPPR=7.01917;GTI=0;LEN=1;MEANALT=1;MQM=60;MQMR=60;NS=8;NUMALT=1;ODDS=0.0237078;PAIRED=1;PAIREDR=1;PAO=0;PQA=0;PQR=0;PRO=0;QA=1036;QR=2910;RO=78;RPL=16;RPP=3.68421;RPPR=4.79202;RPR=13;RUN=1;SAF=17;SAP=4.88226;SAR=12;SRF=40;SRP=3.12166;SRR=38;TYPE=snp;technology.illumina=1;ANN=G|intergenic_region|MODIFIER…	GT:DP:AD:RO:QR:AO:QA:GL	0/0:19:19,0:19:706:0:0:0,-5.71957,-63.87	0/0:23:22,0:22:835:0:0:0,-6.62266,-75.2775	0/1:11:2,9:2:76:9:334:-27.1006,0,-3.90348	0/1:14:10,4:10:362:4:143:-9.00622,0,-28.7071	1/1:10:0,10:0:0:10:354:-32.1921,-3.0103,0	0/0:14:14,0:14:522:0:0:0,-4.21442,-47.3219	0/0:11:11,0:11:409:0:0:0,-3.31133,-37.1577	1/1:6:0,6:0:0:6:205:-18.7791,-1.80618,0
CM009151.1	4	47014104	0	C	T	483.838	0	AB=0.461538;ABP=3.17734;AC=6;AF=0.375;AN=16;AO=20;CIGAR=1X;DP=71;DPB=71;DPRA=0.613636;EPP=4.74748;EPPR=10.206;GTI=0;LEN=1;MEANALT=1;MQM=60;MQMR=60;NS=8;NUMALT=1;ODDS=0.263041;PAIRED=1;PAIREDR=1;PAO=0;PQA=0;PQR=0;PRO=0;QA=719;QR=1648;RO=51;RPL=14;RPP=9.95901;RPPR=5.09662;RPR=6;RUN=1;SAF=10;SAP=3.0103;SAR=10;SRF=20;SRP=8.16222;SRR=31;TYPE=snp;technology.illumina=1;ANN=T|intergenic_region|MODIFIER|L…	GT:DP:AD:RO:QR:AO:QA:GL	0/0:21:21,0:21:704:0:0:0,-6.32163,-63.6606	0/0:13:13,0:13:424:0:0:0,-3.91339,-38.4656	0/1:8:5,3:5:185:3:110:-7.85231,0,-14.6009	0/1:5:2,3:2:53:3:114:-9.1272,0,-3.52724	1/1:5:0,5:0:0:5:190:-17.4674,-1.50515,0	0/0:5:5,0:5:147:0:0:0,-1.50515,-13.5181	0/0:5:5,0:5:135:0:0:0,-1.50515,-12.4146	1/1:9:0,9:0:0:9:305:-27.7744,-2.70927,0
CM009151.1	4	47014542	0	C	T	721.612	0	AB=0.466667;ABP=3.15506;AC=6;AF=0.375;AN=16;AO=27;CIGAR=1X;DP=70;DPB=70;DPRA=1;EPP=3.09072;EPPR=3.46479;GTI=0;LEN=1;MEANALT=1;MQM=60;MQMR=60;NS=8;NUMALT=1;ODDS=1.67402;PAIRED=1;PAIREDR=1;PAO=0;PQA=0;PQR=0;PRO=0;QA=984;QR=1567;RO=43;RPL=10;RPP=6.95112;RPPR=3.46479;RPR=17;RUN=1;SAF=12;SAP=3.73412;SAR=15;SRF=26;SRP=7.10075;SRR=17;TYPE=snp;technology.illumina=1;ANN=T|intergenic_region|MODIFIER|LOC111…	GT:DP:AD:RO:QR:AO:QA:GL	0/0:16:16,0:16:559:0:0:0,-4.81648,-50.6261	0/0:15:15,0:15:564:0:0:0,-4.51545,-51.1011	0/1:10:5,5:5:179:5:190:-14.4571,0,-13.4493	0/1:5:3,2:3:113:2:52:-3.43225,0,-9.03439	1/1:11:0,11:0:0:11:402:-36.5229,-3.31133,0	0/0:2:2,0:2:76:0:0:0,-0.60206,-7.21481	0/0:2:2,0:2:76:0:0:0,-0.60206,-7.21481	1/1:9:0,9:0:0:9:340:-30.9563,-2.70927,0
CM009151.1	4	47017404	0	G	T	549.605	0	AB=0.526316;ABP=3.12459;AC=6;AF=0.375;AN=16;AO=22;CIGAR=1X;DP=83;DPB=83;DPRA=0.596154;EPP=3.40511;EPPR=11.0198;GTI=1;LEN=1;MEANALT=1;MQM=60;MQMR=60;NS=8;NUMALT=1;ODDS=1.71171;PAIRED=1;PAIREDR=0.983607;PAO=0;PQA=0;PQR=0;PRO=0;QA=813;QR=2236;RO=61;RPL=6;RPP=12.8806;RPPR=5.89373;RPR=16;RUN=1;SAF=10;SAP=3.40511;SAR=12;SRF=23;SRP=11.0198;SRR=38;TYPE=snp;technology.illumina=1;ANN=T|intergenic_region|MO…	GT:DP:AD:RO:QR:AO:QA:GL	0/0:17:17,0:17:618:0:0:0,-5.11751,-55.9488	0/0:19:19,0:19:700:0:0:0,-5.71957,-63.3283	0/1:7:2,5:2:75:5:189:-15.2687,0,-5.01313	0/1:12:7,5:7:259:5:178:-12.7553,0,-20.0522	1/1:9:0,9:0:0:9:333:-30.3213,-2.70927,0	0/0:5:5,0:5:190:0:0:0,-1.50515,-17.4674	0/0:11:11,0:11:394:0:0:0,-3.31133,-35.7984	1/1:3:0,3:0:0:3:113:-10.5395,-0.90309,0
CM009151.1	4	47028453	0	G	T	696.163	0	AB=0.52381;ABP=3.1137;AC=6;AF=0.375;AN=16;AO=27;CIGAR=1X;DP=103;DPB=103;DPRA=0.560606;EPP=3.09072;EPPR=5.8675;GTI=1;LEN=1;MEANALT=1;MQM=60;MQMR=60;NS=8;NUMALT=1;ODDS=0.150315;PAIRED=1;PAIREDR=1;PAO=0;PQA=0;PQR=0;PRO=0;QA=985;QR=2792;RO=76;RPL=12;RPP=3.73412;RPPR=4.03889;RPR=15;RUN=1;SAF=16;SAP=5.02092;SAR=11;SRF=36;SRP=3.46745;SRR=40;TYPE=snp;technology.illumina=1;ANN=T|intergenic_region|MODIFIER…	GT:DP:AD:RO:QR:AO:QA:GL	0/0:15:15,0:15:544:0:0:0,-4.51545,-49.2895	0/0:30:30,0:30:1093:0:0:0,-9.0309,-98.6704	0/1:8:4,4:4:152:4:148:-11.2732,0,-11.6417	0/1:13:6,7:6:222:7:262:-20.0249,0,-16.424	1/1:6:0,6:0:0:6:228:-20.885,-1.80618,0	0/0:8:8,0:8:292:0:0:0,-2.40824,-26.6291	0/0:13:13,0:13:489:0:0:0,-3.91339,-44.3559	1/1:10:0,10:0:0:10:347:-31.5578,-3.0103,0
CM009151.1	4	52076906	0	G	A	1050.41	0	AB=0.65;ABP=10.8276;AC=7;AF=0.4375;AN=16;AO=39;CIGAR=1X;DP=76;DPB=76;DPRA=1.38261;EPP=3.51141;EPPR=3.5385;GTI=0;LEN=1;MEANALT=1;MQM=60;MQMR=60;NS=8;NUMALT=1;ODDS=4.10378;PAIRED=1;PAIREDR=1;PAO=0;PQA=0;PQR=0;PRO=0;QA=1430;QR=1363;RO=37;RPL=25;RPP=9.74743;RPPR=3.5385;RPR=14;RUN=1;SAF=16;SAP=5.73856;SAR=23;SRF=17;SRP=3.5385;SRR=20;TYPE=snp;technology.illumina=1;ANN=A|intergenic_region|MODIFIER|TMEM1…	GT:DP:AD:RO:QR:AO:QA:GL	0/1:18:6,12:6:228:12:452:-35.6098,0,-15.4664	0/0:11:11,0:11:384:0:0:0,-3.31133,-34.8877	0/1:8:3,5:3:114:5:190:-15.0592,0,-8.22411	0/1:14:5,9:5:190:9:316:-24.558,0,-13.253	1/1:3:0,3:0:0:3:114:-10.6324,-0.90309,0	0/0:6:6,0:6:224:0:0:0,-1.80618,-20.5202	0/0:6:6,0:6:223:0:0:0,-1.80618,-20.4287	1/1:10:0,10:0:0:10:358:-32.5587,-3.0103,0
CM009151.1	4	52079670	0	G	A	602.864	0	AB=0.514286;ABP=3.07234;AC=7;AF=0.4375;AN=16;AO=25;CIGAR=1X;DP=77;DPB=77;DPRA=0.72;EPP=5.18177;EPPR=3.0103;GTI=0;LEN=1;MEANALT=1;MQM=60;MQMR=60;NS=8;NUMALT=1;ODDS=0.365266;PAIRED=1;PAIREDR=1;PAO=0;PQA=0;PQR=0;PRO=0;QA=929;QR=1916;RO=52;RPL=14;RPP=3.79203;RPPR=3.17734;RPR=11;RUN=1;SAF=5;SAP=22.5536;SAR=20;SRF=21;SRP=7.18621;SRR=31;TYPE=snp;technology.illumina=1;ANN=A|intergenic_region|MODIFIER|TME…	GT:DP:AD:RO:QR:AO:QA:GL	0/1:17:9,8:9:342:8:303:-22.5118,0,-26.0201	0/0:24:24,0:24:861:0:0:0,-7.22472,-77.7968	0/1:6:3,3:3:113:3:113:-8.73336,0,-8.73336	0/1:12:5,7:5:189:7:265:-20.5992,0,-13.7636	1/1:4:0,4:0:0:4:138:-12.7587,-1.20412,0	0/0:4:4,0:4:152:0:0:0,-1.20412,-14.0499	0/0:7:7,0:7:259:0:0:0,-2.10721,-23.6651	1/1:3:0,3:0:0:3:110:-10.2606,-0.90309,0
CM009151.1	4	52082098	0	C	T	791.549	0	AB=0.53125;ABP=3.28173;AC=7;AF=0.4375;AN=16;AO=30;CIGAR=1X;DP=70;DPB=70;DPRA=1.08;EPP=5.61607;EPPR=3.0103;GTI=0;LEN=1;MEANALT=1;MQM=60;MQMR=60;NS=8;NUMALT=1;ODDS=3.78664;PAIRED=1;PAIREDR=1;PAO=0;PQA=0;PQR=0;PRO=0;QA=1104;QR=1475;RO=40;RPL=18;RPP=5.61607;RPPR=4.96463;RPR=12;RUN=1;SAF=16;SAP=3.29983;SAR=14;SRF=21;SRP=3.22745;SRR=19;TYPE=snp;technology.illumina=1;ANN=T|intergenic_region|MODIFIER|TME…	GT:DP:AD:RO:QR:AO:QA:GL	0/1:16:6,10:6:227:10:354:-27.3766,0,-15.9773	0/0:14:14,0:14:531:0:0:0,-4.21442,-48.1351	0/1:10:5,5:5:190:5:190:-14.4571,0,-14.4571	0/1:6:4,2:4:140:2:75:-5.31416,0,-11.1361	1/1:8:0,8:0:0:8:297:-27.0842,-2.40824,0	0/0:7:7,0:7:245:0:0:0,-2.10721,-22.3883	0/0:4:4,0:4:142:0:0:0,-1.20412,-13.1276	1/1:5:0,5:0:0:5:188:-17.2844,-1.50515,0
CM009151.1	4	52082559	0	CAACG	CACG	542.643	0	AB=0.645161;ABP=8.68415;AC=7;AF=0.4375;AN=16;AO=31;CIGAR=1M1D3M;DP=64;DPB=57.8;DPRA=1.14545;EPP=3.64073;EPPR=9.07545;GTI=0;LEN=1;MEANALT=1.4;MQM=53;MQMR=49.3103;NS=8;NUMALT=1;ODDS=5.09976;PAIRED=1;PAIREDR=1;PAO=0.5;PQA=17;PQR=17;PRO=0.5;QA=836;QR=954;RO=29;RPL=16;RPP=3.08035;RPPR=6.67934;RPR=15;RUN=1;SAF=11;SAP=8.68415;SAR=20;SRF=11;SRP=6.67934;SRR=18;TYPE=del;technology.illumina=1;ANN=CACG|inter…	GT:DP:AD:RO:QR:AO:QA:GL	0/1:19:7,10:7:241:10:276:-19.7355,0,-16.3671	0/0:9:9,0:9:274:0:0:0,-2.70927,-24.612	0/1:4:1,3:1:38:3:43:-2.80795,0,-2.59315	0/1:8:1,7:1:37:7:195:-15.371,0,-1.22788	1/1:6:0,6:0:0:6:160:-14.3926,-1.80618,0	0/0:7:5,0:5:167:0:0:0,-1.50515,-14.9168	0/0:6:6,0:6:197:0:0:0,-1.80618,-17.936	1/1:5:0,5:0:0:5:162:-14.7297,-1.50515,0
CM009151.1	4	52082621	0	TAAAAAAAAAATAAAAAAAAAATAATAATAATTTTACTTT	TAAAAAAAAAATTAAAAAAAATAATAATAATTTTACTTT	790.931	0	AB=0.5;ABP=3.0103;AC=7;AF=0.4375;AN=16;AO=31;CIGAR=12M1D1X26M;DP=71;DPB=70.225;DPRA=1.25217;EPP=4.76149;EPPR=3.09072;GTI=1;LEN=39;MEANALT=2;MQM=60;MQMR=60;NS=8;NUMALT=1;ODDS=4.27774;PAIRED=1;PAIREDR=1;PAO=1.33333;PQA=48.6667;PQR=48.6667;PRO=1.33333;QA=1099;QR=953;RO=27;RPL=14;RPP=3.64073;RPPR=5.02092;RPR=17;RUN=1;SAF=18;SAP=4.76149;SAR=13;SRF=18;SRP=9.52472;SRR=9;TYPE=complex;technology.illumina=…	GT:DP:AD:RO:QR:AO:QA:GL	0/1:14:6,8:6:209:8:277:-20.9996,0,-14.8918	0/0:12:9,0:9:316:0:0:0,-2.70927,-28.5102	0/1:8:2,4:2:67:4:150:-11.6949,0,-4.20951	0/1:8:3,3:3:109:3:112:-8.3036,0,-8.02905	1/1:9:0,7:0:0:7:236:-21.2794,-2.10721,0	0/0:4:2,0:2:69:0:0:0,-0.60206,-6.27261	0/0:7:5,0:5:183:0:0:0,-1.50515,-16.6222	1/1:9:0,9:0:0:9:324:-29.503,-2.70927,0
CM009151.1	4	52084668	0	A	G	1032.17	0	AB=0.486486;ABP=3.06899;AC=7;AF=0.4375;AN=16;AO=40;CIGAR=1X;DP=104;DPB=104;DPRA=0.786667;EPP=4.96463;EPPR=3.14602;GTI=0;LEN=1;MEANALT=1;MQM=60;MQMR=60;NS=8;NUMALT=1;ODDS=4.18579;PAIRED=1;PAIREDR=1;PAO=0;PQA=0;PQR=0;PRO=0;QA=1396;QR=2341;RO=64;RPL=24;RPP=6.48466;RPPR=3.55317;RPR=16;RUN=1;SAF=19;SAP=3.22745;SAR=21;SRF=27;SRP=6.40323;SRR=37;TYPE=snp;technology.illumina=1;ANN=G|intergenic_region|MODI…	GT:DP:AD:RO:QR:AO:QA:GL	0/1:20:12,8:12:456:8:299:-21.2449,0,-35.3696	0/0:24:24,0:24:907:0:0:0,-7.22472,-81.9503	0/1:10:6,4:6:219:4:105:-6.69713,0,-17.0526	0/1:7:1,6:1:34:6:198:-16.034,0,-1.2917	1/1:15:0,15:0:0:15:533:-48.2956,-4.51545,0	0/0:11:11,0:11:407:0:0:0,-3.31133,-36.9762	0/0:10:10,0:10:318:0:0:0,-3.0103,-28.9236	1/1:7:0,7:0:0:7:261:-23.8475,-2.10721,0
CM009151.1	4	52084692	0	G	A	1194.18	0	AB=0.538462;ABP=3.51141;AC=7;AF=0.4375;AN=16;AO=43;CIGAR=1X;DP=100;DPB=100;DPRA=0.938462;EPP=3.0608;EPPR=7.61992;GTI=0;LEN=1;MEANALT=1;MQM=60;MQMR=60;NS=8;NUMALT=1;ODDS=6.77206;PAIRED=1;PAIREDR=1;PAO=0;PQA=0;PQR=0;PRO=0;QA=1581;QR=2105;RO=57;RPL=27;RPP=9.12072;RPPR=3.0484;RPR=16;RUN=1;SAF=19;SAP=4.27278;SAR=24;SRF=27;SRP=3.35316;SRR=30;TYPE=snp;technology.illumina=1;ANN=A|intergenic_region|MODIFI…	GT:DP:AD:RO:QR:AO:QA:GL	0/1:21:10,11:10:361:11:408:-30.7457,0,-26.5111	0/0:22:22,0:22:827:0:0:0,-6.62266,-74.7555	0/1:10:6,4:6:207:4:152:-11.0396,0,-15.9527	0/1:8:2,6:2:76:6:207:-16.5562,0,-4.80657	1/1:13:0,13:0:0:13:478:-43.3609,-3.91339,0	0/0:11:11,0:11:408:0:0:0,-3.31133,-37.0668	0/0:6:6,0:6:226:0:0:0,-1.80618,-20.7027	1/1:9:0,9:0:0:9:336:-30.5934,-2.70927,0
CM009151.1	4	52085379	0	G	T	1015.55	0	AB=0.627907;ABP=9.12072;AC=7;AF=0.4375;AN=16;AO=37;CIGAR=1X;DP=82;DPB=82;DPRA=1.09655;EPP=3.5385;EPPR=3.44459;GTI=0;LEN=1;MEANALT=1;MQM=60;MQMR=60;NS=8;NUMALT=1;ODDS=4.33889;PAIRED=1;PAIREDR=1;PAO=0;PQA=0;PQR=0;PRO=0;QA=1393;QR=1625;RO=45;RPL=23;RPP=7.76406;RPPR=3.05855;RPR=14;RUN=1;SAF=16;SAP=4.47751;SAR=21;SRF=19;SRP=5.37479;SRR=26;TYPE=snp;technology.illumina=1;ANN=T|intergenic_region|MODIFIER…	GT:DP:AD:RO:QR:AO:QA:GL	0/1:17:7,10:7:235:10:380:-29.4376,0,-16.3562	0/0:18:18,0:18:662:0:0:0,-5.41854,-59.9103	0/1:11:4,7:4:152:7:266:-20.9912,0,-10.7386	0/1:15:5,10:5:185:10:370:-29.1334,0,-12.494	1/1:5:0,5:0:0:5:190:-17.4674,-1.50515,0	0/0:5:5,0:5:176:0:0:0,-1.50515,-16.1837	0/0:6:6,0:6:215:0:0:0,-1.80618,-19.6957	1/1:5:0,5:0:0:5:187:-17.1927,-1.50515,0
CM009151.1	4	52085743	0	T	C	827.362	0	AB=0.4;ABP=6.48466;AC=7;AF=0.4375;AN=16;AO=32;CIGAR=1X;DP=95;DPB=95;DPRA=0.861538;EPP=3.0103;EPPR=5.80219;GTI=0;LEN=1;MEANALT=1;MQM=60;MQMR=60;NS=8;NUMALT=1;ODDS=3.05794;PAIRED=1;PAIREDR=1;PAO=0;PQA=0;PQR=0;PRO=0;QA=1180;QR=2349;RO=63;RPL=12;RPP=7.35324;RPPR=3.04477;RPR=20;RUN=1;SAF=16;SAP=3.0103;SAR=16;SRF=33;SRP=3.32051;SRR=30;TYPE=snp;technology.illumina=1;ANN=C|intergenic_region|MODIFIER|TMEM…	GT:DP:AD:RO:QR:AO:QA:GL	0/1:16:11,5:11:391:5:184:-12.1014,0,-30.7056	0/0:18:18,0:18:677:0:0:0,-5.41854,-61.2636	0/1:15:8,7:8:301:7:266:-19.7871,0,-22.9321	0/1:9:5,4:5:184:4:141:-10.3267,0,-14.2084	1/1:9:0,9:0:0:9:328:-29.8649,-2.70927,0	0/0:12:12,0:12:454:0:0:0,-3.61236,-41.2095	0/0:9:9,0:9:342:0:0:0,-2.70927,-31.1376	1/1:7:0,7:0:0:7:261:-23.8471,-2.10721,0
CM009151.1	4	52086996	0	G	A	1011.35	0	AB=0.5;ABP=3.0103;AC=7;AF=0.4375;AN=16;AO=38;CIGAR=1X;DP=104;DPB=104;DPRA=0.786667;EPP=3.9246;EPPR=3.0103;GTI=0;LEN=1;MEANALT=1;MQM=60;MQMR=60;NS=8;NUMALT=1;ODDS=0.580783;PAIRED=1;PAIREDR=1;PAO=0;PQA=0;PQR=0;PRO=0;QA=1394;QR=2445;RO=66;RPL=22;RPP=5.06748;RPPR=4.19474;RPR=16;RUN=1;SAF=13;SAP=11.239;SAR=25;SRF=31;SRP=3.53672;SRR=35;TYPE=snp;technology.illumina=1;ANN=A|intergenic_region|MODIFIER|TME…	GT:DP:AD:RO:QR:AO:QA:GL	0/1:20:7,13:7:251:13:470:-36.6155,0,-16.9129	0/0:23:23,0:23:862:0:0:0,-6.92369,-77.9027	0/1:11:10,1:10:375:1:38:-0.485939,0,-30.7908	0/1:11:4,7:4:150:7:257:-20.1715,0,-10.5545	1/1:8:0,8:0:0:8:300:-27.3566,-2.40824,0	0/0:8:8,0:8:293:0:0:0,-2.40824,-26.7191	0/0:14:14,0:14:514:0:0:0,-4.21442,-46.5977	1/1:9:0,9:0:0:9:329:-29.9555,-2.70927,0
CM009151.1	4	52087064	0	G	A	962.245	0	AB=0.365854;ABP=9.41879;AC=7;AF=0.4375;AN=16;AO=36;CIGAR=1X;DP=112;DPB=112;DPRA=0.744;EPP=14.8328;EPPR=3.0103;GTI=0;LEN=1;MEANALT=1;MQM=60;MQMR=60;NS=8;NUMALT=1;ODDS=3.69115;PAIRED=1;PAIREDR=1;PAO=0;PQA=0;PQR=0;PRO=0;QA=1358;QR=2804;RO=76;RPL=17;RPP=3.25157;RPPR=3.46745;RPR=19;RUN=1;SAF=24;SAP=11.6962;SAR=12;SRF=42;SRP=4.83891;SRR=34;TYPE=snp;technology.illumina=1;ANN=A|intergenic_region|MODIFIER…	GT:DP:AD:RO:QR:AO:QA:GL	0/1:13:9,4:9:324:4:147:-9.67573,0,-25.5898	0/0:26:26,0:26:955:0:0:0,-7.82678,-86.2598	0/1:13:8,5:8:300:5:190:-13.554,0,-23.4432	0/1:15:9,6:9:337:6:228:-16.3695,0,-26.1683	1/1:12:0,12:0:0:12:456:-41.3902,-3.61236,0	0/0:10:10,0:10:363:0:0:0,-3.0103,-33.0124	0/0:14:14,0:14:525:0:0:0,-4.21442,-47.5929	1/1:9:0,9:0:0:9:337:-30.6837,-2.70927,0
CM009151.1	4	52088678	0	C	T	873.742	0	AB=0.512195;ABP=3.06326;AC=7;AF=0.4375;AN=16;AO=34;CIGAR=1X;DP=97;DPB=97;DPRA=0.753488;EPP=3.26577;EPPR=4.69922;GTI=0;LEN=1;MEANALT=1;MQM=60;MQMR=60;NS=8;NUMALT=1;ODDS=1.97995;PAIRED=1;PAIREDR=1;PAO=0;PQA=0;PQR=0;PRO=0;QA=1234;QR=2320;RO=63;RPL=19;RPP=4.03217;RPPR=3.32051;RPR=15;RUN=1;SAF=21;SAP=7.09778;SAR=13;SRF=34;SRP=3.872;SRR=29;TYPE=snp;technology.illumina=1;ANN=T|intergenic_region|MODIFIER…	GT:DP:AD:RO:QR:AO:QA:GL	0/1:16:9,7:9:312:7:256:-18.5752,0,-23.5932	0/0:20:20,0:20:744:0:0:0,-6.0206,-67.2885	0/1:12:5,7:5:185:7:234:-17.7692,0,-13.3968	0/1:13:6,7:6:222:7:266:-20.3891,0,-16.4235	1/1:8:0,8:0:0:8:289:-26.3553,-2.40824,0	0/0:12:12,0:12:449:0:0:0,-3.61236,-40.7568	0/0:11:11,0:11:408:0:0:0,-3.31133,-37.0669	1/1:5:0,5:0:0:5:189:-17.376,-1.50515,0
CM009151.1	4	52089202	0	A	G	1429.11	0	AB=0.45098;ABP=4.07475;AC=7;AF=0.4375;AN=16;AO=51;CIGAR=1X;DP=121;DPB=121;DPRA=1.12857;EPP=4.07475;EPPR=3.0103;GTI=0;LEN=1;MEANALT=1;MQM=60;MQMR=60;NS=8;NUMALT=1;ODDS=8.71502;PAIRED=1;PAIREDR=1;PAO=0;PQA=0;PQR=0;PRO=0;QA=1878;QR=2580;RO=70;RPL=24;RPP=3.3935;RPPR=6.1124;RPR=27;RUN=1;SAF=27;SAP=3.3935;SAR=24;SRF=33;SRP=3.50664;SRR=37;TYPE=snp;technology.illumina=1;ANN=G|intergenic_region|MODIFIER|T…	GT:DP:AD:RO:QR:AO:QA:GL	0/1:26:13,13:13:476:13:479:-35.6234,0,-35.3515	0/0:21:21,0:21:756:0:0:0,-6.32163,-68.3558	0/1:8:6,2:6:228:2:76:-4.80657,0,-18.4767	0/1:17:9,8:9:341:8:295:-21.7845,0,-25.9295	1/1:12:0,12:0:0:12:454:-41.2095,-3.61236,0	0/0:8:8,0:8:290:0:0:0,-2.40824,-26.4464	0/0:13:13,0:13:489:0:0:0,-3.91339,-44.3559	1/1:16:0,16:0:0:16:574:-51.9851,-4.81648,0
CM009151.1	4	52093203	0	A	G	821.461	0	AB=0.631579;ABP=8.7247;AC=7;AF=0.4375;AN=16;AO=32;CIGAR=1X;DP=87;DPB=87;DPRA=0.673171;EPP=3.0103;EPPR=3.99733;GTI=0;LEN=1;MEANALT=1;MQM=60;MQMR=60;NS=8;NUMALT=1;ODDS=0.435092;PAIRED=1;PAIREDR=1;PAO=0;PQA=0;PQR=0;PRO=0;QA=1160;QR=2036;RO=55;RPL=18;RPP=4.09604;RPPR=9.68264;RPR=14;RUN=1;SAF=20;SAP=7.35324;SAR=12;SRF=34;SRP=9.68264;SRR=21;TYPE=snp;technology.illumina=1;ANN=G|intergenic_region|MODIFIE…	GT:DP:AD:RO:QR:AO:QA:GL	0/1:21:7,14:7:262:14:492:-38.2827,0,-17.6167	0/0:23:23,0:23:866:0:0:0,-6.92369,-78.2629	0/1:12:4,8:4:152:8:297:-23.4713,0,-10.4375	0/1:5:3,2:3:113:2:75:-5.61519,0,-9.03439	1/1:6:0,6:0:0:6:220:-20.1538,-1.80618,0	0/0:8:8,0:8:275:0:0:0,-2.40824,-25.0788	0/0:10:10,0:10:368:0:0:0,-3.0103,-33.4668	1/1:2:0,2:0:0:2:76:-7.21481,-0.60206,0
CM009151.1	4	52099519	0	TAAAAAAAAATAACAACT	TAAAAAAAAAATAACAACT	473.772	0	AB=0.454545;ABP=3.60252;AC=7;AF=0.4375;AN=16;AO=25;CIGAR=1M1I17M;DP=65;DPB=66.7222;DPRA=1.35;EPP=3.79203;EPPR=3.5385;GTI=0;LEN=1;MEANALT=1.6;MQM=60;MQMR=60;NS=8;NUMALT=1;ODDS=3.33197;PAIRED=1;PAIREDR=1;PAO=0.5;PQA=19;PQR=19;PRO=0.5;QA=758;QR=1351;RO=37;RPL=13;RPP=3.09716;RPPR=3.06899;RPR=12;RUN=1;SAF=11;SAP=3.79203;SAR=14;SRF=15;SRP=5.88603;SRR=22;TYPE=ins;technology.illumina=1;ANN=TAAAAAAAAAATAA…	GT:DP:AD:RO:QR:AO:QA:GL	0/1:10:6,4:6:215:4:60:-2.53965,0,-16.6883	0/0:10:10,0:10:365:0:0:0,-3.0103,-33.1948	0/1:8:4,3:4:147:3:84:-5.54725,0,-11.2892	0/1:15:7,8:7:258:8:245:-17.8304,0,-19.0596	1/1:6:0,5:0:0:5:182:-16.3322,-1.50515,0	0/0:7:7,0:7:253:0:0:0,-2.10721,-23.1195	0/0:3:3,0:3:113:0:0:0,-0.90309,-10.5395	1/1:6:0,5:0:0:5:187:-17.0056,-1.50515,0
CM009151.1	4	52099582	0	T	A	1143.54	0	AB=0.555556;ABP=4.21667;AC=7;AF=0.4375;AN=16;AO=43;CIGAR=1X;DP=87;DPB=87;DPRA=1.575;EPP=7.10075;EPPR=12.6832;GTI=0;LEN=1;MEANALT=1;MQM=60;MQMR=60;NS=8;NUMALT=1;ODDS=6.75545;PAIRED=1;PAIREDR=1;PAO=0;PQA=0;PQR=0;PRO=0;QA=1552;QR=1593;RO=44;RPL=16;RPP=9.12072;RPPR=3.0103;RPR=27;RUN=1;SAF=24;SAP=4.27278;SAR=19;SRF=21;SRP=3.20771;SRR=23;TYPE=snp;technology.illumina=1;ANN=A|intergenic_region|MODIFIER|T…	GT:DP:AD:RO:QR:AO:QA:GL	0/1:19:10,9:10:375:9:340:-25.2367,0,-28.3826	0/0:10:10,0:10:352:0:0:0,-3.0103,-32.0113	0/1:11:3,8:3:114:8:287:-22.8636,0,-7.32102	0/1:15:7,8:7:252:8:252:-18.4666,0,-18.5123	1/1:11:0,11:0:0:11:413:-37.5201,-3.31133,0	0/0:9:9,0:9:311:0:0:0,-2.70927,-28.3186	0/0:5:5,0:5:189:0:0:0,-1.50515,-17.376	1/1:7:0,7:0:0:7:260:-23.7562,-2.10721,0
CM009151.1	4	52100093	0	C	T	1056.39	0	AB=0.509804;ABP=3.05288;AC=7;AF=0.4375;AN=16;AO=40;CIGAR=1X;DP=103;DPB=103;DPRA=1.02632;EPP=10.8276;EPPR=4.69922;GTI=0;LEN=1;MEANALT=1;MQM=60;MQMR=60;NS=8;NUMALT=1;ODDS=3.598;PAIRED=1;PAIREDR=1;PAO=0;PQA=0;PQR=0;PRO=0;QA=1484;QR=2321;RO=63;RPL=18;RPP=3.87889;RPPR=4.69922;RPR=22;RUN=1;SAF=22;SAP=3.87889;SAR=18;SRF=36;SRP=5.80219;SRR=27;TYPE=snp;technology.illumina=1;ANN=T|intergenic_region|MODIFIE…	GT:DP:AD:RO:QR:AO:QA:GL	0/1:27:11,16:11:413:16:601:-46.3002,0,-29.3923	0/0:21:21,0:21:737:0:0:0,-6.32163,-66.6385	0/1:9:6,3:6:228:3:114:-7.92308,0,-18.1757	0/1:15:8,7:8:300:7:243:-17.6867,0,-22.8411	1/1:8:0,8:0:0:8:300:-27.3566,-2.40824,0	0/0:10:10,0:10:377:0:0:0,-3.0103,-34.2836	0/0:7:7,0:7:266:0:0:0,-2.10721,-24.3025	1/1:6:0,6:0:0:6:226:-20.7027,-1.80618,0
CM009151.1	4	52101195	0	T	C	945.045	0	AB=0.463415;ABP=3.48696;AC=7;AF=0.4375;AN=16;AO=36;CIGAR=1X;DP=103;DPB=103;DPRA=0.773333;EPP=3.9754;EPPR=3.04271;GTI=0;LEN=1;MEANALT=1;MQM=60;MQMR=60;NS=8;NUMALT=1;ODDS=1.99031;PAIRED=1;PAIREDR=1;PAO=0;PQA=0;PQR=0;PRO=0;QA=1324;QR=2474;RO=67;RPL=17;RPP=3.25157;RPPR=8.4876;RPR=19;RUN=1;SAF=21;SAP=5.18177;SAR=15;SRF=28;SRP=6.93191;SRR=39;TYPE=snp;technology.illumina=1;ANN=C|intergenic_region|MODIFI…	GT:DP:AD:RO:QR:AO:QA:GL	0/1:19:10,9:10:367:9:338:-25.0553,0,-27.6563	0/0:20:20,0:20:742:0:0:0,-6.0206,-67.1072	0/1:7:6,1:6:223:1:37:-1.59062,0,-18.3211	0/1:15:6,9:6:227:9:337:-26.1688,0,-16.2784	1/1:10:0,10:0:0:10:349:-31.7391,-3.0103,0	0/0:15:15,0:15:535:0:0:0,-4.51545,-48.4796	0/0:10:10,0:10:380:0:0:0,-3.0103,-34.5551	1/1:7:0,7:0:0:7:263:-24.0297,-2.10721,0
CM009151.1	4	52101303	0	G	A	690.742	0	AB=0.363636;ABP=8.34028;AC=7;AF=0.4375;AN=16;AO=28;CIGAR=1X;DP=98;DPB=98;DPRA=0.6;EPP=10.7656;EPPR=4.12706;GTI=0;LEN=1;MEANALT=1;MQM=60;MQMR=60;NS=8;NUMALT=1;ODDS=0.317523;PAIRED=1;PAIREDR=1;PAO=0;PQA=0;PQR=0;PRO=0;QA=1044;QR=2547;RO=70;RPL=18;RPP=7.97367;RPPR=10.9517;RPR=10;RUN=1;SAF=9;SAP=10.7656;SAR=19;SRF=35;SRP=3.0103;SRR=35;TYPE=snp;technology.illumina=1;ANN=A|intergenic_region|MODIFIER|TME…	GT:DP:AD:RO:QR:AO:QA:GL	0/1:16:11,5:11:384:5:185:-12.1931,0,-30.0717	0/0:23:23,0:23:841:0:0:0,-6.92369,-76.0087	0/1:10:6,4:6:228:4:152:-11.0396,0,-17.8747	0/1:7:4,3:4:150:3:113:-8.43233,0,-11.7586	1/1:11:0,11:0:0:11:404:-36.7037,-3.31133,0	0/0:14:14,0:14:511:0:0:0,-4.21442,-46.3263	0/0:12:12,0:12:433:0:0:0,-3.61236,-39.3075	1/1:5:0,5:0:0:5:190:-17.4674,-1.50515,0
CM009151.1	4	52101473	0	T	C	651.203	0	AB=0.5;ABP=3.0103;AC=7;AF=0.4375;AN=16;AO=31;CIGAR=1X;DP=82;DPB=82;DPRA=0.805714;EPP=6.44263;EPPR=5.18177;GTI=0;LEN=1;MEANALT=1.2;MQM=37.8065;MQMR=42.2857;NS=8;NUMALT=1;ODDS=3.68569;PAIRED=1;PAIREDR=0.979592;PAO=0;PQA=0;PQR=0;PRO=0;QA=1072;QR=1680;RO=49;RPL=12;RPP=6.44263;RPPR=8.37251;RPR=19;RUN=1;SAF=15;SAP=3.08035;SAR=16;SRF=22;SRP=4.11819;SRR=27;TYPE=snp;technology.illumina=1;ANN=C|intergenic_…	GT:DP:AD:RO:QR:AO:QA:GL	0/1:12:7,4:7:230:4:104:-5.92915,0,-16.8054	0/0:16:15,0:15:496:0:0:0,-4.51545,-43.2218	0/1:10:5,5:5:153:5:186:-12.8182,0,-10.6339	0/1:10:3,7:3:113:7:260:-18.2147,0,-7.28234	1/1:6:0,6:0:0:6:204:-17.1283,-1.80618,0	0/0:11:11,0:11:401:0:0:0,-3.31133,-32.3672	0/0:8:8,0:8:287:0:0:0,-2.40824,-25.2253	1/1:9:0,9:0:0:9:318:-24.8348,-2.70927,0
CM009151.1	4	52102188	0	G	T	1088.09	0	AB=0.479167;ABP=3.19126;AC=7;AF=0.4375;AN=16;AO=41;CIGAR=1X;DP=103;DPB=103;DPRA=1.07027;EPP=3.06326;EPPR=8.05372;GTI=0;LEN=1;MEANALT=1;MQM=60;MQMR=60;NS=8;NUMALT=1;ODDS=3.85751;PAIRED=1;PAIREDR=0.983871;PAO=0;PQA=0;PQR=0;PRO=0;QA=1504;QR=2282;RO=62;RPL=24;RPP=5.60547;RPPR=3.0103;RPR=17;RUN=1;SAF=24;SAP=5.60547;SAR=17;SRF=36;SRP=6.51267;SRR=26;TYPE=snp;technology.illumina=1;ANN=T|intergenic_region…	GT:DP:AD:RO:QR:AO:QA:GL	0/1:19:11,8:11:416:8:280:-19.8139,0,-32.0722	0/0:23:23,0:23:854:0:0:0,-6.92369,-77.1819	0/1:16:8,8:8:291:8:304:-22.9036,0,-21.7197	0/1:13:6,7:6:201:7:255:-19.3865,0,-14.5008	1/1:12:0,12:0:0:12:445:-40.3946,-3.61236,0	0/0:5:5,0:5:190:0:0:0,-1.50515,-17.4674	0/0:9:9,0:9:330:0:0:0,-2.70927,-30.048	1/1:6:0,6:0:0:6:220:-20.1547,-1.80618,0
CM009151.1	4	52102942	0	A	T	1093.33	0	AB=0.583333;ABP=5.18177;AC=7;AF=0.4375;AN=16;AO=39;CIGAR=1X;DP=99;DPB=99;DPRA=0.72;EPP=3.51141;EPPR=3.0103;GTI=0;LEN=1;MEANALT=1;MQM=60;MQMR=60;NS=8;NUMALT=1;ODDS=5.14623;PAIRED=1;PAIREDR=0.983333;PAO=0;PQA=0;PQR=0;PRO=0;QA=1464;QR=2253;RO=60;RPL=20;RPP=3.06598;RPPR=5.32654;RPR=19;RUN=1;SAF=20;SAP=3.06598;SAR=19;SRF=28;SRP=3.58936;SRR=32;TYPE=snp;technology.illumina=1;ANN=T|intergenic_region|MODI…	GT:DP:AD:RO:QR:AO:QA:GL	0/1:19:7,12:7:261:12:444:-34.5846,0,-18.1278	0/0:23:23,0:23:858:0:0:0,-6.92369,-77.5418	0/1:8:6,2:6:228:2:76:-4.80657,0,-18.4767	0/1:9:2,7:2:76:7:260:-21.0471,0,-4.50554	1/1:8:0,8:0:0:8:304:-27.7201,-2.40824,0	0/0:14:14,0:14:526:0:0:0,-4.21442,-47.6834	0/0:8:8,0:8:304:0:0:0,-2.40824,-27.7201	1/1:10:0,10:0:0:10:380:-34.5551,-3.0103,0
CM009151.1	4	52103189	0	A	T	1040.96	0	AB=0.473684;ABP=3.23888;AC=7;AF=0.4375;AN=16;AO=40;CIGAR=1X;DP=108;DPB=108;DPRA=0.75;EPP=3.87889;EPPR=3.52123;GTI=0;LEN=1;MEANALT=1;MQM=60;MQMR=60;NS=8;NUMALT=1;ODDS=5.84379;PAIRED=1;PAIREDR=1;PAO=0;PQA=0;PQR=0;PRO=0;QA=1421;QR=2528;RO=68;RPL=24;RPP=6.48466;RPPR=6.20364;RPR=16;RUN=1;SAF=20;SAP=3.0103;SAR=20;SRF=41;SRP=9.26925;SRR=27;TYPE=snp;technology.illumina=1;ANN=T|intergenic_region|MODIFIER|…	GT:DP:AD:RO:QR:AO:QA:GL	0/1:17:10,7:10:371:7:210:-14.0735,0,-28.6215	0/0:22:22,0:22:829:0:0:0,-6.62266,-74.9351	0/1:9:6,3:6:224:3:110:-7.55128,0,-17.8105	0/1:12:4,8:4:152:8:300:-23.7442,0,-10.4375	1/1:12:0,12:0:0:12:422:-38.3088,-3.61236,0	0/0:15:15,0:15:564:0:0:0,-4.51545,-51.1014	0/0:11:11,0:11:388:0:0:0,-3.31133,-35.2503	1/1:10:0,10:0:0:10:379:-34.4647,-3.0103,0
CM009151.1	4	52104412	0	G	A	1140.89	0	AB=0.641026;ABP=9.74743;AC=7;AF=0.4375;AN=16;AO=41;CIGAR=1X;DP=82;DPB=82;DPRA=1.22222;EPP=3.48696;EPPR=3.06326;GTI=0;LEN=1;MEANALT=1;MQM=60;MQMR=60;NS=8;NUMALT=1;ODDS=4.16998;PAIRED=1;PAIREDR=0.95122;PAO=0;PQA=0;PQR=0;PRO=0;QA=1538;QR=1522;RO=41;RPL=20;RPP=3.06326;RPPR=9.41879;RPR=21;RUN=1;SAF=27;SAP=11.961;SAR=14;SRF=23;SRP=4.33437;SRR=18;TYPE=snp;technology.illumina=1;ANN=A|intergenic_region|MO…	GT:DP:AD:RO:QR:AO:QA:GL	0/1:10:3,7:3:112:7:255:-20.29,0,-7.43633	0/0:14:14,0:14:516:0:0:0,-4.21442,-46.7768	0/1:14:6,8:6:218:8:303:-23.4149,0,-15.7573	0/1:15:5,10:5:190:10:376:-29.6772,0,-12.952	1/1:10:0,10:0:0:10:378:-34.3741,-3.0103,0	0/0:5:5,0:5:189:0:0:0,-1.50515,-17.376	0/0:8:8,0:8:297:0:0:0,-2.40824,-27.0841	1/1:6:0,6:0:0:6:226:-20.7026,-1.80618,0
CM009151.1	4	52106064	0	G	A	1790.09	0	AB=0.583333;ABP=5.9056;AC=7;AF=0.4375;AN=16;AO=61;CIGAR=1X;DP=123;DPB=123;DPRA=1.15714;EPP=4.7546;EPPR=3.15039;GTI=0;LEN=1;MEANALT=1;MQM=60;MQMR=60;NS=8;NUMALT=1;ODDS=6.05224;PAIRED=1;PAIREDR=1;PAO=0;PQA=0;PQR=0;PRO=0;QA=2287;QR=2292;RO=62;RPL=29;RPP=3.33068;RPPR=3.15039;RPR=32;RUN=1;SAF=32;SAP=3.33068;SAR=29;SRF=38;SRP=9.87495;SRR=24;TYPE=snp;technology.illumina=1;ANN=A|intergenic_region|MODIFIE…	GT:DP:AD:RO:QR:AO:QA:GL	0/1:24:10,14:10:379:14:528:-40.6392,0,-27.2399	0/0:20:20,0:20:751:0:0:0,-6.0206,-67.9196	0/1:12:5,7:5:187:7:264:-20.5082,0,-13.5805	0/1:12:5,7:5:189:7:260:-20.144,0,-13.7636	1/1:16:0,16:0:0:16:591:-53.5236,-4.81648,0	0/0:8:8,0:8:259:0:0:0,-2.40824,-23.6188	0/0:14:14,0:14:527:0:0:0,-4.21442,-47.7739	1/1:17:0,17:0:0:17:644:-58.2977,-5.11751,0
CM009151.1	4	52106656	0	C	A	988.485	0	AB=0.46875;ABP=3.28173;AC=7;AF=0.4375;AN=16;AO=38;CIGAR=1X;DP=89;DPB=89;DPRA=0.970588;EPP=3.0103;EPPR=5.09662;GTI=0;LEN=1;MEANALT=1;MQM=60;MQMR=60;NS=8;NUMALT=1;ODDS=7.1347;PAIRED=1;PAIREDR=1;PAO=0;PQA=0;PQR=0;PRO=0;QA=1344;QR=1848;RO=51;RPL=22;RPP=5.06748;RPPR=5.09662;RPR=16;RUN=1;SAF=13;SAP=11.239;SAR=25;SRF=26;SRP=3.05288;SRR=25;TYPE=snp;technology.illumina=1;ANN=A|intergenic_region|MODIFIER|T…	GT:DP:AD:RO:QR:AO:QA:GL	0/1:14:8,6:8:284:6:199:-14.0167,0,-21.6873	0/0:16:16,0:16:601:0:0:0,-4.81648,-54.4291	0/1:9:5,4:5:187:4:125:-8.84716,0,-14.4836	0/1:9:4,5:4:120:5:183:-14.1169,0,-8.38673	1/1:12:0,12:0:0:12:435:-39.4897,-3.61236,0	0/0:11:11,0:11:393:0:0:0,-3.31133,-35.7039	0/0:7:7,0:7:263:0:0:0,-2.10721,-24.0295	1/1:11:0,11:0:0:11:402:-36.5241,-3.31133,0
CM009151.1	4	52107434	0	A	G	1117.07	0	AB=0.5;ABP=3.0103;AC=7;AF=0.4375;AN=16;AO=42;CIGAR=1X;DP=105;DPB=105;DPRA=0.831818;EPP=3.83753;EPPR=12.9715;GTI=0;LEN=1;MEANALT=1;MQM=60;MQMR=60;NS=8;NUMALT=1;ODDS=5.98575;PAIRED=1;PAIREDR=1;PAO=0;PQA=0;PQR=0;PRO=0;QA=1499;QR=2382;RO=63;RPL=20;RPP=3.21711;RPPR=3.32051;RPR=22;RUN=1;SAF=21;SAP=3.0103;SAR=21;SRF=33;SRP=3.32051;SRR=30;TYPE=snp;technology.illumina=1;ANN=G|intergenic_region|MODIFIER|TM…	GT:DP:AD:RO:QR:AO:QA:GL	0/1:20:14,6:14:529:6:201:-12.3937,0,-41.934	0/0:25:25,0:25:949:0:0:0,-7.52575,-85.7284	0/1:12:3,9:3:114:9:322:-25.7069,0,-7.01999	0/1:6:2,4:2:76:4:137:-10.8607,0,-5.40863	1/1:14:0,14:0:0:14:498:-45.1477,-4.21442,0	0/0:9:9,0:9:342:0:0:0,-2.70927,-31.1376	0/0:10:10,0:10:372:0:0:0,-3.0103,-33.8304	1/1:9:0,9:0:0:9:341:-31.047,-2.70927,0
CM009151.1	4	52110337	0	A	T	966.821	0	AB=0.542857;ABP=3.56868;AC=7;AF=0.4375;AN=16;AO=36;CIGAR=1X;DP=95;DPB=95;DPRA=0.725581;EPP=6.8707;EPPR=9.23028;GTI=0;LEN=1;MEANALT=1;MQM=60;MQMR=60;NS=8;NUMALT=1;ODDS=4.09599;PAIRED=1;PAIREDR=1;PAO=0;PQA=0;PQR=0;PRO=0;QA=1335;QR=2180;RO=59;RPL=12;RPP=11.6962;RPPR=7.46366;RPR=24;RUN=1;SAF=20;SAP=3.9754;SAR=16;SRF=32;SRP=3.93042;SRR=27;TYPE=snp;technology.illumina=1;ANN=T|intergenic_region|MODIFIER…	GT:DP:AD:RO:QR:AO:QA:GL	0/1:17:10,7:10:380:7:263:-18.912,0,-29.4376	0/0:24:24,0:24:897:0:0:0,-7.22472,-81.05	0/1:10:3,7:3:114:7:246:-19.4688,0,-7.62205	0/1:8:3,5:3:105:5:190:-15.0592,0,-7.38634	1/1:7:0,7:0:0:7:265:-24.2116,-2.10721,0	0/0:9:9,0:9:338:0:0:0,-2.70927,-30.7747	0/0:10:10,0:10:346:0:0:0,-3.0103,-31.4684	1/1:10:0,10:0:0:10:371:-33.7393,-3.0103,0
CM009151.1	4	52110776	0	A	G	1144.56	0	AB=0.520833;ABP=3.19126;AC=7;AF=0.4375;AN=16;AO=43;CIGAR=1X;DP=101;DPB=101;DPRA=1.13143;EPP=4.27278;EPPR=6.09608;GTI=0;LEN=1;MEANALT=1.2;MQM=60;MQMR=60;NS=8;NUMALT=1;ODDS=6.48059;PAIRED=1;PAIREDR=1;PAO=0;PQA=0;PQR=0;PRO=0;QA=1570;QR=2045;RO=57;RPL=23;RPP=3.46479;RPPR=3.9627;RPR=20;RUN=1;SAF=15;SAP=11.5447;SAR=28;SRF=24;SRP=6.09608;SRR=33;TYPE=snp;technology.illumina=1;ANN=G|intergenic_region|MODI…	GT:DP:AD:RO:QR:AO:QA:GL	0/1:25:9,16:9:314:16:575:-44.5502,0,-21.0656	0/0:18:18,0:18:652:0:0:0,-5.41854,-59.007	0/1:9:7,2:7:244:2:69:-3.84262,0,-19.5843	0/1:14:6,7:6:224:7:266:-20.2104,0,-16.4246	1/1:9:0,9:0:0:9:336:-30.5934,-2.70927,0	0/0:6:6,0:6:221:0:0:0,-1.80618,-20.2459	0/0:11:11,0:11:390:0:0:0,-3.31133,-35.4319	1/1:9:0,9:0:0:9:324:-29.504,-2.70927,0
CM009151.1	4	52111500	0	A	G	1411.78	0	AB=0.521739;ABP=3.19912;AC=7;AF=0.4375;AN=16;AO=50;CIGAR=1X;DP=112;DPB=112;DPRA=1.08;EPP=3.0103;EPPR=6.51267;GTI=0;LEN=1;MEANALT=1;MQM=60;MQMR=60;NS=8;NUMALT=1;ODDS=6.13479;PAIRED=1;PAIREDR=1;PAO=0;PQA=0;PQR=0;PRO=0;QA=1853;QR=2286;RO=62;RPL=27;RPP=3.70517;RPPR=5.25182;RPR=23;RUN=1;SAF=26;SAP=3.18402;SAR=24;SRF=27;SRP=5.25182;SRR=35;TYPE=snp;technology.illumina=1;ANN=G|intergenic_region|MODIFIER|…	GT:DP:AD:RO:QR:AO:QA:GL	0/1:26:12,14:12:437:14:530:-40.218,0,-31.842	0/0:19:19,0:19:678:0:0:0,-5.71957,-61.3368	0/1:11:7,4:7:262:4:124:-8.1528,0,-20.627	0/1:9:3,6:3:114:6:223:-17.7194,0,-7.92308	1/1:12:0,12:0:0:12:453:-41.119,-3.61236,0	0/0:6:6,0:6:228:0:0:0,-1.80618,-20.885	0/0:15:15,0:15:567:0:0:0,-4.51545,-51.3723	1/1:14:0,14:0:0:14:523:-47.4119,-4.21442,0
CM009151.1	4	52111746	0	G	T	1215.07	0	AB=0.525;ABP=3.22745;AC=7;AF=0.4375;AN=16;AO=44;CIGAR=1X;DP=96;DPB=96;DPRA=1.14545;EPP=3.79993;EPPR=13.7006;GTI=0;LEN=1;MEANALT=1;MQM=60;MQMR=60;NS=8;NUMALT=1;ODDS=5.75815;PAIRED=1;PAIREDR=1;PAO=0;PQA=0;PQR=0;PRO=0;QA=1617;QR=1932;RO=52;RPL=20;RPP=3.79993;RPPR=9.02361;RPR=24;RUN=1;SAF=18;SAP=6.16881;SAR=26;SRF=22;SRP=5.68288;SRR=30;TYPE=snp;technology.illumina=1;ANN=T|intergenic_region|MODIFIER|T…	GT:DP:AD:RO:QR:AO:QA:GL	0/1:27:12,15:12:451:15:560:-42.6121,0,-32.8104	0/0:18:18,0:18:654:0:0:0,-5.41854,-59.1893	0/1:7:4,3:4:152:3:112:-8.33942,0,-11.9427	0/1:6:3,3:3:114:3:114:-8.82617,0,-8.82617	1/1:12:0,12:0:0:12:421:-38.2163,-3.61236,0	0/0:6:6,0:6:225:0:0:0,-1.80618,-20.6114	0/0:9:9,0:9:336:0:0:0,-2.70927,-30.5934	1/1:11:0,11:0:0:11:410:-37.2484,-3.31133,0
CM009151.1	4	52113151	0	A	C	1333.87	0	AB=0.520833;ABP=3.19126;AC=7;AF=0.4375;AN=16;AO=48;CIGAR=1X;DP=116;DPB=116;DPRA=0.946667;EPP=5.9056;EPPR=7.60871;GTI=0;LEN=1;MEANALT=1;MQM=60;MQMR=60;NS=8;NUMALT=1;ODDS=7.77014;PAIRED=1;PAIREDR=1;PAO=0;PQA=0;PQR=0;PRO=0;QA=1779;QR=2513;RO=68;RPL=20;RPP=5.9056;RPPR=5.05404;RPR=28;RUN=1;SAF=22;SAP=3.73412;SAR=26;SRF=30;SRP=5.05404;SRR=38;TYPE=snp;technology.illumina=1;ANN=C|intergenic_region|MODIFI…	GT:DP:AD:RO:QR:AO:QA:GL	0/1:29:12,17:12:430:17:639:-49.1166,0,-30.3017	0/0:19:19,0:19:709:0:0:0,-5.71957,-64.1406	0/1:11:5,6:5:178:6:225:-17.2999,0,-13.0558	0/1:8:6,2:6:228:2:76:-4.80657,0,-18.4767	1/1:12:0,12:0:0:12:445:-40.3953,-3.61236,0	0/0:10:10,0:10:370:0:0:0,-3.0103,-33.6474	0/0:16:16,0:16:598:0:0:0,-4.81648,-54.1585	1/1:11:0,11:0:0:11:394:-35.7943,-3.31133,0
CM009151.1	4	52115539	0	A	T	1114.22	0	AB=0.560976;ABP=4.33437;AC=7;AF=0.4375;AN=16;AO=41;CIGAR=1X;DP=86;DPB=86;DPRA=1.31111;EPP=3.48696;EPPR=6.91895;GTI=0;LEN=1;MEANALT=1;MQM=60;MQMR=60;NS=8;NUMALT=1;ODDS=2.00422;PAIRED=0.97561;PAIREDR=0.955556;PAO=0;PQA=0;PQR=0;PRO=0;QA=1519;QR=1667;RO=45;RPL=24;RPP=5.60547;RPPR=4.21667;RPR=17;RUN=1;SAF=13;SAP=14.9269;SAR=28;SRF=23;SRP=3.05855;SRR=22;TYPE=snp;technology.illumina=1;ANN=T|intergenic_r…	GT:DP:AD:RO:QR:AO:QA:GL	0/1:17:11,6:11:416:6:228:-15.7675,0,-32.6744	0/0:12:12,0:12:438:0:0:0,-3.61236,-39.7608	0/1:13:6,7:6:228:7:261:-19.934,0,-16.9716	0/1:11:1,10:1:36:10:365:-29.8829,0,-0.286945	1/1:14:0,14:0:0:14:517:-46.8679,-4.21442,0	0/0:6:6,0:6:224:0:0:0,-1.80618,-20.5198	0/0:9:9,0:9:325:0:0:0,-2.70927,-29.5937	1/1:4:0,4:0:0:4:148:-13.6814,-1.20412,0
CM009151.1	4	52115691	0	A	C	670.116	0	AB=0.6;ABP=5.61607;AC=7;AF=0.4375;AN=16;AO=27;CIGAR=1X;DP=65;DPB=65;DPRA=0.9;EPP=12.7417;EPPR=11.239;GTI=0;LEN=1;MEANALT=1;MQM=59.2963;MQMR=60;NS=8;NUMALT=1;ODDS=2.84176;PAIRED=0.851852;PAIREDR=0.921053;PAO=0;PQA=0;PQR=0;PRO=0;QA=990;QR=1376;RO=38;RPL=19;RPP=12.7417;RPPR=3.0103;RPR=8;RUN=1;SAF=14;SAP=3.09072;SAR=13;SRF=24;SRP=8.7247;SRR=14;TYPE=snp;technology.illumina=1;ANN=C|intergenic_region|MO…	GT:DP:AD:RO:QR:AO:QA:GL	0/1:15:7,8:7:244:8:299:-22.7504,0,-17.7817	0/0:14:14,0:14:502:0:0:0,-4.21442,-45.5117	0/1:8:2,6:2:65:6:208:-16.6459,0,-3.76444	0/1:7:3,4:3:114:4:141:-10.8567,0,-8.52514	1/1:5:0,5:0:0:5:190:-17.4674,-1.50515,0	0/0:5:5,0:5:190:0:0:0,-1.50515,-17.4674	0/0:7:7,0:7:261:0:0:0,-2.10721,-23.8474	1/1:4:0,4:0:0:4:152:-14.0499,-1.20412,0
CM009151.1	4	52115696	0	T	A	702.43	0	AB=0.62069;ABP=6.67934;AC=7;AF=0.4375;AN=16;AO=28;CIGAR=1X;DP=65;DPB=65;DPRA=0.9;EPP=10.7656;EPPR=12.9286;GTI=0;LEN=1;MEANALT=1;MQM=59.0714;MQMR=60;NS=8;NUMALT=1;ODDS=3.79442;PAIRED=0.785714;PAIREDR=0.918919;PAO=0;PQA=0;PQR=0;PRO=0;QA=1029;QR=1287;RO=37;RPL=21;RPP=18.2106;RPPR=3.5385;RPR=7;RUN=1;SAF=16;SAP=4.25114;SAR=12;SRF=23;SRP=7.76406;SRR=14;TYPE=snp;technology.illumina=1;ANN=A|intergenic_re…	GT:DP:AD:RO:QR:AO:QA:GL	0/1:13:6,7:6:212:7:266:-20.3891,0,-15.5079	0/0:14:14,0:14:483:0:0:0,-4.21442,-43.7903	0/1:9:2,7:2:54:7:239:-19.1287,0,-2.41812	0/1:7:3,4:3:114:4:150:-11.598,0,-8.52514	1/1:5:0,5:0:0:5:188:-17.2844,-1.50515,0	0/0:5:5,0:5:190:0:0:0,-1.50515,-17.4674	0/0:7:7,0:7:234:0:0:0,-2.10721,-21.3822	1/1:5:0,5:0:0:5:186:-17.097,-1.50515,0
CM009151.1	4	52122556	0	C	T	638.077	0	AB=0.363636;ABP=10.1169;AC=7;AF=0.4375;AN=16;AO=30;CIGAR=1X;DP=102;DPB=102;DPRA=0.823256;EPP=3.0103;EPPR=23.398;GTI=0;LEN=1;MEANALT=1;MQM=51.4;MQMR=44.375;NS=8;NUMALT=1;ODDS=1.90676;PAIRED=0.866667;PAIREDR=0.791667;PAO=0;PQA=0;PQR=0;PRO=0;QA=1086;QR=2663;RO=72;RPL=10;RPP=10.2485;RPPR=15.074;RPR=20;RUN=1;SAF=19;SAP=7.64277;SAR=11;SRF=51;SRP=30.1537;SRR=21;TYPE=snp;technology.illumina=1;ANN=T|inter…	GT:DP:AD:RO:QR:AO:QA:GL	0/1:20:15,5:15:564:5:175:-9.78185,0,-33.0776	0/0:25:25,0:25:915:0:0:0,-7.52575,-70.544	0/1:14:7,7:7:242:7:241:-17.6743,0,-5.79093	0/1:10:6,4:6:227:4:150:-5.11376,0,-9.02552	1/1:8:1,7:1:38:7:262:-23.425,-2.00834,0	0/0:8:8,0:8:302:0:0:0,-2.40824,-27.3364	0/0:10:10,0:10:375:0:0:0,-3.0103,-33.7554	1/1:7:0,7:0:0:7:258:-23.2944,-2.10721,0
CM009151.1	4	52122573	0	C	T	648.273	0	AB=0.347826;ABP=12.2627;AC=7;AF=0.4375;AN=16;AO=30;CIGAR=1X;DP=107;DPB=107;DPRA=0.795652;EPP=3.29983;EPPR=3.71532;GTI=0;LEN=1;MEANALT=1;MQM=54.3;MQMR=46.7922;NS=8;NUMALT=1;ODDS=1.37996;PAIRED=0.833333;PAIREDR=0.805195;PAO=0;PQA=0;PQR=0;PRO=0;QA=1083;QR=2824;RO=77;RPL=10;RPP=10.2485;RPPR=9.35551;RPR=20;RUN=1;SAF=18;SAP=5.61607;SAR=12;SRF=55;SRP=33.7211;SRR=22;TYPE=snp;technology.illumina=1;ANN=T|i…	GT:DP:AD:RO:QR:AO:QA:GL	0/1:21:15,6:15:562:6:203:-12.1067,0,-32.5961	0/0:27:27,0:27:990:0:0:0,-8.12781,-79.9577	0/1:16:9,7:9:314:7:237:-16.8393,0,-11.6288	0/1:9:6,3:6:228:3:114:-4.27658,0,-9.3266	1/1:8:1,7:1:38:7:263:-23.4342,-2.00834,0	0/0:8:8,0:8:300:0:0:0,-2.40824,-27.3429	0/0:11:11,0:11:392:0:0:0,-3.31133,-35.5119	1/1:7:0,7:0:0:7:266:-24.1108,-2.10721,0
CM009151.1	4	52122649	0	CATAGATAGA	CATAGA	610.611	0	AB=0.444444;ABP=4.21667;AC=7;AF=0.4375;AN=16;AO=27;CIGAR=1M4D5M;DP=89;DPB=78.2;DPRA=0.843243;EPP=3.73412;EPPR=7.31765;GTI=2;LEN=4;MEANALT=1;MQM=60;MQMR=60;NS=8;NUMALT=1;ODDS=0.851747;PAIRED=0.851852;PAIREDR=1;PAO=0;PQA=0;PQR=0;PRO=0;QA=961;QR=2255;RO=61;RPL=13;RPP=3.09072;RPPR=3.33068;RPR=14;RUN=1;SAF=13;SAP=3.09072;SAR=14;SRF=39;SRP=13.2981;SRR=22;TYPE=del;technology.illumina=1;ANN=CATAGA|interg…	GT:DP:AD:RO:QR:AO:QA:GL	0/1:17:10,7:10:375:7:260:-18.6389,0,-28.9852	0/0:21:21,0:21:769:0:0:0,-6.32163,-69.5348	0/1:15:8,7:8:299:7:242:-17.5962,0,-22.7509	0/1:13:7,6:7:260:6:195:-13.9529,0,-19.8433	1/1:3:0,3:0:0:3:114:-10.6324,-0.90309,0	0/0:10:9,0:9:333:0:0:0,-2.70927,-30.1408	0/0:6:6,0:6:219:0:0:0,-1.80618,-20.064	1/1:4:0,4:0:0:4:150:-13.8658,-1.20412,0
CM009151.1	4	52124164	0	G	C	1421.4	0	AB=0.547619;ABP=3.83753;AC=7;AF=0.4375;AN=16;AO=50;CIGAR=1X;DP=123;DPB=123;DPRA=0.766667;EPP=4.57376;EPPR=3.27802;GTI=0;LEN=1;MEANALT=1;MQM=60;MQMR=60;NS=8;NUMALT=1;ODDS=8.12355;PAIRED=1;PAIREDR=1;PAO=0;PQA=0;PQR=0;PRO=0;QA=1856;QR=2669;RO=73;RPL=29;RPP=5.78978;RPPR=3.75395;RPR=21;RUN=1;SAF=27;SAP=3.70517;SAR=23;SRF=45;SRP=11.607;SRR=28;TYPE=snp;technology.illumina=1;ANN=C|intergenic_region|MODIF…	GT:DP:AD:RO:QR:AO:QA:GL	0/1:20:7,13:7:259:13:492:-38.6065,0,-17.6439	0/0:30:30,0:30:1091:0:0:0,-9.0309,-98.4912	0/1:9:5,4:5:190:4:129:-9.21564,0,-14.7582	0/1:13:7,6:7:262:6:224:-16.6064,0,-20.0252	1/1:14:0,14:0:0:14:519:-47.0499,-4.21442,0	0/0:7:7,0:7:256:0:0:0,-2.10721,-23.3905	0/0:17:17,0:17:611:0:0:0,-5.11751,-55.3144	1/1:13:0,13:0:0:13:492:-44.6273,-3.91339,0
CM009151.1	4	52124457	0	C	T	1403.79	0	AB=0.531915;ABP=3.42611;AC=7;AF=0.4375;AN=16;AO=50;CIGAR=1X;DP=120;DPB=120;DPRA=0.9;EPP=5.78978;EPPR=3.50664;GTI=0;LEN=1;MEANALT=1;MQM=60;MQMR=60;NS=8;NUMALT=1;ODDS=7.17457;PAIRED=1;PAIREDR=1;PAO=0;PQA=0;PQR=0;PRO=0;QA=1852;QR=2581;RO=70;RPL=28;RPP=4.57376;RPPR=3.13438;RPR=22;RUN=1;SAF=23;SAP=3.70517;SAR=27;SRF=27;SRP=10.9517;SRR=43;TYPE=snp;technology.illumina=1;ANN=T|intergenic_region|MODIFIER|…	GT:DP:AD:RO:QR:AO:QA:GL	0/1:23:8,15:8:294:15:565:-44.2678,0,-19.8866	0/0:23:23,0:23:867:0:0:0,-6.92369,-78.353	0/1:14:8,6:8:302:6:224:-16.3054,0,-23.3242	0/1:10:6,4:6:223:4:152:-11.0396,0,-17.4181	1/1:15:0,15:0:0:15:538:-48.7479,-4.51545,0	0/0:8:8,0:8:302:0:0:0,-2.40824,-27.5386	0/0:17:17,0:17:593:0:0:0,-5.11751,-53.6849	1/1:10:0,10:0:0:10:373:-33.9209,-3.0103,0
CM009151.1	4	52129595	0	G	A	1215.41	0	AB=0.475;ABP=3.22745;AC=7;AF=0.4375;AN=16;AO=45;CIGAR=1X;DP=100;DPB=100;DPRA=1.16471;EPP=3.44459;EPPR=14.4204;GTI=0;LEN=1;MEANALT=1;MQM=60;MQMR=60;NS=8;NUMALT=1;ODDS=6.67111;PAIRED=1;PAIREDR=0.981818;PAO=0;PQA=0;PQR=0;PRO=0;QA=1663;QR=2009;RO=55;RPL=26;RPP=5.37479;RPPR=4.94488;RPR=19;RUN=1;SAF=37;SAP=43.5927;SAR=8;SRF=27;SRP=3.04978;SRR=28;TYPE=snp;technology.illumina=1;ANN=A|intergenic_region|MO…	GT:DP:AD:RO:QR:AO:QA:GL	0/1:17:10,7:10:366:7:261:-18.73,0,-28.1685	0/0:15:15,0:15:526:0:0:0,-4.51545,-47.6618	0/1:13:8,5:8:303:5:174:-12.0859,0,-23.7159	0/1:10:3,7:3:114:7:266:-21.2922,0,-7.62205	1/1:17:0,17:0:0:17:628:-56.8531,-5.11751,0	0/0:12:12,0:12:443:0:0:0,-3.61236,-40.2144	0/0:7:7,0:7:257:0:0:0,-2.10721,-23.4818	1/1:9:0,9:0:0:9:334:-30.412,-2.70927,0
CM009151.1	4	52130805	0	C	G	1279.1	0	AB=0.491228;ABP=3.0484;AC=7;AF=0.4375;AN=16;AO=48;CIGAR=1X;DP=105;DPB=105;DPRA=1.65;EPP=5.9056;EPPR=3.0484;GTI=0;LEN=1;MEANALT=1;MQM=60;MQMR=60;NS=8;NUMALT=1;ODDS=4.77022;PAIRED=1;PAIREDR=1;PAO=0;PQA=0;PQR=0;PRO=0;QA=1748;QR=2135;RO=57;RPL=26;RPP=3.73412;RPPR=3.0484;RPR=22;RUN=1;SAF=28;SAP=5.9056;SAR=20;SRF=34;SRP=7.61992;SRR=23;TYPE=snp;technology.illumina=1;ANN=G|intergenic_region|MODIFIER|TMEM…	GT:DP:AD:RO:QR:AO:QA:GL	0/1:20:10,10:10:370:10:376:-28.1725,0,-27.6282	0/0:11:11,0:11:408:0:0:0,-3.31133,-37.0658	0/1:21:12,9:12:454:9:340:-24.6347,0,-34.8878	0/1:16:7,9:7:257:9:331:-25.3233,0,-18.6654	1/1:15:0,15:0:0:15:520:-47.1205,-4.51545,0	0/0:9:9,0:9:342:0:0:0,-2.70927,-31.1376	0/0:8:8,0:8:304:0:0:0,-2.40824,-27.7201	1/1:5:0,5:0:0:5:181:-16.6426,-1.50515,0
CM009151.1	4	52133477	0	A	G	1030.87	0	AB=0.571429;ABP=4.87156;AC=7;AF=0.4375;AN=16;AO=38;CIGAR=1X;DP=86;DPB=86;DPRA=1.12;EPP=14.2105;EPPR=3.73412;GTI=0;LEN=1;MEANALT=1;MQM=60;MQMR=60;NS=8;NUMALT=1;ODDS=4.87011;PAIRED=1;PAIREDR=1;PAO=0;PQA=0;PQR=0;PRO=0;QA=1429;QR=1811;RO=48;RPL=21;RPP=3.9246;RPPR=3.73412;RPR=17;RUN=1;SAF=23;SAP=6.66752;SAR=15;SRF=26;SRP=3.73412;SRR=22;TYPE=snp;technology.illumina=1;ANN=G|intergenic_region|MODIFIER|TM…	GT:DP:AD:RO:QR:AO:QA:GL	0/1:21:8,13:8:303:13:481:-37.3107,0,-21.3077	0/0:9:9,0:9:339:0:0:0,-2.70927,-30.8657	0/1:12:7,5:7:262:5:188:-13.672,0,-20.3264	0/1:9:3,6:3:114:6:228:-18.1757,0,-7.92308	1/1:8:0,8:0:0:8:304:-27.7201,-2.40824,0	0/0:15:15,0:15:565:0:0:0,-4.51545,-51.1912	0/0:6:6,0:6:228:0:0:0,-1.80618,-20.885	1/1:6:0,6:0:0:6:228:-20.885,-1.80618,0
CM009151.1	4	52133668	0	A	C	889.159	0	AB=0.526316;ABP=3.23888;AC=7;AF=0.4375;AN=16;AO=35;CIGAR=1X;DP=94;DPB=94;DPRA=0.81;EPP=4.56135;EPPR=3.0471;GTI=0;LEN=1;MEANALT=1;MQM=60;MQMR=60;NS=8;NUMALT=1;ODDS=2.6609;PAIRED=1;PAIREDR=1;PAO=0;PQA=0;PQR=0;PRO=0;QA=1262;QR=2155;RO=59;RPL=19;RPP=3.56868;RPPR=3.0471;RPR=16;RUN=1;SAF=18;SAP=3.07234;SAR=17;SRF=23;SRP=9.23028;SRR=36;TYPE=snp;technology.illumina=1;ANN=C|intergenic_region|MODIFIER|TMEM…	GT:DP:AD:RO:QR:AO:QA:GL	0/1:19:9,10:9:340:10:380:-28.8356,0,-25.2368	0/0:16:16,0:16:582:0:0:0,-4.81648,-52.711	0/1:14:6,8:6:228:8:273:-20.6824,0,-16.6706	0/1:5:3,2:3:113:2:76:-5.70966,0,-9.03439	1/1:5:0,5:0:0:5:181:-16.6424,-1.50515,0	0/0:15:15,0:15:538:0:0:0,-4.51545,-48.7479	0/0:9:9,0:9:339:0:0:0,-2.70927,-30.8655	1/1:11:1,10:1:15:10:352:-30.5111,-1.81134,0
CM009151.1	4	52134033	0	A	T	795.034	0	AB=0.512821;ABP=3.06598;AC=7;AF=0.4375;AN=16;AO=33;CIGAR=1X;DP=101;DPB=101;DPRA=0.636735;EPP=4.65535;EPPR=5.05404;GTI=0;LEN=1;MEANALT=1;MQM=60;MQMR=60;NS=8;NUMALT=1;ODDS=0.605851;PAIRED=1;PAIREDR=0.955882;PAO=0;PQA=0;PQR=0;PRO=0;QA=1153;QR=2463;RO=68;RPL=18;RPP=3.60252;RPPR=6.20364;RPR=15;RUN=1;SAF=15;SAP=3.60252;SAR=18;SRF=39;SRP=6.20364;SRR=29;TYPE=snp;technology.illumina=1;ANN=T|intergenic_reg…	GT:DP:AD:RO:QR:AO:QA:GL	0/1:22:11,11:11:405:11:346:-24.8172,0,-30.1719	0/0:21:21,0:21:745:0:0:0,-6.32163,-67.3608	0/1:8:4,4:4:147:4:140:-10.534,0,-11.1812	0/1:9:4,5:4:152:5:181:-13.9324,0,-11.3406	1/1:9:0,9:0:0:9:334:-30.4117,-2.70927,0	0/0:18:18,0:18:634:0:0:0,-5.41854,-57.3741	0/0:10:10,0:10:380:0:0:0,-3.0103,-34.5551	1/1:4:0,4:0:0:4:152:-14.0499,-1.20412,0
CM009151.1	4	52135048	0	G	A	1234	0	AB=0.564103;ABP=4.40227;AC=7;AF=0.4375;AN=16;AO=46;CIGAR=1X;DP=98;DPB=98;DPRA=1.08;EPP=6.03148;EPPR=5.68288;GTI=0;LEN=1;MEANALT=1;MQM=60;MQMR=60;NS=8;NUMALT=1;ODDS=6.87738;PAIRED=0.978261;PAIREDR=0.980769;PAO=0;PQA=0;PQR=0;PRO=0;QA=1663;QR=1904;RO=52;RPL=27;RPP=6.03148;RPPR=5.68288;RPR=19;RUN=1;SAF=34;SAP=25.858;SAR=12;SRF=28;SRP=3.67845;SRR=24;TYPE=snp;technology.illumina=1;ANN=A|intergenic_regi…	GT:DP:AD:RO:QR:AO:QA:GL	0/1:25:9,16:9:310:16:573:-44.3689,0,-20.7018	0/0:15:15,0:15:554:0:0:0,-4.51545,-50.1963	0/1:6:4,2:4:148:2:76:-5.40863,0,-11.8752	0/1:8:4,4:4:152:4:151:-11.5497,0,-11.6417	1/1:8:0,8:0:0:8:303:-27.6293,-2.40824,0	0/0:8:8,0:8:284:0:0:0,-2.40824,-25.8995	0/0:12:12,0:12:456:0:0:0,-3.61236,-41.3902	1/1:16:0,16:0:0:16:560:-50.7196,-4.81648,0
CM009151.1	4	52136185	0	C	A	1132.77	0	AB=0.536585;ABP=3.48696;AC=7;AF=0.4375;AN=16;AO=42;CIGAR=1X;DP=102;DPB=102;DPRA=0.892683;EPP=4.87156;EPPR=3.15506;GTI=0;LEN=1;MEANALT=1;MQM=60;MQMR=60;NS=8;NUMALT=1;ODDS=5.60868;PAIRED=1;PAIREDR=1;PAO=0;PQA=0;PQR=0;PRO=0;QA=1530;QR=2216;RO=60;RPL=18;RPP=4.87156;RPPR=8.22183;RPR=24;RUN=1;SAF=24;SAP=4.87156;SAR=18;SRF=37;SRP=10.1038;SRR=23;TYPE=snp;technology.illumina=1;ANN=A|intergenic_region|MODI…	GT:DP:AD:RO:QR:AO:QA:GL	0/1:20:8,12:8:294:12:449:-34.7364,0,-20.791	0/0:27:27,0:27:981:0:0:0,-8.12781,-88.5957	0/1:11:6,5:6:224:5:183:-13.5152,0,-17.2085	0/1:10:5,5:5:185:5:190:-14.4571,0,-13.9989	1/1:8:0,8:0:0:8:276:-25.169,-2.40824,0	0/0:6:6,0:6:228:0:0:0,-1.80618,-20.885	0/0:8:8,0:8:304:0:0:0,-2.40824,-27.7201	1/1:12:0,12:0:0:12:432:-39.2175,-3.61236,0
CM009151.1	4	52137630	0	C	T	1361.52	0	AB=0.516129;ABP=3.15039;AC=7;AF=0.4375;AN=16;AO=50;CIGAR=1X;DP=123;DPB=123;DPRA=1.11628;EPP=4.57376;EPPR=3.27802;GTI=0;LEN=1;MEANALT=1;MQM=60;MQMR=60;NS=8;NUMALT=1;ODDS=2.69961;PAIRED=1;PAIREDR=1;PAO=0;PQA=0;PQR=0;PRO=0;QA=1858;QR=2661;RO=73;RPL=21;RPP=5.78978;RPPR=3.04005;RPR=29;RUN=1;SAF=29;SAP=5.78978;SAR=21;SRF=34;SRP=3.75395;SRR=39;TYPE=snp;technology.illumina=1;ANN=T|intergenic_region|MODIF…	GT:DP:AD:RO:QR:AO:QA:GL	0/1:27:16,11:16:584:11:407:-28.8484,0,-44.7651	0/0:21:21,0:21:785:0:0:0,-6.32163,-70.9751	0/1:20:10,10:10:380:10:378:-28.3535,0,-28.5345	0/1:15:4,11:4:109:11:404:-32.1874,0,-5.56248	1/1:14:0,14:0:0:14:525:-47.5929,-4.21442,0	0/0:17:17,0:17:616:0:0:0,-5.11751,-55.765	0/0:5:5,0:5:187:0:0:0,-1.50515,-17.1927	1/1:4:0,4:0:0:4:144:-13.3129,-1.20412,0
CM009151.1	4	52137711	0	A	G	1700.01	0	AB=0.586207;ABP=6.75422;AC=7;AF=0.4375;AN=16;AO=60;CIGAR=1X;DP=123;DPB=123;DPRA=1.29231;EPP=6.62942;EPPR=4.27115;GTI=0;LEN=1;MEANALT=1.2;MQM=60;MQMR=60;NS=8;NUMALT=1;ODDS=4.79947;PAIRED=1;PAIREDR=1;PAO=0;PQA=0;PQR=0;PRO=0;QA=2230;QR=2228;RO=62;RPL=31;RPP=3.15506;RPPR=3.57068;RPR=29;RUN=1;SAF=38;SAP=12.2752;SAR=22;SRF=33;SRP=3.57068;SRR=29;TYPE=snp;technology.illumina=1;ANN=G|intergenic_region|MOD…	GT:DP:AD:RO:QR:AO:QA:GL	0/1:29:12,16:12:424:16:605:-46.1881,0,-29.8857	0/0:19:19,0:19:705:0:0:0,-5.71957,-63.7806	0/1:15:7,8:7:243:8:287:-21.6579,0,-17.6867	0/1:14:4,10:4:143:10:376:-29.9782,0,-9.00518	1/1:21:0,21:0:0:21:772:-69.8028,-6.32163,0	0/0:14:14,0:14:494:0:0:0,-4.21442,-44.7857	0/0:6:6,0:6:219:0:0:0,-1.80618,-20.0637	1/1:5:0,5:0:0:5:190:-17.4674,-1.50515,0
CM009151.1	4	52138454	0	T	G	1152.15	0	AB=0.447368;ABP=3.9246;AC=7;AF=0.4375;AN=16;AO=42;CIGAR=1X;DP=99;DPB=99;DPRA=1.05;EPP=4.87156;EPPR=3.35316;GTI=0;LEN=1;MEANALT=1;MQM=60;MQMR=60;NS=8;NUMALT=1;ODDS=7.31106;PAIRED=1;PAIREDR=1;PAO=0;PQA=0;PQR=0;PRO=0;QA=1539;QR=2100;RO=57;RPL=23;RPP=3.83753;RPPR=4.877;RPR=19;RUN=1;SAF=23;SAP=3.83753;SAR=19;SRF=20;SRP=14.02;SRR=37;TYPE=snp;technology.illumina=1;ANN=G|intergenic_region|MODIFIER|TMEM19…	GT:DP:AD:RO:QR:AO:QA:GL	0/1:19:12,7:12:436:7:243:-16.4831,0,-33.8584	0/0:16:16,0:16:579:0:0:0,-4.81648,-52.4374	0/1:10:5,5:5:179:5:168:-12.4356,0,-13.4474	0/1:9:4,5:4:148:5:185:-14.2999,0,-10.9724	1/1:10:0,10:0:0:10:375:-34.1018,-3.0103,0	0/0:10:10,0:10:380:0:0:0,-3.0103,-34.5551	0/0:10:10,0:10:378:0:0:0,-3.0103,-34.3741	1/1:15:0,15:0:0:15:568:-51.4625,-4.51545,0
CM009151.1	4	52138732	0	C	T	957.115	0	AB=0.469388;ABP=3.40914;AC=7;AF=0.4375;AN=16;AO=37;CIGAR=1X;DP=83;DPB=83;DPRA=1.89;EPP=3.5385;EPPR=3.19912;GTI=0;LEN=1;MEANALT=1;MQM=60;MQMR=60;NS=8;NUMALT=1;ODDS=4.92668;PAIRED=1;PAIREDR=0.978261;PAO=0;PQA=0;PQR=0;PRO=0;QA=1357;QR=1699;RO=46;RPL=19;RPP=3.06899;RPPR=6.03148;RPR=18;RUN=1;SAF=22;SAP=5.88603;SAR=15;SRF=25;SRP=3.76559;SRR=21;TYPE=snp;technology.illumina=1;ANN=T|intergenic_region|MODI…	GT:DP:AD:RO:QR:AO:QA:GL	0/1:20:11,9:11:416:9:315:-22.6623,0,-31.7712	0/0:7:7,0:7:258:0:0:0,-2.10721,-23.5739	0/1:15:9,6:9:318:6:228:-16.3695,0,-24.438	0/1:14:6,8:6:226:8:303:-23.4149,0,-16.4881	1/1:6:0,6:0:0:6:225:-20.6115,-1.80618,0	0/0:8:8,0:8:293:0:0:0,-2.40824,-26.7186	0/0:5:5,0:5:188:0:0:0,-1.50515,-17.2844	1/1:8:0,8:0:0:8:286:-26.0819,-2.40824,0
CM009151.1	4	52140631	0	T	C	1025.53	0	AB=0.53125;ABP=3.28173;AC=7;AF=0.4375;AN=16;AO=37;CIGAR=1X;DP=84;DPB=84;DPRA=0.975;EPP=3.06899;EPPR=3.42611;GTI=0;LEN=1;MEANALT=1;MQM=60;MQMR=60;NS=8;NUMALT=1;ODDS=5.4108;PAIRED=1;PAIREDR=1;PAO=0;PQA=0;PQR=0;PRO=0;QA=1380;QR=1779;RO=47;RPL=19;RPP=3.06899;RPPR=5.27418;RPR=18;RUN=1;SAF=24;SAP=10.1116;SAR=13;SRF=31;SRP=13.4056;SRR=16;TYPE=snp;technology.illumina=1;ANN=C|intergenic_region|MODIFIER|TM…	GT:DP:AD:RO:QR:AO:QA:GL	0/1:16:9,7:9:338:7:262:-19.1221,0,-25.9586	0/0:19:19,0:19:721:0:0:0,-5.71957,-65.223	0/1:8:3,5:3:114:5:190:-15.0592,0,-8.22411	0/1:8:3,5:3:114:5:190:-15.0592,0,-8.22411	1/1:7:0,7:0:0:7:266:-24.3025,-2.10721,0	0/0:5:5,0:5:188:0:0:0,-1.50515,-17.2845	0/0:8:8,0:8:304:0:0:0,-2.40824,-27.7201	1/1:13:0,13:0:0:13:472:-42.8133,-3.91339,0
CM009151.1	4	52141655	0	G	T	712.466	0	AB=0.444444;ABP=3.73412;AC=7;AF=0.4375;AN=16;AO=28;CIGAR=1X;DP=83;DPB=83;DPRA=0.645;EPP=14.1779;EPPR=3.04978;GTI=0;LEN=1;MEANALT=1;MQM=59.2857;MQMR=58.2727;NS=8;NUMALT=1;ODDS=1.89793;PAIRED=1;PAIREDR=1;PAO=0;PQA=0;PQR=0;PRO=0;QA=1029;QR=1977;RO=55;RPL=12;RPP=4.25114;RPPR=3.36563;RPR=16;RUN=1;SAF=16;SAP=4.25114;SAR=12;SRF=31;SRP=4.94488;SRR=24;TYPE=snp;technology.illumina=1;ANN=T|intergenic_region…	GT:DP:AD:RO:QR:AO:QA:GL	0/1:9:6,3:6:204:3:110:-7.55128,0,-15.9352	0/0:20:20,0:20:747:0:0:0,-6.0206,-67.4919	0/1:10:4,6:4:117:6:219:-17.0519,0,-7.80745	0/1:8:5,3:5:186:3:114:-8.22411,0,-14.4998	1/1:5:0,5:0:0:5:186:-17.0124,-1.50515,0	0/0:10:10,0:10:369:0:0:0,-3.0103,-33.5351	0/0:10:10,0:10:354:0:0:0,-3.0103,-32.1685	1/1:11:0,11:0:0:11:400:-36.3408,-3.31133,0
CM009151.1	4	52142334	0	A	G	811.94	0	AB=0.410256;ABP=5.73856;AC=7;AF=0.4375;AN=16;AO=31;CIGAR=1X;DP=97;DPB=97;DPRA=0.753488;EPP=3.08035;EPPR=4.19474;GTI=0;LEN=1;MEANALT=1;MQM=60;MQMR=60;NS=8;NUMALT=1;ODDS=1.89456;PAIRED=1;PAIREDR=0.984848;PAO=0;PQA=0;PQR=0;PRO=0;QA=1171;QR=2395;RO=66;RPL=14;RPP=3.64073;RPPR=3.1419;RPR=17;RUN=1;SAF=17;SAP=3.64073;SAR=14;SRF=34;SRP=3.1419;SRR=32;TYPE=snp;technology.illumina=1;ANN=G|intergenic_region|M…	GT:DP:AD:RO:QR:AO:QA:GL	0/1:20:10,10:10:335:10:379:-28.4441,0,-24.4478	0/0:22:22,0:22:806:0:0:0,-6.62266,-72.8576	0/1:12:10,2:10:358:2:76:-3.60245,0,-28.9433	0/1:7:3,4:3:113:4:151:-11.8507,0,-8.43233	1/1:9:0,9:0:0:9:337:-30.6841,-2.70927,0	0/0:13:13,0:13:484:0:0:0,-3.91339,-43.9039	0/0:8:8,0:8:299:0:0:0,-2.40824,-27.2658	1/1:6:0,6:0:0:6:228:-20.885,-1.80618,0
CM009151.1	4	52143334	0	C	A	760.346	0	AB=0.447368;ABP=3.9246;AC=7;AF=0.4375;AN=16;AO=30;CIGAR=1X;DP=86;DPB=86;DPRA=0.874286;EPP=5.61607;EPPR=3.16541;GTI=0;LEN=1;MEANALT=1;MQM=60;MQMR=60;NS=8;NUMALT=1;ODDS=2.10087;PAIRED=1;PAIREDR=1;PAO=0;PQA=0;PQR=0;PRO=0;QA=1108;QR=2061;RO=56;RPL=16;RPP=3.29983;RPPR=3.0103;RPR=14;RUN=1;SAF=12;SAP=5.61607;SAR=18;SRF=25;SRP=4.40625;SRR=31;TYPE=snp;technology.illumina=1;ANN=A|intergenic_region|MODIFIER…	GT:DP:AD:RO:QR:AO:QA:GL	0/1:12:5,7:5:179:7:264:-20.5082,0,-12.8466	0/0:17:17,0:17:625:0:0:0,-5.11751,-56.5811	0/1:16:10,6:10:358:6:228:-16.0685,0,-27.7391	0/1:10:6,4:6:228:4:150:-10.8555,0,-17.8747	1/1:5:0,5:0:0:5:183:-16.8262,-1.50515,0	0/0:13:13,0:13:487:0:0:0,-3.91339,-44.175	0/0:5:5,0:5:184:0:0:0,-1.50515,-16.9179	1/1:8:0,8:0:0:8:283:-25.8113,-2.40824,0
CM009151.1	4	52143491	0	G	A	1574.34	0	AB=0.7;ABP=20.3821;AC=7;AF=0.4375;AN=16;AO=56;CIGAR=1X;DP=109;DPB=109;DPRA=1.16757;EPP=3.16541;EPPR=10.206;GTI=0;LEN=1;MEANALT=1.4;MQM=60;MQMR=60;NS=8;NUMALT=1;ODDS=8.19652;PAIRED=1;PAIREDR=1;PAO=0;PQA=0;PQR=0;PRO=0;QA=2057;QR=1887;RO=51;RPL=26;RPP=3.63072;RPPR=3.05288;RPR=30;RUN=1;SAF=31;SAP=4.40625;SAR=25;SRF=26;SRP=3.05288;SRR=25;TYPE=snp;technology.illumina=1;ANN=A|intergenic_region|MODIFIER|…	GT:DP:AD:RO:QR:AO:QA:GL	0/1:22:8,14:8:299:14:503:-38.9768,0,-20.6432	0/0:12:12,0:12:449:0:0:0,-3.61236,-40.757	0/1:11:2,8:2:71:8:301:-24.2621,0,-3.51301	0/1:17:4,13:4:149:13:480:-38.4235,0,-8.65633	1/1:12:0,12:0:0:12:442:-40.1227,-3.61236,0	0/0:13:13,0:13:485:0:0:0,-3.91339,-43.9945	0/0:12:12,0:12:434:0:0:0,-3.61236,-39.3988	1/1:10:0,9:0:0:9:331:-29.9676,-2.70927,0
CM009151.1	4	52143558	0	A	G	973.349	0	AB=0.567568;ABP=4.47751;AC=7;AF=0.4375;AN=16;AO=39;CIGAR=1X;DP=101;DPB=101;DPRA=0.717391;EPP=3.06598;EPPR=8.05372;GTI=0;LEN=1;MEANALT=1;MQM=60;MQMR=60;NS=8;NUMALT=1;ODDS=4.24236;PAIRED=1;PAIREDR=1;PAO=0;PQA=0;PQR=0;PRO=0;QA=1365;QR=2252;RO=62;RPL=30;RPP=27.5646;RPPR=3.57068;RPR=9;RUN=1;SAF=22;SAP=4.40227;SAR=17;SRF=34;SRP=4.27115;SRR=28;TYPE=snp;technology.illumina=1;ANN=G|intergenic_region|MODIF…	GT:DP:AD:RO:QR:AO:QA:GL	0/1:12:5,7:5:186:7:249:-19.141,0,-13.4886	0/0:19:19,0:19:680:0:0:0,-5.71957,-61.5207	0/1:13:7,6:7:265:6:191:-13.5868,0,-20.2982	0/1:12:4,8:4:152:8:274:-21.376,0,-10.4375	1/1:11:0,11:0:0:11:393:-35.706,-3.31133,0	0/0:19:19,0:19:670:0:0:0,-5.71957,-60.6156	0/0:8:8,0:8:299:0:0:0,-2.40824,-27.2658	1/1:7:0,7:0:0:7:258:-23.5743,-2.10721,0
CM009151.1	4	52143801	0	GTTTCTA	GCTA	1034.24	0	AB=0.490566;ABP=3.05127;AC=7;AF=0.4375;AN=16;AO=42;CIGAR=1M3D3M;DP=122;DPB=104;DPRA=0.781132;EPP=3.83753;EPPR=5.23675;GTI=0;LEN=3;MEANALT=1;MQM=60;MQMR=60;NS=8;NUMALT=1;ODDS=0.834241;PAIRED=1;PAIREDR=1;PAO=0;PQA=0;PQR=0;PRO=0;QA=1465;QR=2864;RO=79;RPL=19;RPP=3.83753;RPPR=3.69747;RPR=23;RUN=1;SAF=22;SAP=3.21711;SAR=20;SRF=34;SRP=6.33623;SRR=45;TYPE=del;technology.illumina=1;ANN=GCTA|intergenic_reg…	GT:DP:AD:RO:QR:AO:QA:GL	0/1:23:14,9:14:520:9:301:-20.486,0,-40.2182	0/0:25:25,0:25:888:0:0:0,-7.52575,-80.2322	0/1:14:8,6:8:290:6:219:-15.8477,0,-22.2331	0/1:16:5,11:5:187:11:406:-32.0689,0,-12.3765	1/1:12:0,12:0:0:12:394:-35.769,-3.61236,0	0/0:12:12,0:12:434:0:0:0,-3.61236,-39.3999	0/0:16:15,0:15:545:0:0:0,-4.51545,-49.2314	1/1:4:0,4:0:0:4:145:-13.4051,-1.20412,0
CM009151.1	4	52144616	0	T	C	970.205	0	AB=0.439024;ABP=4.33437;AC=7;AF=0.4375;AN=16;AO=38;CIGAR=1X;DP=112;DPB=112;DPRA=0.717647;EPP=5.06748;EPPR=6.60959;GTI=0;LEN=1;MEANALT=1;MQM=60;MQMR=60;NS=8;NUMALT=1;ODDS=3.62239;PAIRED=1;PAIREDR=1;PAO=0;PQA=0;PQR=0;PRO=0;QA=1357;QR=2640;RO=73;RPL=22;RPP=5.06748;RPPR=5.41974;RPR=16;RUN=1;SAF=18;SAP=3.23888;SAR=20;SRF=33;SRP=4.46786;SRR=40;TYPE=snp;technology.illumina=1;ANN=C|intergenic_region|MODI…	GT:DP:AD:RO:QR:AO:QA:GL	0/1:17:11,6:11:401:6:220:-15.0371,0,-31.3122	0/0:39:39,0:39:1406:0:0:0,-11.7402,-126.824	0/1:13:7,6:7:263:6:195:-13.9531,0,-20.1161	0/1:11:5,6:5:164:6:215:-16.3852,0,-11.768	1/1:8:0,8:0:0:8:300:-27.3566,-2.40824,0	0/0:5:4,0:4:151:0:0:0,-1.20412,-13.7785	0/0:7:7,0:7:255:0:0:0,-2.10721,-23.3003	1/1:12:0,12:0:0:12:427:-38.76,-3.61236,0
CM009151.1	4	52144645	0	G	A	781.274	0	AB=0.384615;ABP=7.52028;AC=7;AF=0.4375;AN=16;AO=32;CIGAR=1X;DP=105;DPB=105;DPRA=0.685714;EPP=3.0103;EPPR=4.46786;GTI=0;LEN=1;MEANALT=1;MQM=60;MQMR=60;NS=8;NUMALT=1;ODDS=2.00434;PAIRED=1;PAIREDR=1;PAO=0;PQA=0;PQR=0;PRO=0;QA=1148;QR=2691;RO=73;RPL=20;RPP=7.35324;RPPR=3.27802;RPR=12;RUN=1;SAF=14;SAP=4.09604;SAR=18;SRF=30;SRP=8.03741;SRR=43;TYPE=snp;technology.illumina=1;ANN=A|intergenic_region|MODIF…	GT:DP:AD:RO:QR:AO:QA:GL	0/1:19:13,6:13:474:6:202:-12.7851,0,-37.2795	0/0:33:33,0:33:1204:0:0:0,-9.93399,-108.654	0/1:12:6,6:6:228:6:198:-14.5271,0,-17.2726	0/1:8:5,3:5:182:3:114:-8.22411,0,-14.3262	1/1:7:0,7:0:0:7:263:-24.0295,-2.10721,0	0/0:8:8,0:8:302:0:0:0,-2.40824,-27.5385	0/0:8:8,0:8:301:0:0:0,-2.40824,-27.4477	1/1:10:0,10:0:0:10:371:-33.7396,-3.0103,0
CM009151.1	4	52144835	0	T	G	910.011	0	AB=0.351852;ABP=13.3047;AC=7;AF=0.4375;AN=16;AO=41;CIGAR=1X;DP=114;DPB=114;DPRA=1.2;EPP=5.60547;EPPR=5.41974;GTI=0;LEN=1;MEANALT=1;MQM=60;MQMR=60;NS=8;NUMALT=1;ODDS=6.16428;PAIRED=0.95122;PAIREDR=1;PAO=0;PQA=0;PQR=0;PRO=0;QA=1331;QR=2566;RO=73;RPL=19;RPP=3.48696;RPPR=3.04005;RPR=22;RUN=1;SAF=20;SAP=3.06326;SAR=21;SRF=41;SRP=5.41974;SRR=32;TYPE=snp;technology.illumina=1;ANN=G|intergenic_region|MOD…	GT:DP:AD:RO:QR:AO:QA:GL	0/1:24:16,8:16:547:8:300:-20.1318,0,-42.3184	0/0:30:30,0:30:1074:0:0:0,-9.0309,-96.9608	0/1:12:9,3:9:318:3:110:-6.64819,0,-25.3449	0/1:18:10,8:10:366:8:270:-19.2054,0,-27.8678	1/1:11:0,11:0:0:11:315:-28.6212,-3.31133,0	0/0:5:5,0:5:155:0:0:0,-1.50515,-14.2523	0/0:3:3,0:3:106:0:0:0,-0.90309,-9.88825	1/1:11:0,11:0:0:11:336:-30.5299,-3.31133,0
CM009151.1	4	52145415	0	T	G	1132.96	0	AB=0.5625;ABP=4.6389;AC=7;AF=0.4375;AN=16;AO=42;CIGAR=1X;DP=115;DPB=115;DPRA=0.726923;EPP=3.21711;EPPR=3.75395;GTI=0;LEN=1;MEANALT=1;MQM=60;MQMR=60;NS=8;NUMALT=1;ODDS=2.8527;PAIRED=1;PAIREDR=1;PAO=0;PQA=0;PQR=0;PRO=0;QA=1564;QR=2722;RO=73;RPL=22;RPP=3.21711;RPPR=5.41974;RPR=20;RUN=1;SAF=14;SAP=13.1438;SAR=28;SRF=27;SRP=13.7487;SRR=46;TYPE=snp;technology.illumina=1;ANN=G|intergenic_region|MODIFIER…	GT:DP:AD:RO:QR:AO:QA:GL	0/1:18:11,7:11:405:7:263:-18.6111,0,-31.377	0/0:31:31,0:31:1154:0:0:0,-9.33193,-104.163	0/1:18:6,12:6:221:12:432:-33.7986,0,-14.8275	0/1:12:4,8:4:152:8:301:-23.8352,0,-10.4375	1/1:9:0,9:0:0:9:341:-31.047,-2.70927,0	0/0:11:11,0:11:415:0:0:0,-3.31133,-37.7014	0/0:10:10,0:10:375:0:0:0,-3.0103,-34.1018	1/1:6:0,6:0:0:6:227:-20.7938,-1.80618,0
CM009151.1	4	52146539	0	G	A	1193.29	0	AB=0.617647;ABP=7.09778;AC=7;AF=0.4375;AN=16;AO=42;CIGAR=1X;DP=94;DPB=94;DPRA=0.846154;EPP=3.21711;EPPR=3.0103;GTI=0;LEN=1;MEANALT=1;MQM=60;MQMR=60;NS=8;NUMALT=1;ODDS=5.33206;PAIRED=1;PAIREDR=1;PAO=0;PQA=0;PQR=0;PRO=0;QA=1569;QR=1902;RO=52;RPL=20;RPP=3.21711;RPPR=3.0103;RPR=22;RUN=1;SAF=24;SAP=4.87156;SAR=18;SRF=26;SRP=3.0103;SRR=26;TYPE=snp;technology.illumina=1;ANN=A|intergenic_region|MODIFIER|…	GT:DP:AD:RO:QR:AO:QA:GL	0/1:22:10,12:10:352:12:439:-33.229,0,-25.3888	0/0:23:23,0:23:856:0:0:0,-6.92369,-77.3615	0/1:6:2,4:2:76:4:152:-12.2437,0,-5.40863	0/1:6:1,5:1:38:5:190:-15.6613,0,-1.99109	1/1:7:0,7:0:0:7:262:-23.9383,-2.10721,0	0/0:11:11,0:11:395:0:0:0,-3.31133,-35.8848	0/0:5:5,0:5:185:0:0:0,-1.50515,-17.0092	1/1:14:0,14:0:0:14:526:-47.6832,-4.21442,0
CM009151.1	4	52148130	0	T	C	1583.34	0	AB=0.647059;ABP=12.5903;AC=7;AF=0.4375;AN=16;AO=55;CIGAR=1X;DP=120;DPB=120;DPRA=0.931915;EPP=3.36563;EPPR=7.05258;GTI=0;LEN=1;MEANALT=1;MQM=60;MQMR=60;NS=8;NUMALT=1;ODDS=7.08584;PAIRED=1;PAIREDR=1;PAO=0;PQA=0;PQR=0;PRO=0;QA=2061;QR=2376;RO=65;RPL=27;RPP=3.04978;RPPR=3.31097;RPR=28;RUN=1;SAF=29;SAP=3.36563;SAR=26;SRF=33;SRP=3.04371;SRR=32;TYPE=snp;technology.illumina=1;ANN=C|intergenic_region|MODI…	GT:DP:AD:RO:QR:AO:QA:GL	0/1:21:9,12:9:319:12:448:-34.3452,0,-22.7234	0/0:23:23,0:23:845:0:0:0,-6.92369,-76.3689	0/1:18:4,14:4:147:14:527:-42.3549,0,-8.17089	0/1:12:5,7:5:190:7:258:-19.9617,0,-13.8551	1/1:14:0,14:0:0:14:531:-48.1351,-4.21442,0	0/0:13:13,0:13:467:0:0:0,-3.91339,-42.3649	0/0:11:11,0:11:408:0:0:0,-3.31133,-37.0658	1/1:8:0,8:0:0:8:297:-27.0839,-2.40824,0
CM009151.1	4	52148266	0	T	C	909.287	0	AB=0.513514;ABP=3.06899;AC=7;AF=0.4375;AN=16;AO=34;CIGAR=1X;DP=82;DPB=82;DPRA=1.04;EPP=3.0103;EPPR=5.9056;GTI=0;LEN=1;MEANALT=1;MQM=60;MQMR=60;NS=8;NUMALT=1;ODDS=3.56036;PAIRED=1;PAIREDR=1;PAO=0;PQA=0;PQR=0;PRO=0;QA=1264;QR=1754;RO=48;RPL=21;RPP=7.09778;RPPR=3.19126;RPR=13;RUN=1;SAF=18;SAP=3.26577;SAR=16;SRF=23;SRP=3.19126;SRR=25;TYPE=snp;technology.illumina=1;ANN=C|intergenic_region|MODIFIER|TME…	GT:DP:AD:RO:QR:AO:QA:GL	0/1:16:8,8:8:274:8:295:-22.0855,0,-20.1727	0/0:13:13,0:13:488:0:0:0,-3.91339,-44.2657	0/1:11:5,6:5:190:6:224:-17.2085,0,-14.1561	0/1:10:5,5:5:189:5:190:-14.4571,0,-14.3657	1/1:10:0,10:0:0:10:368:-33.4663,-3.0103,0	0/0:8:8,0:8:304:0:0:0,-2.40824,-27.7201	0/0:9:9,0:9:309:0:0:0,-2.70927,-28.1365	1/1:5:0,5:0:0:5:187:-17.1929,-1.50515,0
CM009151.1	4	52148457	0	C	T	1040.4	0	AB=0.611111;ABP=6.8707;AC=7;AF=0.4375;AN=16;AO=39;CIGAR=1X;DP=81;DPB=81;DPRA=1.13571;EPP=4.40227;EPPR=4.87156;GTI=0;LEN=1;MEANALT=1;MQM=60;MQMR=60;NS=8;NUMALT=1;ODDS=4.55483;PAIRED=0.974359;PAIREDR=1;PAO=0;PQA=0;PQR=0;PRO=0;QA=1408;QR=1527;RO=42;RPL=18;RPP=3.51141;RPPR=3.83753;RPR=21;RUN=1;SAF=17;SAP=4.40227;SAR=22;SRF=23;SRP=3.83753;SRR=19;TYPE=snp;technology.illumina=1;ANN=T|intergenic_region|M…	GT:DP:AD:RO:QR:AO:QA:GL	0/1:16:7,9:7:230:9:335:-25.6853,0,-16.2011	0/0:14:14,0:14:521:0:0:0,-4.21442,-47.2297	0/1:8:4,4:4:139:4:150:-11.4576,0,-10.4429	0/1:12:3,9:3:109:9:317:-25.2509,0,-6.55507	1/1:9:0,9:0:0:9:310:-28.2284,-2.70927,0	0/0:5:5,0:5:189:0:0:0,-1.50515,-17.376	0/0:9:9,0:9:339:0:0:0,-2.70927,-30.8655	1/1:8:0,8:0:0:8:296:-26.993,-2.40824,0
CM009151.1	4	52148945	0	C	T	1179.03	0	AB=0.52381;ABP=3.21711;AC=7;AF=0.4375;AN=16;AO=42;CIGAR=1X;DP=105;DPB=105;DPRA=0.865116;EPP=3.83753;EPPR=7.18091;GTI=0;LEN=1;MEANALT=1;MQM=60;MQMR=60;NS=8;NUMALT=1;ODDS=5.2926;PAIRED=1;PAIREDR=1;PAO=0;PQA=0;PQR=0;PRO=0;QA=1582;QR=2324;RO=63;RPL=24;RPP=4.87156;RPPR=7.18091;RPR=18;RUN=1;SAF=21;SAP=3.0103;SAR=21;SRF=29;SRP=3.872;SRR=34;TYPE=snp;technology.illumina=1;ANN=T|intergenic_region|MODIFIER|…	GT:DP:AD:RO:QR:AO:QA:GL	0/1:24:14,10:14:527:10:376:-26.9679,0,-40.5487	0/0:25:25,0:25:916:0:0:0,-7.52575,-82.7512	0/1:7:4,3:4:129:3:110:-8.15334,0,-9.8177	0/1:11:2,9:2:76:9:341:-27.7357,0,-3.90348	1/1:12:0,12:0:0:12:455:-41.2999,-3.61236,0	0/0:9:9,0:9:342:0:0:0,-2.70927,-31.1376	0/0:9:9,0:9:334:0:0:0,-2.70927,-30.4117	1/1:8:0,8:0:0:8:300:-27.3566,-2.40824,0
CM009151.1	4	52149332	0	ATTTTTTTTTAGA	ATTTTTTTTTTAGA	640.836	0	AB=0.346154;ABP=8.35546;AC=7;AF=0.4375;AN=16;AO=26;CIGAR=1M1I12M;DP=84;DPB=86.2308;DPRA=0.66;EPP=4.34659;EPPR=3.99733;GTI=0;LEN=1;MEANALT=1.6;MQM=60;MQMR=60;NS=8;NUMALT=1;ODDS=2.28278;PAIRED=1;PAIREDR=1;PAO=0;PQA=0;PQR=0;PRO=0;QA=939;QR=2014;RO=55;RPL=14;RPP=3.34437;RPPR=3.04978;RPR=12;RUN=1;SAF=15;SAP=4.34659;SAR=11;SRF=27;SRP=3.04978;SRR=28;TYPE=ins;technology.illumina=1;ANN=ATTTTTTTTTTAGA|inte…	GT:DP:AD:RO:QR:AO:QA:GL	0/1:14:9,5:9:334:5:190:-13.253,0,-26.1982	0/0:22:22,0:22:798:0:0:0,-6.62266,-72.1415	0/1:6:3,2:3:106:2:76:-5.48309,0,-8.18295	0/1:6:3,2:3:108:2:71:-4.86501,0,-8.19503	1/1:12:0,11:0:0:11:386:-34.774,-3.31133,0	0/0:7:7,0:7:257:0:0:0,-2.10721,-23.4837	0/0:11:11,0:11:411:0:0:0,-3.31133,-37.3393	1/1:6:0,6:0:0:6:216:-19.7887,-1.80618,0
CM009151.1	4	52149652	0	T	C	1112.57	0	AB=0.458333;ABP=3.73412;AC=7;AF=0.4375;AN=16;AO=42;CIGAR=1X;DP=113;DPB=113;DPRA=0.906667;EPP=3.21711;EPPR=8.17902;GTI=0;LEN=1;MEANALT=1;MQM=60;MQMR=60;NS=8;NUMALT=1;ODDS=4.44971;PAIRED=1;PAIREDR=1;PAO=0;PQA=0;PQR=0;PRO=0;QA=1537;QR=2624;RO=71;RPL=18;RPP=4.87156;RPPR=3.7749;RPR=24;RUN=1;SAF=16;SAP=8.18047;SAR=26;SRF=29;SRP=8.17902;SRR=42;TYPE=snp;technology.illumina=1;ANN=C|intergenic_region|MODIF…	GT:DP:AD:RO:QR:AO:QA:GL	0/1:27:16,11:16:580:11:397:-27.9406,0,-44.399	0/0:26:26,0:26:969:0:0:0,-7.82678,-87.525	0/1:10:5,5:5:172:5:190:-14.4571,0,-12.8041	0/1:11:5,6:5:183:6:219:-16.7508,0,-13.5141	1/1:12:0,12:0:0:12:432:-39.2147,-3.61236,0	0/0:11:11,0:11:416:0:0:0,-3.31133,-37.7918	0/0:8:8,0:8:304:0:0:0,-2.40824,-27.7201	1/1:8:0,8:0:0:8:299:-27.2662,-2.40824,0
CM009151.1	4	52153252	0	C	G	740.83	0	AB=0.4375;ABP=4.09604;AC=7;AF=0.4375;AN=16;AO=29;CIGAR=1X;DP=69;DPB=69;DPRA=1.28182;EPP=3.08518;EPPR=3.87889;GTI=0;LEN=1;MEANALT=1;MQM=60;MQMR=60;NS=8;NUMALT=1;ODDS=4.26828;PAIRED=1;PAIREDR=0.975;PAO=0;PQA=0;PQR=0;PRO=0;QA=1062;QR=1450;RO=40;RPL=11;RPP=6.67934;RPPR=6.48466;RPR=18;RUN=1;SAF=18;SAP=6.67934;SAR=11;SRF=18;SRP=3.87889;SRR=22;TYPE=snp;technology.illumina=1;ANN=G|intergenic_region|MODIF…	GT:DP:AD:RO:QR:AO:QA:GL	0/1:16:10,6:10:373:6:227:-15.9773,0,-29.1047	0/0:8:8,0:8:298:0:0:0,-2.40824,-27.175	0/1:6:3,3:3:94:3:113:-8.73336,0,-6.96203	0/1:10:5,5:5:185:5:161:-11.7936,0,-13.9992	1/1:8:0,8:0:0:8:304:-27.7201,-2.40824,0	0/0:11:11,0:11:386:0:0:0,-3.31133,-35.0691	0/0:3:3,0:3:114:0:0:0,-0.90309,-10.6324	1/1:7:0,7:0:0:7:257:-23.4818,-2.10721,0
CM009151.1	4	52153422	0	G	C	908.832	0	AB=0.485714;ABP=3.07234;AC=7;AF=0.4375;AN=16;AO=35;CIGAR=1X;DP=83;DPB=83;DPRA=1.06;EPP=3.56868;EPPR=4.6389;GTI=0;LEN=1;MEANALT=1;MQM=60;MQMR=60;NS=8;NUMALT=1;ODDS=6.4871;PAIRED=1;PAIREDR=0.979167;PAO=0;PQA=0;PQR=0;PRO=0;QA=1261;QR=1721;RO=48;RPL=13;RPP=8.03571;RPPR=5.9056;RPR=22;RUN=1;SAF=20;SAP=4.56135;SAR=15;SRF=27;SRP=4.6389;SRR=21;TYPE=snp;technology.illumina=1;ANN=C|intergenic_region|MODIFIE…	GT:DP:AD:RO:QR:AO:QA:GL	0/1:17:8,9:8:254:9:338:-25.6575,0,-18.047	0/0:14:14,0:14:517:0:0:0,-4.21442,-46.869	0/1:9:6,3:6:201:3:92:-5.87228,0,-15.7047	0/1:9:4,5:4:145:5:187:-14.4834,0,-10.6951	1/1:9:0,9:0:0:9:329:-29.9566,-2.70927,0	0/0:9:9,0:9:340:0:0:0,-2.70927,-30.9563	0/0:7:7,0:7:264:0:0:0,-2.10721,-24.1206	1/1:9:0,9:0:0:9:315:-28.6827,-2.70927,0
CM009151.1	4	52155986	0	G	C	878.539	0	AB=0.405405;ABP=5.88603;AC=7;AF=0.4375;AN=16;AO=34;CIGAR=1X;DP=96;DPB=96;DPRA=0.84;EPP=4.03217;EPPR=3.15039;GTI=0;LEN=1;MEANALT=1;MQM=60;MQMR=60;NS=8;NUMALT=1;ODDS=4.8579;PAIRED=1;PAIREDR=1;PAO=0;PQA=0;PQR=0;PRO=0;QA=1248;QR=2284;RO=62;RPL=15;RPP=4.03217;RPPR=3.57068;RPR=19;RUN=1;SAF=24;SAP=15.5282;SAR=10;SRF=25;SRP=8.05372;SRR=37;TYPE=snp;technology.illumina=1;ANN=C|intergenic_region|MODIFIER|TM…	GT:DP:AD:RO:QR:AO:QA:GL	0/1:16:9,7:9:338:7:266:-19.486,0,-25.9582	0/0:24:24,0:24:891:0:0:0,-7.22472,-80.5086	0/1:13:8,5:8:300:5:190:-13.554,0,-23.4432	0/1:8:5,3:5:181:3:110:-7.85231,0,-14.2344	1/1:9:0,9:0:0:9:320:-29.1356,-2.70927,0	0/0:5:5,0:5:190:0:0:0,-1.50515,-17.4674	0/0:11:11,0:11:384:0:0:0,-3.31133,-34.8877	1/1:10:0,10:0:0:10:362:-32.9219,-3.0103,0
CM009151.1	4	52157584	0	C	T	1117.63	0	AB=0.594595;ABP=5.88603;AC=7;AF=0.4375;AN=16;AO=40;CIGAR=1X;DP=99;DPB=99;DPRA=0.75;EPP=3.0103;EPPR=13.6468;GTI=0;LEN=1;MEANALT=1;MQM=60;MQMR=60;NS=8;NUMALT=1;ODDS=4.71259;PAIRED=1;PAIREDR=1;PAO=0;PQA=0;PQR=0;PRO=0;QA=1497;QR=2190;RO=59;RPL=20;RPP=3.0103;RPPR=3.34154;RPR=20;RUN=1;SAF=24;SAP=6.48466;SAR=16;SRF=29;SRP=3.0471;SRR=30;TYPE=snp;technology.illumina=1;ANN=T|intergenic_region|MODIFIER|TMEM…	GT:DP:AD:RO:QR:AO:QA:GL	0/1:19:10,9:10:380:9:342:-25.418,0,-28.8356	0/0:20:20,0:20:714:0:0:0,-6.0206,-64.5772	0/1:7:1,6:1:38:6:224:-18.4126,0,-1.69006	0/1:11:4,7:4:148:7:262:-20.6273,0,-10.3701	1/1:7:0,7:0:0:7:262:-23.9383,-2.10721,0	0/0:12:12,0:12:454:0:0:0,-3.61236,-41.2095	0/0:12:12,0:12:456:0:0:0,-3.61236,-41.3902	1/1:11:0,11:0:0:11:407:-36.9765,-3.31133,0
CM009151.1	4	52158182	0	C	T	731.783	0	AB=0.340909;ABP=12.6832;AC=7;AF=0.4375;AN=16;AO=30;CIGAR=1X;DP=102;DPB=102;DPRA=0.823256;EPP=3.29983;EPPR=4.9405;GTI=0;LEN=1;MEANALT=1;MQM=60;MQMR=60;NS=8;NUMALT=1;ODDS=1.10825;PAIRED=1;PAIREDR=1;PAO=0;PQA=0;PQR=0;PRO=0;QA=1123;QR=2648;RO=72;RPL=8;RPP=17.1973;RPPR=4.9405;RPR=22;RUN=1;SAF=18;SAP=5.61607;SAR=12;SRF=38;SRP=3.49285;SRR=34;TYPE=snp;technology.illumina=1;ANN=T|intergenic_region|MODIFIE…	GT:DP:AD:RO:QR:AO:QA:GL	0/1:22:12,10:12:430:10:375:-27.4792,0,-32.4099	0/0:27:27,0:27:982:0:0:0,-8.12781,-88.6865	0/1:9:7,2:7:266:2:76:-4.50554,0,-21.5933	0/1:13:10,3:10:375:3:114:-6.71896,0,-30.1885	1/1:6:0,6:0:0:6:226:-20.7026,-1.80618,0	0/0:3:3,0:3:114:0:0:0,-0.90309,-10.6324	0/0:13:13,0:13:481:0:0:0,-3.91339,-43.6324	1/1:9:0,9:0:0:9:332:-30.2299,-2.70927,0
CM009151.1	4	52159797	0	C	T	1055.68	0	AB=0.612903;ABP=6.44263;AC=7;AF=0.4375;AN=16;AO=40;CIGAR=1X;DP=86;DPB=86;DPRA=0.917647;EPP=3.87889;EPPR=3.76559;GTI=0;LEN=1;MEANALT=1;MQM=59.5;MQMR=60;NS=8;NUMALT=1;ODDS=4.89243;PAIRED=1;PAIREDR=1;PAO=0;PQA=0;PQR=0;PRO=0;QA=1408;QR=1697;RO=46;RPL=19;RPP=3.22745;RPPR=3.19912;RPR=21;RUN=1;SAF=23;SAP=4.96463;SAR=17;SRF=19;SRP=6.03148;SRR=27;TYPE=snp;technology.illumina=1;ANN=T|intergenic_region|MODI…	GT:DP:AD:RO:QR:AO:QA:GL	0/1:15:8,7:8:280:7:256:-18.8762,0,-21.0186	0/0:22:22,0:22:817:0:0:0,-6.62266,-73.8511	0/1:4:1,3:1:38:3:100:-8.12539,0,-2.59315	0/1:12:3,9:3:114:9:314:-24.9803,0,-7.01999	1/1:13:0,13:0:0:13:439:-39.8222,-3.91339,0	0/0:5:5,0:5:184:0:0:0,-1.50515,-16.918	0/0:7:7,0:7:264:0:0:0,-2.10721,-24.1206	1/1:8:0,8:0:0:8:299:-27.2658,-2.40824,0
CM009151.1	4	52161168	0	G	T	1058.83	0	AB=0.512821;ABP=3.06598;AC=7;AF=0.4375;AN=16;AO=39;CIGAR=1X;DP=98;DPB=98;DPRA=0.87;EPP=3.51141;EPPR=9.23028;GTI=0;LEN=1;MEANALT=1;MQM=60;MQMR=60;NS=8;NUMALT=1;ODDS=4.55844;PAIRED=1;PAIREDR=1;PAO=0;PQA=0;PQR=0;PRO=0;QA=1439;QR=2177;RO=59;RPL=21;RPP=3.51141;RPPR=4.81373;RPR=18;RUN=1;SAF=23;SAP=5.73856;SAR=16;SRF=29;SRP=3.0471;SRR=30;TYPE=snp;technology.illumina=1;ANN=T|intergenic_region|MODIFIER|TM…	GT:DP:AD:RO:QR:AO:QA:GL	0/1:23:11,12:11:411:12:427:-31.8373,0,-30.4154	0/0:20:20,0:20:730:0:0:0,-6.0206,-66.0207	0/1:7:4,3:4:151:3:110:-8.15334,0,-11.8507	0/1:9:4,5:4:152:5:188:-14.5751,0,-11.3406	1/1:12:0,12:0:0:12:448:-40.6668,-3.61236,0	0/0:9:9,0:9:332:0:0:0,-2.70927,-30.2303	0/0:11:11,0:11:401:0:0:0,-3.31133,-36.4322	1/1:7:0,7:0:0:7:266:-24.3025,-2.10721,0
CM009151.1	4	52161536	0	A	G	890.368	0	AB=0.483871;ABP=3.08035;AC=7;AF=0.4375;AN=16;AO=33;CIGAR=1X;DP=88;DPB=88;DPRA=0.753846;EPP=6.23461;EPPR=3.36563;GTI=0;LEN=1;MEANALT=1;MQM=60;MQMR=60;NS=8;NUMALT=1;ODDS=4.05498;PAIRED=0.969697;PAIREDR=1;PAO=0;PQA=0;PQR=0;PRO=0;QA=1227;QR=2041;RO=55;RPL=15;RPP=3.60252;RPPR=9.68264;RPR=18;RUN=1;SAF=14;SAP=4.65535;SAR=19;SRF=27;SRP=3.04978;SRR=28;TYPE=snp;technology.illumina=1;ANN=G|intergenic_region…	GT:DP:AD:RO:QR:AO:QA:GL	0/1:12:7,5:7:249:5:186:-13.4888,0,-19.1397	0/0:20:20,0:20:753:0:0:0,-6.0206,-68.1	0/1:12:7,5:7:265:5:186:-13.4886,0,-20.5992	0/1:7:2,5:2:53:5:190:-15.3602,0,-2.92518	1/1:7:0,7:0:0:7:260:-23.7562,-2.10721,0	0/0:3:3,0:3:114:0:0:0,-0.90309,-10.6324	0/0:16:16,0:16:607:0:0:0,-4.81648,-54.9703	1/1:11:0,11:0:0:11:405:-36.7932,-3.31133,0
CM009151.1	4	52165484	0	G	A	808.43	0	AB=0.4375;ABP=4.09604;AC=7;AF=0.4375;AN=16;AO=32;CIGAR=1X;DP=77;DPB=77;DPRA=1.11111;EPP=3.28173;EPPR=3.44459;GTI=0;LEN=1;MEANALT=1;MQM=59.8438;MQMR=60;NS=8;NUMALT=1;ODDS=3.56814;PAIRED=1;PAIREDR=1;PAO=0;PQA=0;PQR=0;PRO=0;QA=1131;QR=1651;RO=45;RPL=16;RPP=3.0103;RPPR=3.44459;RPR=16;RUN=1;SAF=15;SAP=3.28173;SAR=17;SRF=19;SRP=5.37479;SRR=26;TYPE=snp;technology.illumina=1;ANN=A|intergenic_region|MODIF…	GT:DP:AD:RO:QR:AO:QA:GL	0/1:11:8,3:8:295:3:110:-6.94922,0,-23.5907	0/0:12:12,0:12:437:0:0:0,-3.61236,-39.6699	0/1:8:3,5:3:114:5:189:-14.9677,0,-8.22411	0/1:13:7,6:7:249:6:208:-15.1407,0,-18.8383	1/1:13:0,13:0:0:13:434:-39.3693,-3.91339,0	0/0:6:6,0:6:226:0:0:0,-1.80618,-20.7026	0/0:9:9,0:9:330:0:0:0,-2.70927,-30.0471	1/1:5:0,5:0:0:5:190:-17.4674,-1.50515,0
CM009151.1	4	52165504	0	C	T	897.249	0	AB=0.483871;ABP=3.08035;AC=7;AF=0.4375;AN=16;AO=34;CIGAR=1X;DP=76;DPB=76;DPRA=1.15385;EPP=5.30951;EPPR=3.21711;GTI=0;LEN=1;MEANALT=1;MQM=59.8529;MQMR=60;NS=8;NUMALT=1;ODDS=5.57882;PAIRED=1;PAIREDR=1;PAO=0;PQA=0;PQR=0;PRO=0;QA=1229;QR=1586;RO=42;RPL=18;RPP=3.26577;RPPR=3.21711;RPR=16;RUN=1;SAF=18;SAP=3.26577;SAR=16;SRF=20;SRP=3.21711;SRR=22;TYPE=snp;technology.illumina=1;ANN=T|intergenic_region|MO…	GT:DP:AD:RO:QR:AO:QA:GL	0/1:13:8,5:8:301:5:190:-13.554,0,-23.5342	0/0:11:11,0:11:418:0:0:0,-3.31133,-37.9727	0/1:8:4,4:4:152:4:149:-11.3654,0,-11.6417	0/1:10:4,6:4:146:6:197:-15.0385,0,-10.487	1/1:12:0,12:0:0:12:427:-38.7611,-3.61236,0	0/0:7:7,0:7:265:0:0:0,-2.10721,-24.2116	0/0:8:8,0:8:304:0:0:0,-2.40824,-27.7201	1/1:7:0,7:0:0:7:266:-24.3025,-2.10721,0
CM009151.1	4	52168198	0	A	C	518.076	0	AB=0.411765;ABP=5.30951;AC=7;AF=0.4375;AN=16;AO=23;CIGAR=1X;DP=73;DPB=73;DPRA=0.86;EPP=3.86001;EPPR=14.1282;GTI=0;LEN=1;MEANALT=1;MQM=60;MQMR=60;NS=8;NUMALT=1;ODDS=0.960833;PAIRED=1;PAIREDR=1;PAO=0;PQA=0;PQR=0;PRO=0;QA=845;QR=1836;RO=50;RPL=4;RPP=24.253;RPPR=3.70517;RPR=19;RUN=1;SAF=11;SAP=3.10471;SAR=12;SRF=30;SRP=7.35324;SRR=20;TYPE=snp;technology.illumina=1;ANN=C|intergenic_region|MODIFIER|TME…	GT:DP:AD:RO:QR:AO:QA:GL	0/1:19:12,7:12:454:7:241:-16.3048,0,-35.49	0/0:16:16,0:16:569:0:0:0,-4.81648,-51.5331	0/1:8:6,2:6:227:2:76:-4.80657,0,-18.3856	0/1:7:2,5:2:76:5:188:-15.1772,0,-5.1076	1/1:5:0,5:0:0:5:190:-17.4674,-1.50515,0	0/0:7:7,0:7:244:0:0:0,-2.10721,-22.2936	0/0:7:7,0:7:266:0:0:0,-2.10721,-24.3025	1/1:4:0,4:0:0:4:150:-13.8658,-1.20412,0
CM009151.1	4	52169063	0	C	T	932.301	0	AB=0.607143;ABP=5.80219;AC=7;AF=0.4375;AN=16;AO=34;CIGAR=1X;DP=83;DPB=83;DPRA=0.710526;EPP=3.26577;EPPR=4.11819;GTI=0;LEN=1;MEANALT=1;MQM=60;MQMR=60;NS=8;NUMALT=1;ODDS=5.53444;PAIRED=1;PAIREDR=1;PAO=0;PQA=0;PQR=0;PRO=0;QA=1261;QR=1817;RO=49;RPL=21;RPP=7.09778;RPPR=3.40914;RPR=13;RUN=1;SAF=15;SAP=4.03217;SAR=19;SRF=27;SRP=4.11819;SRR=22;TYPE=snp;technology.illumina=1;ANN=T|intergenic_region|MODIFI…	GT:DP:AD:RO:QR:AO:QA:GL	0/1:17:8,9:8:295:9:342:-26.0201,0,-21.7845	0/0:22:22,0:22:814:0:0:0,-6.62266,-73.5828	0/1:2:1,1:1:38:1:38:-3.19521,0,-3.19521	0/1:9:2,7:2:76:7:257:-20.7736,0,-4.50554	1/1:8:0,8:0:0:8:282:-25.715,-2.40824,0	0/0:10:10,0:10:373:0:0:0,-3.0103,-33.9211	0/0:6:6,0:6:221:0:0:0,-1.80618,-20.2453	1/1:9:0,9:0:0:9:342:-31.1376,-2.70927,0
CM009151.1	4	52169470	0	C	A	1038.63	0	AB=0.676471;ABP=12.2071;AC=7;AF=0.4375;AN=16;AO=38;CIGAR=1X;DP=95;DPB=95;DPRA=0.63913;EPP=5.06748;EPPR=4.877;GTI=0;LEN=1;MEANALT=1;MQM=59.3684;MQMR=60;NS=8;NUMALT=1;ODDS=3.92186;PAIRED=1;PAIREDR=1;PAO=0;PQA=0;PQR=0;PRO=0;QA=1402;QR=2078;RO=57;RPL=22;RPP=5.06748;RPPR=7.61992;RPR=16;RUN=1;SAF=16;SAP=5.06748;SAR=22;SRF=28;SRP=3.0484;SRR=29;TYPE=snp;technology.illumina=1;ANN=A|intergenic_region|MODIF…	GT:DP:AD:RO:QR:AO:QA:GL	0/1:20:8,12:8:268:12:437:-33.6386,0,-18.4214	0/0:24:24,0:24:877:0:0:0,-7.22472,-79.2446	0/1:9:1,8:1:38:8:294:-24.1017,0,-1.088	0/1:5:2,3:2:76:3:114:-9.1272,0,-5.70966	1/1:9:0,9:0:0:9:336:-30.5931,-2.70927,0	0/0:10:10,0:10:368:0:0:0,-3.0103,-33.4676	0/0:12:12,0:12:451:0:0:0,-3.61236,-40.9383	1/1:6:0,6:0:0:6:221:-20.2459,-1.80618,0
CM009151.1	4	52172986	0	A	T	1431.5	0	AB=0.585366;ABP=5.60547;AC=7;AF=0.4375;AN=16;AO=51;CIGAR=1X;DP=95;DPB=95;DPRA=1.51111;EPP=6.45911;EPPR=6.16881;GTI=0;LEN=1;MEANALT=1;MQM=60;MQMR=60;NS=8;NUMALT=1;ODDS=3.18802;PAIRED=1;PAIREDR=1;PAO=0;PQA=0;PQR=0;PRO=0;QA=1872;QR=1571;RO=44;RPL=27;RPP=3.3935;RPPR=6.16881;RPR=24;RUN=1;SAF=22;SAP=5.09662;SAR=29;SRF=26;SRP=6.16881;SRR=18;TYPE=snp;technology.illumina=1;ANN=T|intergenic_region|MODIFIER…	GT:DP:AD:RO:QR:AO:QA:GL	0/1:21:9,12:9:291:12:455:-34.9783,0,-20.1785	0/0:12:12,0:12:432:0:0:0,-3.61236,-39.2137	0/1:13:6,7:6:225:7:263:-20.1161,0,-16.698	0/1:7:2,5:2:76:5:178:-14.2591,0,-5.1076	1/1:15:0,15:0:0:15:526:-47.6615,-4.51545,0	0/0:5:5,0:5:189:0:0:0,-1.50515,-17.376	0/0:10:10,0:10:358:0:0:0,-3.0103,-32.5556	1/1:12:0,12:0:0:12:450:-40.8476,-3.61236,0
CM009151.1	4	52173015	0	G	C	1218.62	0	AB=0.55;ABP=3.87889;AC=7;AF=0.4375;AN=16;AO=44;CIGAR=1X;DP=99;DPB=99;DPRA=1.00541;EPP=3.20771;EPPR=6.20829;GTI=0;LEN=1;MEANALT=1;MQM=60;MQMR=60;NS=8;NUMALT=1;ODDS=6.44378;PAIRED=1;PAIREDR=1;PAO=0;PQA=0;PQR=0;PRO=0;QA=1621;QR=2004;RO=55;RPL=25;RPP=4.78696;RPPR=3.36563;RPR=19;RUN=1;SAF=18;SAP=6.16881;SAR=26;SRF=31;SRP=4.94488;SRR=24;TYPE=snp;technology.illumina=1;ANN=C|intergenic_region|MODIFIER|TM…	GT:DP:AD:RO:QR:AO:QA:GL	0/1:18:7,11:7:259:11:415:-32.2828,0,-18.2469	0/0:16:16,0:16:553:0:0:0,-4.81648,-50.0865	0/1:15:8,7:8:299:7:265:-19.6962,0,-22.7501	0/1:7:3,4:3:114:4:152:-11.9427,0,-8.52514	1/1:14:0,14:0:0:14:489:-44.3319,-4.21442,0	0/0:8:8,0:8:298:0:0:0,-2.40824,-27.175	0/0:13:13,0:13:481:0:0:0,-3.91339,-43.632	1/1:8:0,8:0:0:8:300:-27.3566,-2.40824,0
CM009151.1	4	52175055	0	T	C	831.151	0	AB=0.425;ABP=4.96463;AC=7;AF=0.4375;AN=16;AO=32;CIGAR=1X;DP=88;DPB=88;DPRA=1;EPP=3.28173;EPPR=3.16541;GTI=0;LEN=1;MEANALT=1;MQM=60;MQMR=60;NS=8;NUMALT=1;ODDS=1.71603;PAIRED=1;PAIREDR=1;PAO=0;PQA=0;PQR=0;PRO=0;QA=1191;QR=2050;RO=56;RPL=12;RPP=7.35324;RPPR=4.40625;RPR=20;RUN=1;SAF=17;SAP=3.28173;SAR=15;SRF=30;SRP=3.63072;SRR=26;TYPE=snp;technology.illumina=1;ANN=C|intergenic_region|MODIFIER|TMEM196…	GT:DP:AD:RO:QR:AO:QA:GL	0/1:21:10,11:10:357:11:397:-29.7473,0,-26.1456	0/0:13:13,0:13:481:0:0:0,-3.91339,-43.6306	0/1:10:6,4:6:217:4:152:-11.0396,0,-16.8699	0/1:9:7,2:7:265:2:76:-4.50554,0,-21.5023	1/1:11:0,11:0:0:11:417:-37.8823,-3.31133,0	0/0:6:6,0:6:228:0:0:0,-1.80618,-20.885	0/0:14:14,0:14:502:0:0:0,-4.21442,-45.5098	1/1:4:0,4:0:0:4:149:-13.7737,-1.20412,0
CM009151.1	4	52175093	0	A	T	810.754	0	AB=0.390244;ABP=7.30028;AC=7;AF=0.4375;AN=16;AO=32;CIGAR=1X;DP=94;DPB=94;DPRA=0.924324;EPP=3.0103;EPPR=4.7546;GTI=0;LEN=1;MEANALT=1.2;MQM=60;MQMR=60;NS=8;NUMALT=1;ODDS=0.496076;PAIRED=1;PAIREDR=1;PAO=0;PQA=0;PQR=0;PRO=0;QA=1173;QR=2262;RO=61;RPL=19;RPP=5.45321;RPPR=3.90025;RPR=13;RUN=1;SAF=19;SAP=5.45321;SAR=13;SRF=38;SRP=11.0198;SRR=23;TYPE=snp;technology.illumina=1;ANN=T|intergenic_region|MODIF…	GT:DP:AD:RO:QR:AO:QA:GL	0/1:22:11,11:11:409:11:389:-28.718,0,-30.5353	0/0:18:18,0:18:652:0:0:0,-5.41854,-59.0042	0/1:11:7,3:7:266:3:114:-7.40712,0,-21.1048	0/1:8:6,2:6:227:2:76:-4.80657,0,-18.3856	1/1:13:0,13:0:0:13:490:-44.4462,-3.91339,0	0/0:8:8,0:8:302:0:0:0,-2.40824,-27.5385	0/0:11:11,0:11:406:0:0:0,-3.31133,-36.8852	1/1:3:0,3:0:0:3:104:-9.70302,-0.90309,0
CM009151.1	4	52175382	0	G	A	680.123	0	AB=0.411765;ABP=5.30951;AC=7;AF=0.4375;AN=16;AO=28;CIGAR=1X;DP=76;DPB=76;DPRA=1.02857;EPP=14.1779;EPPR=3.19126;GTI=0;LEN=1;MEANALT=1;MQM=60;MQMR=60;NS=8;NUMALT=1;ODDS=2.63545;PAIRED=1;PAIREDR=1;PAO=0;PQA=0;PQR=0;PRO=0;QA=1012;QR=1747;RO=48;RPL=13;RPP=3.32051;RPPR=3.73412;RPR=15;RUN=1;SAF=17;SAP=5.80219;SAR=11;SRF=23;SRP=3.19126;SRR=25;TYPE=snp;technology.illumina=1;ANN=A|intergenic_region|MODIFIE…	GT:DP:AD:RO:QR:AO:QA:GL	0/1:20:14,6:14:527:6:215:-13.6756,0,-41.7534	0/0:13:13,0:13:488:0:0:0,-3.91339,-44.2656	0/1:7:5,2:5:176:2:76:-5.1076,0,-14.0761	0/1:7:1,6:1:38:6:218:-17.8645,0,-1.69006	1/1:9:0,9:0:0:9:336:-30.5938,-2.70927,0	0/0:7:7,0:7:242:0:0:0,-2.10721,-22.1107	0/0:8:8,0:8:276:0:0:0,-2.40824,-25.169	1/1:5:0,5:0:0:5:167:-15.3569,-1.50515,0
CM009151.1	4	52175770	0	A	G	1334.27	0	AB=0.58;ABP=5.78978;AC=7;AF=0.4375;AN=16;AO=48;CIGAR=1X;DP=110;DPB=110;DPRA=1.00976;EPP=3.19126;EPPR=8.05372;GTI=0;LEN=1;MEANALT=1;MQM=60;MQMR=60;NS=8;NUMALT=1;ODDS=6.32286;PAIRED=1;PAIREDR=1;PAO=0;PQA=0;PQR=0;PRO=0;QA=1793;QR=2249;RO=62;RPL=21;RPP=4.6389;RPPR=4.27115;RPR=27;RUN=1;SAF=32;SAP=14.5915;SAR=16;SRF=37;SRP=8.05372;SRR=25;TYPE=snp;technology.illumina=1;ANN=G|intergenic_region|MODIFIER|T…	GT:DP:AD:RO:QR:AO:QA:GL	0/1:26:14,12:14:510:12:437:-31.8419,0,-38.4086	0/0:24:24,0:24:854:0:0:0,-7.22472,-77.1666	0/1:11:4,7:4:151:7:264:-20.8093,0,-10.6466	0/1:13:3,10:3:106:10:380:-30.6418,0,-5.97514	1/1:11:0,11:0:0:11:416:-37.7918,-3.31133,0	0/0:6:6,0:6:227:0:0:0,-1.80618,-20.7938	0/0:11:11,0:11:401:0:0:0,-3.31133,-36.4332	1/1:8:0,8:0:0:8:296:-26.9933,-2.40824,0
CM009151.1	4	52175870	0	TTGTTCTTCCTGAGC	TC	401.946	0	AB=0.4;ABP=5.61607;AC=7;AF=0.4375;AN=16;AO=21;CIGAR=1M13D1M;DP=73;DPB=54.8;DPRA=0.688235;EPP=3.1137;EPPR=4.07475;GTI=3;LEN=13;MEANALT=1;MQM=60;MQMR=60;NS=8;NUMALT=1;ODDS=2.31251;PAIRED=1;PAIREDR=1;PAO=0;PQA=0;PQR=0;PRO=0;QA=672;QR=1868;RO=51;RPL=9;RPP=3.94093;RPPR=10.206;RPR=12;RUN=1;SAF=14;SAP=8.07707;SAR=7;SRF=33;SRP=12.5903;SRR=18;TYPE=del;technology.illumina=1;ANN=TC|intergenic_region|MODIFIE…	GT:DP:AD:RO:QR:AO:QA:GL	0/1:18:10,8:10:369:8:265:-18.7502,0,-28.14	0/0:18:17,0:17:616:0:0:0,-5.11751,-55.6068	0/1:5:4,1:4:147:1:16:-0.0948332,0,-12.0847	0/1:7:4,3:4:145:3:92:-6.47434,0,-11.2972	1/1:5:0,5:0:0:5:181:-16.6425,-1.50515,0	0/0:4:4,0:4:151:0:0:0,-1.20412,-13.9579	0/0:12:12,0:12:440:0:0:0,-3.61236,-39.9437	1/1:4:0,4:0:0:4:118:-10.9114,-1.20412,0
CM009151.1	4	52177615	0	C	T	1158.57	0	AB=0.673913;ABP=15.095;AC=7;AF=0.4375;AN=16;AO=44;CIGAR=1X;DP=108;DPB=108;DPRA=0.722449;EPP=3.79993;EPPR=5.18177;GTI=0;LEN=1;MEANALT=1;MQM=60;MQMR=60;NS=8;NUMALT=1;ODDS=3.4161;PAIRED=1;PAIREDR=1;PAO=0;PQA=0;PQR=0;PRO=0;QA=1572;QR=2355;RO=64;RPL=24;RPP=3.79993;RPPR=3.55317;RPR=20;RUN=1;SAF=22;SAP=3.0103;SAR=22;SRF=32;SRP=3.0103;SRR=32;TYPE=snp;technology.illumina=1;ANN=T|intergenic_region|MODIFIER…	GT:DP:AD:RO:QR:AO:QA:GL	0/1:29:10,19:10:374:19:666:-51.5258,0,-25.2817	0/0:30:30,0:30:1122:0:0:0,-9.0309,-101.286	0/1:6:1,5:1:38:5:163:-13.1807,0,-1.99109	0/1:11:4,7:4:143:7:262:-20.627,0,-9.90827	1/1:5:0,5:0:0:5:189:-17.376,-1.50515,0	0/0:9:9,0:9:332:0:0:0,-2.70927,-30.2299	0/0:10:10,0:10:346:0:0:0,-3.0103,-31.4668	1/1:8:0,8:0:0:8:292:-26.6287,-2.40824,0
CM009151.1	4	52177730	0	C	T	979.425	0	AB=0.53125;ABP=3.28173;AC=7;AF=0.4375;AN=16;AO=37;CIGAR=1X;DP=97;DPB=97;DPRA=0.693333;EPP=3.06899;EPPR=3.15506;GTI=0;LEN=1;MEANALT=1;MQM=60;MQMR=60;NS=8;NUMALT=1;ODDS=5.53107;PAIRED=1;PAIREDR=0.983333;PAO=0;PQA=0;PQR=0;PRO=0;QA=1327;QR=2209;RO=60;RPL=17;RPP=3.5385;RPPR=8.22183;RPR=20;RUN=1;SAF=16;SAP=4.47751;SAR=21;SRF=31;SRP=3.15506;SRR=29;TYPE=snp;technology.illumina=1;ANN=T|intergenic_region|M…	GT:DP:AD:RO:QR:AO:QA:GL	0/1:18:11,7:11:401:7:239:-16.4194,0,-31.0146	0/0:20:20,0:20:730:0:0:0,-6.0206,-66.0239	0/1:7:1,6:1:34:6:218:-17.865,0,-1.2917	0/1:7:3,4:3:114:4:152:-11.9427,0,-8.52514	1/1:11:0,11:0:0:11:377:-34.254,-3.31133,0	0/0:13:13,0:13:484:0:0:0,-3.91339,-43.9041	0/0:12:12,0:12:446:0:0:0,-3.61236,-40.4856	1/1:9:0,9:0:0:9:341:-31.047,-2.70927,0
CM009151.1	4	52177896	0	C	T	974.519	0	AB=0.44186;ABP=4.27278;AC=7;AF=0.4375;AN=16;AO=37;CIGAR=1X;DP=95;DPB=95;DPRA=1.07647;EPP=3.5385;EPPR=3.16006;GTI=0;LEN=1;MEANALT=1;MQM=60;MQMR=60;NS=8;NUMALT=1;ODDS=5.04865;PAIRED=1;PAIREDR=1;PAO=0;PQA=0;PQR=0;PRO=0;QA=1356;QR=2091;RO=58;RPL=19;RPP=3.06899;RPPR=4.35811;RPR=18;RUN=1;SAF=17;SAP=3.5385;SAR=20;SRF=22;SRP=10.3484;SRR=36;TYPE=snp;technology.illumina=1;ANN=T|intergenic_region|MODIFIER|T…	GT:DP:AD:RO:QR:AO:QA:GL	0/1:26:17,9:17:615:9:326:-21.8582,0,-47.85	0/0:16:16,0:16:592:0:0:0,-4.81648,-53.6167	0/1:4:3,1:3:114:1:38:-2.59315,0,-9.42823	0/1:13:4,9:4:147:9:331:-26.2255,0,-9.67573	1/1:8:0,8:0:0:8:297:-27.0833,-2.40824,0	0/0:9:9,0:9:313:0:0:0,-2.70927,-28.5	0/0:9:9,0:9:310:0:0:0,-2.70927,-28.2275	1/1:10:0,10:0:0:10:364:-33.103,-3.0103,0
CM009151.1	4	52178164	0	T	C	777.838	0	AB=0.5;ABP=3.0103;AC=7;AF=0.4375;AN=16;AO=37;CIGAR=1X;DP=101;DPB=101;DPRA=0.842857;EPP=3.06899;EPPR=3.14602;GTI=0;LEN=1;MEANALT=1;MQM=60;MQMR=60;NS=8;NUMALT=1;ODDS=3.72334;PAIRED=1;PAIREDR=1;PAO=0;PQA=0;PQR=0;PRO=0;QA=1148;QR=2259;RO=64;RPL=21;RPP=4.47751;RPPR=11.6962;RPR=16;RUN=1;SAF=20;SAP=3.5385;SAR=17;SRF=35;SRP=4.23175;SRR=29;TYPE=snp;technology.illumina=1;ANN=C|intergenic_region|MODIFIER|TM…	GT:DP:AD:RO:QR:AO:QA:GL	0/1:21:13,8:13:474:8:254:-16.8424,0,-36.6774	0/0:22:22,0:22:760:0:0:0,-6.62266,-68.7097	0/1:11:7,4:7:242:4:113:-7.13724,0,-18.8025	0/1:12:2,10:2:72:10:318:-25.3081,0,-3.22401	1/1:7:0,7:0:0:7:199:-18.1843,-2.10721,0	0/0:6:6,0:6:187:0:0:0,-1.80618,-17.1316	0/0:14:14,0:14:524:0:0:0,-4.21442,-47.503	1/1:8:0,8:0:0:8:264:-24.076,-2.40824,0
CM009151.1	4	52178474	0	T	G	1092.82	0	AB=0.514286;ABP=3.07234;AC=7;AF=0.4375;AN=16;AO=43;CIGAR=1X;DP=110;DPB=110;DPRA=0.72;EPP=4.27278;EPPR=3.30199;GTI=0;LEN=1;MEANALT=1;MQM=60;MQMR=60;NS=8;NUMALT=1;ODDS=6.4116;PAIRED=1;PAIREDR=0.985075;PAO=0;PQA=0;PQR=0;PRO=0;QA=1469;QR=2455;RO=67;RPL=20;RPP=3.46479;RPPR=3.30199;RPR=23;RUN=1;SAF=17;SAP=7.10075;SAR=26;SRF=22;SRP=20.1552;SRR=45;TYPE=snp;technology.illumina=1;ANN=G|intergenic_region|MO…	GT:DP:AD:RO:QR:AO:QA:GL	0/1:19:10,9:10:361:9:304:-21.9628,0,-27.112	0/0:20:20,0:20:752:0:0:0,-6.0206,-68.0095	0/1:8:5,3:5:190:3:103:-7.20061,0,-15.0592	0/1:8:2,6:2:72:6:212:-17.0152,0,-4.42813	1/1:10:0,10:0:0:10:304:-27.6523,-3.0103,0	0/0:14:14,0:14:531:0:0:0,-4.21442,-48.1351	0/0:16:16,0:16:549:0:0:0,-4.81648,-49.7241	1/1:15:0,15:0:0:15:546:-49.4751,-4.51545,0
CM009151.1	4	52178535	0	G	A	1277.83	0	AB=0.452381;ABP=3.83753;AC=7;AF=0.4375;AN=16;AO=46;CIGAR=1X;DP=114;DPB=114;DPRA=0.92;EPP=12.2627;EPPR=5.05404;GTI=0;LEN=1;MEANALT=1;MQM=60;MQMR=60;NS=8;NUMALT=1;ODDS=8.15499;PAIRED=1;PAIREDR=1;PAO=0;PQA=0;PQR=0;PRO=0;QA=1700;QR=2366;RO=68;RPL=23;RPP=3.0103;RPPR=3.52123;RPR=23;RUN=1;SAF=23;SAP=3.0103;SAR=23;SRF=26;SRP=11.1853;SRR=42;TYPE=snp;technology.illumina=1;ANN=A|intergenic_region|MODIFIER|T…	GT:DP:AD:RO:QR:AO:QA:GL	0/1:21:12,9:12:412:9:332:-23.9088,0,-31.0769	0/0:20:20,0:20:711:0:0:0,-6.0206,-64.308	0/1:11:7,4:7:243:4:152:-10.7386,0,-18.8908	0/1:10:4,6:4:144:6:228:-17.8747,0,-10.3021	1/1:12:0,12:0:0:12:427:-38.761,-3.61236,0	0/0:11:11,0:11:374:0:0:0,-3.31133,-33.9776	0/0:14:14,0:14:482:0:0:0,-4.21442,-43.696	1/1:15:0,15:0:0:15:561:-50.8306,-4.51545,0
CM009151.1	4	52178649	0	G	A	1093.74	0	AB=0.514286;ABP=3.07234;AC=7;AF=0.4375;AN=16;AO=40;CIGAR=1X;DP=95;DPB=95;DPRA=0.9;EPP=3.22745;EPPR=3.04978;GTI=0;LEN=1;MEANALT=1;MQM=60;MQMR=60;NS=8;NUMALT=1;ODDS=7.21348;PAIRED=1;PAIREDR=1;PAO=0;PQA=0;PQR=0;PRO=0;QA=1462;QR=2002;RO=55;RPL=23;RPP=4.96463;RPPR=3.36563;RPR=17;RUN=1;SAF=20;SAP=3.0103;SAR=20;SRF=28;SRP=3.04978;SRR=27;TYPE=snp;technology.illumina=1;ANN=A|intergenic_region|MODIFIER|TME…	GT:DP:AD:RO:QR:AO:QA:GL	0/1:16:10,6:10:369:6:205:-13.9627,0,-28.74	0/0:18:18,0:18:667:0:0:0,-5.41854,-60.3627	0/1:9:4,5:4:148:5:186:-14.3917,0,-10.9721	0/1:10:3,7:3:87:7:264:-21.1103,0,-5.10612	1/1:10:0,10:0:0:10:355:-32.284,-3.0103,0	0/0:12:12,0:12:427:0:0:0,-3.61236,-38.7609	0/0:8:8,0:8:304:0:0:0,-2.40824,-27.7201	1/1:12:0,12:0:0:12:452:-41.0284,-3.61236,0
CM009151.1	4	52178715	0	C	T	780.73	0	AB=0.425;ABP=4.96463;AC=7;AF=0.4375;AN=16;AO=31;CIGAR=1X;DP=88;DPB=88;DPRA=0.952941;EPP=3.64073;EPPR=3.0484;GTI=0;LEN=1;MEANALT=1;MQM=60;MQMR=60;NS=8;NUMALT=1;ODDS=2.14966;PAIRED=1;PAIREDR=1;PAO=0;PQA=0;PQR=0;PRO=0;QA=1135;QR=2107;RO=57;RPL=15;RPP=3.08035;RPPR=3.0484;RPR=16;RUN=1;SAF=18;SAP=4.76149;SAR=13;SRF=31;SRP=3.9627;SRR=26;TYPE=snp;technology.illumina=1;ANN=T|intergenic_region|MODIFIER|TME…	GT:DP:AD:RO:QR:AO:QA:GL	0/1:15:11,4:11:373:4:137:-8.15198,0,-29.373	0/0:18:18,0:18:679:0:0:0,-5.41854,-61.4448	0/1:7:4,3:4:152:3:86:-5.91588,0,-11.9427	0/1:18:8,10:8:295:10:380:-29.1366,0,-21.4835	1/1:9:0,9:0:0:9:342:-31.1376,-2.70927,0	0/0:10:10,0:10:380:0:0:0,-3.0103,-34.5551	0/0:6:6,0:6:228:0:0:0,-1.80618,-20.885	1/1:5:0,5:0:0:5:190:-17.4674,-1.50515,0
CM009151.1	4	52178805	0	A	G	1069.49	0	AB=0.452381;ABP=3.83753;AC=7;AF=0.4375;AN=16;AO=39;CIGAR=1X;DP=92;DPB=92;DPRA=1.24;EPP=3.06598;EPPR=3.05127;GTI=0;LEN=1;MEANALT=1;MQM=60;MQMR=60;NS=8;NUMALT=1;ODDS=6.5769;PAIRED=1;PAIREDR=1;PAO=0;PQA=0;PQR=0;PRO=0;QA=1456;QR=1959;RO=53;RPL=19;RPP=3.06598;RPPR=4.03458;RPR=20;RUN=1;SAF=21;SAP=3.51141;SAR=18;SRF=31;SRP=6.32897;SRR=22;TYPE=snp;technology.illumina=1;ANN=G|intergenic_region|MODIFIER|TM…	GT:DP:AD:RO:QR:AO:QA:GL	0/1:21:10,11:10:368:11:409:-30.835,0,-27.1459	0/0:8:8,0:8:286:0:0:0,-2.40824,-26.0819	0/1:11:8,3:8:300:3:108:-6.76349,0,-24.0452	0/1:10:5,5:5:180:5:190:-14.4571,0,-13.5409	1/1:11:0,11:0:0:11:415:-37.7015,-3.31133,0	0/0:15:15,0:15:560:0:0:0,-4.51545,-50.7403	0/0:7:7,0:7:265:0:0:0,-2.10721,-24.2116	1/1:9:0,9:0:0:9:334:-30.4112,-2.70927,0
CM009151.1	4	52178938	0	C	G	1149.84	0	AB=0.514286;ABP=3.07234;AC=7;AF=0.4375;AN=16;AO=42;CIGAR=1X;DP=105;DPB=105;DPRA=0.769565;EPP=3.83753;EPPR=3.32051;GTI=0;LEN=1;MEANALT=1;MQM=60;MQMR=60;NS=8;NUMALT=1;ODDS=6.67889;PAIRED=1;PAIREDR=1;PAO=0;PQA=0;PQR=0;PRO=0;QA=1526;QR=2317;RO=63;RPL=19;RPP=3.83753;RPPR=4.69922;RPR=23;RUN=1;SAF=22;SAP=3.21711;SAR=20;SRF=33;SRP=3.32051;SRR=30;TYPE=snp;technology.illumina=1;ANN=G|intergenic_region|MODI…	GT:DP:AD:RO:QR:AO:QA:GL	0/1:16:7,9:7:266:9:338:-25.9582,0,-19.486	0/0:26:26,0:26:963:0:0:0,-7.82678,-86.9797	0/1:7:3,4:3:110:4:129:-9.8177,0,-8.15334	0/1:12:7,5:7:244:5:190:-13.8551,0,-18.6812	1/1:14:0,14:0:0:14:511:-46.3277,-4.21442,0	0/0:8:8,0:8:299:0:0:0,-2.40824,-27.2655	0/0:12:12,0:12:435:0:0:0,-3.61236,-39.4896	1/1:10:0,10:0:0:10:358:-32.5556,-3.0103,0
CM009151.1	4	52179007	0	A	G	1401.12	0	AB=0.568627;ABP=5.09662;AC=7;AF=0.4375;AN=16;AO=51;CIGAR=1X;DP=117;DPB=117;DPRA=0.995455;EPP=3.3935;EPPR=3.53672;GTI=0;LEN=1;MEANALT=1;MQM=60;MQMR=60;NS=8;NUMALT=1;ODDS=4.28443;PAIRED=1;PAIREDR=1;PAO=0;PQA=0;PQR=0;PRO=0;QA=1861;QR=2404;RO=66;RPL=21;RPP=6.45911;RPPR=3.53672;RPR=30;RUN=1;SAF=26;SAP=3.05288;SAR=25;SRF=32;SRP=3.1419;SRR=34;TYPE=snp;technology.illumina=1;ANN=G|intergenic_region|MODIFI…	GT:DP:AD:RO:QR:AO:QA:GL	0/1:21:7,14:7:261:14:526:-41.3619,0,-17.5255	0/0:26:26,0:26:956:0:0:0,-7.82678,-86.3498	0/1:14:7,7:7:242:7:260:-19.542,0,-17.8968	0/1:16:8,8:8:303:8:294:-21.9945,0,-22.8128	1/1:17:0,17:0:0:17:601:-54.41,-5.11751,0	0/0:10:10,0:10:379:0:0:0,-3.0103,-34.4647	0/0:8:8,0:8:263:0:0:0,-2.40824,-23.9859	1/1:5:0,5:0:0:5:180:-16.5509,-1.50515,0
CM009151.1	4	52179246	0	C	T	941.237	0	AB=0.547619;ABP=3.83753;AC=7;AF=0.4375;AN=16;AO=36;CIGAR=1X;DP=100;DPB=100;DPRA=0.733333;EPP=9.04217;EPPR=4.23175;GTI=0;LEN=1;MEANALT=1;MQM=60;MQMR=60;NS=8;NUMALT=1;ODDS=2.87604;PAIRED=1;PAIREDR=1;PAO=0;PQA=0;PQR=0;PRO=0;QA=1331;QR=2338;RO=64;RPL=21;RPP=5.18177;RPPR=3.55317;RPR=15;RUN=1;SAF=14;SAP=6.8707;SAR=22;SRF=27;SRP=6.40323;SRR=37;TYPE=snp;technology.illumina=1;ANN=T|intergenic_region|MODIF…	GT:DP:AD:RO:QR:AO:QA:GL	0/1:17:7,10:7:264:10:380:-29.4376,0,-19.0032	0/0:18:18,0:18:677:0:0:0,-5.41854,-61.2643	0/1:14:6,8:6:172:8:281:-21.4099,0,-11.5445	0/1:11:6,5:6:224:5:189:-14.0646,0,-17.2085	1/1:7:0,7:0:0:7:266:-24.3025,-2.10721,0	0/0:12:12,0:12:439:0:0:0,-3.61236,-39.8522	0/0:15:15,0:15:562:0:0:0,-4.51545,-50.92	1/1:6:0,6:0:0:6:215:-19.6973,-1.80618,0
CM009151.1	4	52179352	0	T	C	1548.01	0	AB=0.692308;ABP=15.538;AC=7;AF=0.4375;AN=16;AO=55;CIGAR=1X;DP=113;DPB=113;DPRA=0.873913;EPP=6.20829;EPPR=4.35811;GTI=0;LEN=1;MEANALT=1;MQM=60;MQMR=60;NS=8;NUMALT=1;ODDS=8.46173;PAIRED=1;PAIREDR=1;PAO=0;PQA=0;PQR=0;PRO=0;QA=1992;QR=2184;RO=58;RPL=33;RPP=7.78754;RPPR=3.16006;RPR=22;RUN=1;SAF=27;SAP=3.04978;SAR=28;SRF=32;SRP=4.35811;SRR=26;TYPE=snp;technology.illumina=1;ANN=C|intergenic_region|MODIF…	GT:DP:AD:RO:QR:AO:QA:GL	0/1:19:3,16:3:114:16:585:-47.2594,0,-4.91278	0/0:20:20,0:20:756:0:0:0,-6.0206,-68.3701	0/1:7:5,2:5:190:2:76:-5.1076,0,-15.3602	0/1:13:4,9:4:152:9:326:-25.7703,0,-10.1365	1/1:19:0,19:0:0:19:681:-61.6099,-5.71957,0	0/0:15:15,0:15:565:0:0:0,-4.51545,-51.1915	0/0:11:11,0:11:407:0:0:0,-3.31133,-36.9766	1/1:9:0,9:0:0:9:324:-29.5013,-2.70927,0
CM009151.1	4	52179764	0	A	G	839.289	0	AB=0.388889;ABP=6.8707;AC=7;AF=0.4375;AN=16;AO=33;CIGAR=1X;DP=97;DPB=97;DPRA=0.785714;EPP=4.65535;EPPR=3.32051;GTI=0;LEN=1;MEANALT=1.2;MQM=60;MQMR=60;NS=8;NUMALT=1;ODDS=3.90524;PAIRED=1;PAIREDR=1;PAO=0;PQA=0;PQR=0;PRO=0;QA=1192;QR=2292;RO=63;RPL=18;RPP=3.60252;RPPR=3.04477;RPR=15;RUN=1;SAF=13;SAP=6.23461;SAR=20;SRF=32;SRP=3.04477;SRR=31;TYPE=snp;technology.illumina=1;ANN=G|intergenic_region|MODIF…	GT:DP:AD:RO:QR:AO:QA:GL	0/1:21:13,8:13:454:8:304:-21.3984,0,-34.8618	0/0:24:24,0:24:896:0:0:0,-7.22472,-80.9602	0/1:10:5,4:5:173:4:152:-11.0887,0,-12.9571	0/1:5:3,2:3:105:2:76:-5.70966,0,-8.28943	1/1:11:0,11:0:0:11:413:-37.5205,-3.31133,0	0/0:7:7,0:7:246:0:0:0,-2.10721,-22.4784	0/0:11:11,0:11:418:0:0:0,-3.31133,-37.9727	1/1:8:0,8:0:0:8:247:-22.5263,-2.40824,0
CM009151.1	4	52179804	0	G	A	836.733	0	AB=0.441176;ABP=4.03217;AC=7;AF=0.4375;AN=16;AO=32;CIGAR=1X;DP=88;DPB=88;DPRA=0.827027;EPP=5.45321;EPPR=6.88793;GTI=0;LEN=1;MEANALT=1;MQM=60;MQMR=60;NS=8;NUMALT=1;ODDS=4.07821;PAIRED=1;PAIREDR=1;PAO=0;PQA=0;PQR=0;PRO=0;QA=1178;QR=2075;RO=56;RPL=16;RPP=3.0103;RPPR=4.40625;RPR=16;RUN=1;SAF=19;SAP=5.45321;SAR=13;SRF=30;SRP=3.63072;SRR=26;TYPE=snp;technology.illumina=1;ANN=A|intergenic_region|MODIFIE…	GT:DP:AD:RO:QR:AO:QA:GL	0/1:16:9,7:9:342:7:266:-19.486,0,-26.3211	0/0:20:20,0:20:747:0:0:0,-6.0206,-67.5592	0/1:13:6,7:6:216:7:266:-20.3891,0,-15.8739	0/1:5:4,1:4:150:1:38:-2.29212,0,-12.3607	1/1:9:0,9:0:0:9:341:-31.047,-2.70927,0	0/0:9:9,0:9:319:0:0:0,-2.70927,-29.0445	0/0:8:8,0:8:301:0:0:0,-2.40824,-27.4476	1/1:8:0,8:0:0:8:267:-24.3487,-2.40824,0
CM009151.1	4	52180344	0	C	T	806.161	0	AB=0.393939;ABP=6.23461;AC=7;AF=0.4375;AN=16;AO=31;CIGAR=1X;DP=85;DPB=85;DPRA=0.9;EPP=3.08035;EPPR=4.45795;GTI=0;LEN=1;MEANALT=1;MQM=60;MQMR=60;NS=8;NUMALT=1;ODDS=4.44483;PAIRED=1;PAIREDR=1;PAO=0;PQA=0;PQR=0;PRO=0;QA=1135;QR=1961;RO=54;RPL=16;RPP=3.08035;RPPR=5.5839;RPR=15;RUN=1;SAF=15;SAP=3.08035;SAR=16;SRF=29;SRP=3.6537;SRR=25;TYPE=snp;technology.illumina=1;ANN=T|intergenic_region|MODIFIER|TMEM…	GT:DP:AD:RO:QR:AO:QA:GL	0/1:14:6,8:6:228:8:290:-22.231,0,-16.6706	0/0:14:14,0:14:529:0:0:0,-4.21442,-47.9546	0/1:14:10,4:10:335:4:152:-9.83547,0,-26.2507	0/1:5:4,1:4:143:1:38:-2.29212,0,-11.7145	1/1:10:0,10:0:0:10:353:-32.1021,-3.0103,0	0/0:9:9,0:9:337:0:0:0,-2.70927,-30.6837	0/0:11:11,0:11:389:0:0:0,-3.31133,-35.341	1/1:8:0,8:0:0:8:302:-27.5386,-2.40824,0
CM009151.1	4	52180735	0	A	G	1044.48	0	AB=0.511111;ABP=3.05855;AC=7;AF=0.4375;AN=16;AO=40;CIGAR=1X;DP=102;DPB=102;DPRA=0.93;EPP=20.5992;EPPR=4.27115;GTI=0;LEN=1;MEANALT=1;MQM=60;MQMR=60;NS=8;NUMALT=1;ODDS=4.39651;PAIRED=1;PAIREDR=1;PAO=0;PQA=0;PQR=0;PRO=0;QA=1463;QR=2270;RO=62;RPL=22;RPP=3.87889;RPPR=8.05372;RPR=18;RUN=1;SAF=23;SAP=4.96463;SAR=17;SRF=35;SRP=5.25182;SRR=27;TYPE=snp;technology.illumina=1;ANN=G|intergenic_region|MODIFIER…	GT:DP:AD:RO:QR:AO:QA:GL	0/1:16:6,10:6:216:10:374:-29.1951,0,-14.9713	0/0:21:21,0:21:751:0:0:0,-6.32163,-67.9046	0/1:14:9,5:9:340:5:183:-12.611,0,-26.7419	0/1:15:7,8:7:256:8:303:-23.1139,0,-18.875	1/1:10:0,10:0:0:10:366:-33.284,-3.0103,0	0/0:9:9,0:9:331:0:0:0,-2.70927,-30.1391	0/0:10:10,0:10:376:0:0:0,-3.0103,-34.1926	1/1:7:0,7:0:0:7:237:-21.6556,-2.10721,0
CM009151.1	4	52182215	0	T	C	879.269	0	AB=0.575758;ABP=4.65535;AC=7;AF=0.4375;AN=16;AO=33;CIGAR=1X;DP=90;DPB=90;DPRA=0.685714;EPP=3.0761;EPPR=5.49198;GTI=0;LEN=1;MEANALT=1.2;MQM=60;MQMR=60;NS=8;NUMALT=1;ODDS=1.43453;PAIRED=1;PAIREDR=0.982143;PAO=0;PQA=0;PQR=0;PRO=0;QA=1238;QR=1973;RO=56;RPL=17;RPP=3.0761;RPPR=3.0103;RPR=16;RUN=1;SAF=22;SAP=10.9724;SAR=11;SRF=28;SRP=3.0103;SRR=28;TYPE=snp;technology.illumina=1;ANN=C|intergenic_region|M…	GT:DP:AD:RO:QR:AO:QA:GL	0/1:15:5,10:5:186:10:376:-29.6772,0,-12.5855	0/0:24:24,0:24:843:0:0:0,-7.22472,-76.1749	0/1:8:3,5:3:111:5:186:-14.6927,0,-7.94557	0/1:10:5,4:5:174:4:147:-10.6944,0,-13.1162	1/1:8:1,7:1:15:7:263:-22.5297,-0.908253,0	0/0:9:9,0:9:314:0:0:0,-2.70927,-28.5904	0/0:9:9,0:9:330:0:0:0,-2.70927,-30.0484	1/1:7:0,7:0:0:7:266:-24.3025,-2.10721,0
CM009151.1	4	52182430	0	A	G	1065.13	0	AB=0.419355;ABP=4.76149;AC=7;AF=0.4375;AN=16;AO=38;CIGAR=1X;DP=96;DPB=96;DPRA=0.84;EPP=8.7247;EPPR=3.16006;GTI=0;LEN=1;MEANALT=1;MQM=60;MQMR=60;NS=8;NUMALT=1;ODDS=4.4039;PAIRED=1;PAIREDR=1;PAO=0;PQA=0;PQR=0;PRO=0;QA=1431;QR=2132;RO=58;RPL=13;RPP=11.239;RPPR=3.60933;RPR=25;RUN=1;SAF=21;SAP=3.9246;SAR=17;SRF=27;SRP=3.60933;SRR=31;TYPE=snp;technology.illumina=1;ANN=G|intergenic_region|MODIFIER|TMEM1…	GT:DP:AD:RO:QR:AO:QA:GL	0/1:15:7,8:7:259:8:299:-22.7505,0,-19.1495	0/0:21:21,0:21:781:0:0:0,-6.32163,-70.6165	0/1:6:5,1:5:183:1:38:-1.99109,0,-15.0193	0/1:10:6,4:6:223:4:152:-11.0396,0,-17.4184	1/1:13:0,13:0:0:13:486:-44.0845,-3.91339,0	0/0:9:9,0:9:314:0:0:0,-2.70927,-28.5904	0/0:10:10,0:10:372:0:0:0,-3.0103,-33.8301	1/1:12:0,12:0:0:12:456:-41.3902,-3.61236,0
CM009151.1	4	52184863	0	A	G	1161.11	0	AB=0.6;ABP=6.05036;AC=7;AF=0.4375;AN=16;AO=42;CIGAR=1X;DP=102;DPB=102;DPRA=0.730435;EPP=6.31921;EPPR=6.62942;GTI=0;LEN=1;MEANALT=1;MQM=60;MQMR=60;NS=8;NUMALT=1;ODDS=6.30183;PAIRED=1;PAIREDR=1;PAO=0;PQA=0;PQR=0;PRO=0;QA=1558;QR=2254;RO=60;RPL=27;RPP=10.4553;RPPR=3.58936;RPR=15;RUN=1;SAF=28;SAP=13.1438;SAR=14;SRF=37;SRP=10.1038;SRR=23;TYPE=snp;technology.illumina=1;ANN=G|downstream_gene_variant|MOD…	GT:DP:AD:RO:QR:AO:QA:GL	0/1:13:6,7:6:227:7:266:-20.3891,0,-16.8804	0/0:24:24,0:24:899:0:0:0,-7.22472,-81.2285	0/1:9:3,6:3:113:6:227:-18.0846,0,-7.83027	0/1:13:5,8:5:189:8:300:-23.4432,0,-13.4626	1/1:12:0,12:0:0:12:427:-38.7614,-3.61236,0	0/0:8:8,0:8:301:0:0:0,-2.40824,-27.4477	0/0:14:14,0:14:525:0:0:0,-4.21442,-47.5932	1/1:9:0,9:0:0:9:338:-30.7747,-2.70927,0
CM009151.1	4	52186002	0	T	C	946.589	0	AB=0.4;ABP=6.05036;AC=7;AF=0.4375;AN=16;AO=35;CIGAR=1X;DP=101;DPB=101;DPRA=0.746667;EPP=3.07234;EPPR=9.45891;GTI=0;LEN=1;MEANALT=1;MQM=60;MQMR=60;NS=8;NUMALT=1;ODDS=4.59061;PAIRED=1;PAIREDR=1;PAO=0;PQA=0;PQR=0;PRO=0;QA=1305;QR=2441;RO=66;RPL=20;RPP=4.56135;RPPR=3.53672;RPR=15;RUN=1;SAF=19;SAP=3.56868;SAR=16;SRF=31;SRP=3.53672;SRR=35;TYPE=snp;technology.illumina=1;ANN=C|downstream_gene_variant|MOD…	GT:DP:AD:RO:QR:AO:QA:GL	0/1:13:7,6:7:261:6:226:-16.7892,0,-19.934	0/0:20:20,0:20:731:0:0:0,-6.0206,-66.1105	0/1:11:8,3:8:297:3:114:-7.32102,0,-23.7726	0/1:11:6,5:6:223:5:179:-13.1464,0,-17.1173	1/1:12:0,12:0:0:12:444:-40.3047,-3.61236,0	0/0:12:12,0:12:446:0:0:0,-3.61236,-40.4857	0/0:13:13,0:13:483:0:0:0,-3.91339,-43.8116	1/1:9:0,9:0:0:9:342:-31.1376,-2.70927,0
CM009151.1	4	52186114	0	A	G	1469.97	0	AB=0.530612;ABP=3.40914;AC=7;AF=0.4375;AN=16;AO=52;CIGAR=1X;DP=116;DPB=116;DPRA=1.09756;EPP=5.68288;EPPR=4.23175;GTI=0;LEN=1;MEANALT=1;MQM=60;MQMR=60;NS=8;NUMALT=1;ODDS=6.72874;PAIRED=1;PAIREDR=1;PAO=0;PQA=0;PQR=0;PRO=0;QA=1931;QR=2355;RO=64;RPL=28;RPP=3.67845;RPPR=5.18177;RPR=24;RUN=1;SAF=28;SAP=3.67845;SAR=24;SRF=29;SRP=4.23175;SRR=35;TYPE=snp;technology.illumina=1;ANN=G|downstream_gene_variant…	GT:DP:AD:RO:QR:AO:QA:GL	0/1:30:15,15:15:535:15:563:-41.9793,0,-39.4455	0/0:19:19,0:19:721:0:0:0,-5.71957,-65.223	0/1:13:5,8:5:187:8:304:-23.8067,0,-13.2793	0/1:6:3,3:3:109:3:114:-8.82617,0,-8.36125	1/1:18:0,18:0:0:18:659:-59.6355,-5.41854,0	0/0:9:9,0:9:330:0:0:0,-2.70927,-30.0466	0/0:13:13,0:13:473:0:0:0,-3.91339,-42.9046	1/1:8:0,8:0:0:8:291:-26.5386,-2.40824,0
CM009151.1	4	52186151	0	T	C	1253.68	0	AB=0.477273;ABP=3.20771;AC=7;AF=0.4375;AN=16;AO=46;CIGAR=1X;DP=116;DPB=116;DPRA=0.880851;EPP=3.76559;EPPR=7.47733;GTI=0;LEN=1;MEANALT=1;MQM=60;MQMR=60;NS=8;NUMALT=1;ODDS=4.47853;PAIRED=1;PAIREDR=1;PAO=0;PQA=0;PQR=0;PRO=0;QA=1675;QR=2547;RO=70;RPL=27;RPP=6.03148;RPPR=3.50664;RPR=19;RUN=1;SAF=22;SAP=3.19912;SAR=24;SRF=34;SRP=3.13438;SRR=36;TYPE=snp;technology.illumina=1;ANN=C|downstream_gene_varian…	GT:DP:AD:RO:QR:AO:QA:GL	0/1:26:15,11:15:518:11:391:-27.6958,0,-39.1133	0/0:23:23,0:23:859:0:0:0,-6.92369,-77.6318	0/1:10:4,6:4:152:6:228:-17.8747,0,-11.0396	0/1:8:4,4:4:150:4:147:-11.1809,0,-11.4576	1/1:18:0,18:0:0:18:667:-60.3613,-5.41854,0	0/0:10:10,0:10:375:0:0:0,-3.0103,-34.1022	0/0:14:14,0:14:493:0:0:0,-4.21442,-44.6947	1/1:7:0,7:0:0:7:242:-22.1107,-2.10721,0
CM009151.1	4	52186412	0	C	T	1125.25	0	AB=0.605263;ABP=6.66752;AC=7;AF=0.4375;AN=16;AO=42;CIGAR=1X;DP=100;DPB=100;DPRA=0.795349;EPP=3.21711;EPPR=5.40641;GTI=0;LEN=1;MEANALT=1;MQM=60;MQMR=60;NS=8;NUMALT=1;ODDS=5.8194;PAIRED=1;PAIREDR=1;PAO=0;PQA=0;PQR=0;PRO=0;QA=1506;QR=2109;RO=58;RPL=22;RPP=3.21711;RPPR=5.40641;RPR=20;RUN=1;SAF=22;SAP=3.21711;SAR=20;SRF=30;SRP=3.16006;SRR=28;TYPE=snp;technology.illumina=1;ANN=T|downstream_gene_variant…	GT:DP:AD:RO:QR:AO:QA:GL	0/1:19:8,11:8:303:11:371:-27.9883,0,-21.9098	0/0:26:26,0:26:935:0:0:0,-7.82678,-84.4568	0/1:14:6,8:6:211:8:281:-21.4094,0,-15.1156	0/1:5:1,4:1:38:4:151:-12.4528,0,-2.29212	1/1:11:0,11:0:0:11:404:-36.7052,-3.31133,0	0/0:7:7,0:7:265:0:0:0,-2.10721,-24.2116	0/0:10:10,0:10:357:0:0:0,-3.0103,-32.4646	1/1:8:0,8:0:0:8:299:-27.2658,-2.40824,0
CM009151.1	4	52187709	0	G	A	1087.86	0	AB=0.5;ABP=3.0103;AC=7;AF=0.4375;AN=16;AO=40;CIGAR=1X;DP=105;DPB=105;DPRA=0.8;EPP=6.48466;EPPR=8.65613;GTI=0;LEN=1;MEANALT=1;MQM=60;MQMR=60;NS=8;NUMALT=1;ODDS=6.15987;PAIRED=1;PAIREDR=1;PAO=0;PQA=0;PQR=0;PRO=0;QA=1494;QR=2422;RO=65;RPL=15;RPP=8.43898;RPPR=15.0703;RPR=25;RUN=1;SAF=13;SAP=13.6505;SAR=27;SRF=32;SRP=3.04371;SRR=33;TYPE=snp;technology.illumina=1;ANN=A|downstream_gene_variant|MODIFIER|…	GT:DP:AD:RO:QR:AO:QA:GL	0/1:23:11,12:11:418:12:430:-32.1086,0,-31.049	0/0:28:28,0:28:1047:0:0:0,-8.42884,-94.5401	0/1:9:5,4:5:185:4:152:-11.3406,0,-14.2999	0/1:8:4,4:4:148:4:152:-11.6417,0,-11.2732	1/1:10:0,10:0:0:10:380:-34.5551,-3.0103,0	0/0:9:9,0:9:341:0:0:0,-2.70927,-31.047	0/0:8:8,0:8:283:0:0:0,-2.40824,-25.8092	1/1:10:0,10:0:0:10:380:-34.5551,-3.0103,0
CM009151.1	4	52189376	0	A	T	955.274	0	AB=0.677419;ABP=11.486;AC=7;AF=0.4375;AN=16;AO=35;CIGAR=1X;DP=86;DPB=86;DPRA=0.658537;EPP=4.56135;EPPR=5.09662;GTI=0;LEN=1;MEANALT=1;MQM=60;MQMR=60;NS=8;NUMALT=1;ODDS=2.01213;PAIRED=1;PAIREDR=1;PAO=0;PQA=0;PQR=0;PRO=0;QA=1293;QR=1912;RO=51;RPL=19;RPP=3.56868;RPPR=3.3935;RPR=16;RUN=1;SAF=17;SAP=3.07234;SAR=18;SRF=28;SRP=4.07475;SRR=23;TYPE=snp;technology.illumina=1;ANN=T|non_coding_transcript_exon…	GT:DP:AD:RO:QR:AO:QA:GL	0/1:17:7,10:7:266:10:371:-28.6215,0,-19.185	0/0:24:24,0:24:898:0:0:0,-7.22472,-81.1378	0/1:8:1,7:1:38:7:264:-21.7123,0,-1.38903	0/1:6:2,4:2:76:4:152:-12.2437,0,-5.40863	1/1:11:0,11:0:0:11:396:-35.9752,-3.31133,0	0/0:9:9,0:9:339:0:0:0,-2.70927,-30.8655	0/0:8:8,0:8:295:0:0:0,-2.40824,-26.901	1/1:3:0,3:0:0:3:110:-10.2606,-0.90309,0
CM009151.1	4	52191097	0	T	A	594.4	0	AB=0.323529;ABP=12.2071;AC=7;AF=0.4375;AN=16;AO=24;CIGAR=1X;DP=78;DPB=78;DPRA=0.909677;EPP=3.37221;EPPR=26.1727;GTI=0;LEN=1;MEANALT=1;MQM=60;MQMR=60;NS=8;NUMALT=1;ODDS=0.000394463;PAIRED=1;PAIREDR=1;PAO=0;PQA=0;PQR=0;PRO=0;QA=908;QR=2009;RO=54;RPL=13;RPP=3.37221;RPPR=4.45795;RPR=11;RUN=1;SAF=14;SAP=4.45795;SAR=10;SRF=25;SRP=3.6537;SRR=29;TYPE=snp;technology.illumina=1;ANN=A|non_coding_transcript_…	GT:DP:AD:RO:QR:AO:QA:GL	0/1:15:9,6:9:336:6:226:-16.1871,0,-26.078	0/0:15:15,0:15:565:0:0:0,-4.51545,-51.1912	0/1:9:6,3:6:222:3:114:-7.92308,0,-17.6281	0/1:10:8,2:8:298:2:76:-4.20451,0,-24.1647	1/1:10:0,10:0:0:10:380:-34.5551,-3.0103,0	0/0:10:10,0:10:368:0:0:0,-3.0103,-33.4663	0/0:6:6,0:6:220:0:0:0,-1.80618,-20.1542	1/1:3:0,3:0:0:3:112:-10.4466,-0.90309,0
CM009151.1	4	52191396	0	G	A	735.182	0	AB=0.485714;ABP=3.07234;AC=7;AF=0.4375;AN=16;AO=31;CIGAR=1X;DP=88;DPB=88;DPRA=0.753846;EPP=18.771;EPPR=3.0484;GTI=0;LEN=1;MEANALT=1;MQM=59;MQMR=60;NS=8;NUMALT=1;ODDS=0.763368;PAIRED=0.967742;PAIREDR=1;PAO=0;PQA=0;PQR=0;PRO=0;QA=1095;QR=2051;RO=57;RPL=12;RPP=6.44263;RPPR=3.9627;RPR=19;RUN=1;SAF=16;SAP=3.08035;SAR=15;SRF=34;SRP=7.61992;SRR=23;TYPE=snp;technology.illumina=1;ANN=A|intron_variant|MODI…	GT:DP:AD:RO:QR:AO:QA:GL	0/1:17:8,9:8:295:9:327:-24.6558,0,-21.785	0/0:20:20,0:20:728:0:0:0,-6.0206,-65.844	0/1:10:5,5:5:163:5:185:-13.126,0,-11.9771	0/1:8:5,3:5:186:3:89:-5.89426,0,-14.693	1/1:11:0,11:0:0:11:382:-34.7075,-3.31133,0	0/0:10:10,0:10:372:0:0:0,-3.0103,-33.8304	0/0:9:9,0:9:307:0:0:0,-2.70927,-27.9554	1/1:3:0,3:0:0:3:112:-10.4466,-0.90309,0
CM009151.1	4	52192447	0	T	C	1512.64	0	AB=0.604167;ABP=7.5342;AC=7;AF=0.4375;AN=16;AO=53;CIGAR=1X;DP=115;DPB=115;DPRA=1.00465;EPP=5.01789;EPPR=4.27115;GTI=0;LEN=1;MEANALT=1;MQM=60;MQMR=60;NS=8;NUMALT=1;ODDS=7.12049;PAIRED=1;PAIREDR=1;PAO=0;PQA=0;PQR=0;PRO=0;QA=1979;QR=2307;RO=62;RPL=32;RPP=7.96781;RPPR=6.51267;RPR=21;RUN=1;SAF=27;SAP=3.05127;SAR=26;SRF=32;SRP=3.15039;SRR=30;TYPE=snp;technology.illumina=1;ANN=C|intron_variant|MODIFIER|…	GT:DP:AD:RO:QR:AO:QA:GL	0/1:26:9,17:9:342:17:637:-49.8393,0,-23.3108	0/0:25:25,0:25:910:0:0:0,-7.52575,-82.2117	0/1:12:5,7:5:186:7:255:-19.6867,0,-13.4886	0/1:10:5,5:5:190:5:190:-14.4571,0,-14.4571	1/1:14:0,14:0:0:14:523:-47.4111,-4.21442,0	0/0:8:8,0:8:299:0:0:0,-2.40824,-27.266	0/0:10:10,0:10:380:0:0:0,-3.0103,-34.5551	1/1:10:0,10:0:0:10:374:-34.0114,-3.0103,0
CM009151.1	4	52192809	0	A	T	1064.48	0	AB=0.538462;ABP=3.51141;AC=7;AF=0.4375;AN=16;AO=40;CIGAR=1X;DP=105;DPB=105;DPRA=0.740426;EPP=3.22745;EPPR=3.31097;GTI=0;LEN=1;MEANALT=1;MQM=60;MQMR=60;NS=8;NUMALT=1;ODDS=4.76821;PAIRED=1;PAIREDR=1;PAO=0;PQA=0;PQR=0;PRO=0;QA=1445;QR=2425;RO=65;RPL=19;RPP=3.22745;RPPR=5.71629;RPR=21;RUN=1;SAF=18;SAP=3.87889;SAR=22;SRF=33;SRP=3.04371;SRR=32;TYPE=snp;technology.illumina=1;ANN=T|intron_variant|MODIFIE…	GT:DP:AD:RO:QR:AO:QA:GL	0/1:19:9,10:9:329:10:356:-26.6546,0,-24.2382	0/0:28:28,0:28:1045:0:0:0,-8.42884,-94.3607	0/1:15:5,10:5:190:10:351:-27.4057,0,-12.952	0/1:5:4,1:4:141:1:38:-2.29212,0,-11.5308	1/1:8:0,8:0:0:8:296:-26.9933,-2.40824,0	0/0:9:9,0:9:342:0:0:0,-2.70927,-31.1376	0/0:10:10,0:10:378:0:0:0,-3.0103,-34.3742	1/1:11:0,11:0:0:11:404:-36.7047,-3.31133,0
CM009151.1	4	52193010	0	C	T	997.51	0	AB=0.5;ABP=3.0103;AC=7;AF=0.4375;AN=16;AO=36;CIGAR=1X;DP=103;DPB=103;DPRA=0.636;EPP=3.9754;EPPR=3.82055;GTI=0;LEN=1;MEANALT=1;MQM=60;MQMR=60;NS=8;NUMALT=1;ODDS=3.2531;PAIRED=1;PAIREDR=1;PAO=0;PQA=0;PQR=0;PRO=0;QA=1357;QR=2448;RO=67;RPL=19;RPP=3.25157;RPPR=4.59839;RPR=17;RUN=1;SAF=17;SAP=3.25157;SAR=19;SRF=39;SRP=6.93191;SRR=28;TYPE=snp;technology.illumina=1;ANN=T|intron_variant|MODIFIER|LOC111773…	GT:DP:AD:RO:QR:AO:QA:GL	0/1:16:10,6:10:354:6:228:-16.0685,0,-27.3764	0/0:25:25,0:25:928:0:0:0,-7.52575,-83.8339	0/1:10:3,7:3:114:7:259:-20.655,0,-7.62205	0/1:8:4,4:4:152:4:152:-11.6417,0,-11.6417	1/1:12:0,12:0:0:12:452:-41.0286,-3.61236,0	0/0:15:15,0:15:530:0:0:0,-4.51545,-48.0245	0/0:10:10,0:10:370:0:0:0,-3.0103,-33.6486	1/1:7:0,7:0:0:7:266:-24.3025,-2.10721,0
CM009151.1	4	52193439	0	TAAAAATC	TAAAATC	985.422	0	AB=0.4;ABP=5.61607;AC=7;AF=0.4375;AN=16;AO=37;CIGAR=1M1D6M;DP=96;DPB=91.125;DPRA=0.915789;EPP=4.47751;EPPR=4.40625;GTI=0;LEN=1;MEANALT=1.6;MQM=60;MQMR=60;NS=8;NUMALT=1;ODDS=6.64566;PAIRED=1;PAIREDR=1;PAO=0;PQA=0;PQR=0;PRO=0;QA=1334;QR=2075;RO=56;RPL=16;RPP=4.47751;RPPR=6.88793;RPR=21;RUN=1;SAF=15;SAP=5.88603;SAR=22;SRF=28;SRP=3.0103;SRR=28;TYPE=del;technology.illumina=1;ANN=TAAAATC|intron_variant…	GT:DP:AD:RO:QR:AO:QA:GL	0/1:12:9,3:9:329:3:114:-7.01999,0,-26.345	0/0:22:22,0:22:813:0:0:0,-6.62266,-73.4947	0/1:7:4,3:4:151:3:114:-8.52514,0,-11.8507	0/1:11:5,6:5:185:6:224:-17.2085,0,-13.6981	1/1:16:0,15:0:0:15:551:-49.7523,-4.51545,0	0/0:10:10,0:10:372:0:0:0,-3.0103,-33.8311	0/0:6:6,0:6:225:0:0:0,-1.80618,-20.6114	1/1:12:0,10:0:0:10:331:-29.8433,-3.0103,0
CM009151.1	4	52193930	0	G	C	948.431	0	AB=0.473684;ABP=3.23888;AC=7;AF=0.4375;AN=16;AO=35;CIGAR=1X;DP=96;DPB=96;DPRA=0.804878;EPP=3.56868;EPPR=5.89373;GTI=0;LEN=1;MEANALT=1;MQM=60;MQMR=60;NS=8;NUMALT=1;ODDS=3.03797;PAIRED=1;PAIREDR=1;PAO=0;PQA=0;PQR=0;PRO=0;QA=1314;QR=2242;RO=61;RPL=15;RPP=4.56135;RPPR=3.33068;RPR=20;RUN=1;SAF=19;SAP=3.56868;SAR=16;SRF=30;SRP=3.0459;SRR=31;TYPE=snp;technology.illumina=1;ANN=C|intron_variant|MODIFIER|L…	GT:DP:AD:RO:QR:AO:QA:GL	0/1:15:8,7:8:280:7:258:-19.0588,0,-21.0176	0/0:15:15,0:15:565:0:0:0,-4.51545,-51.1912	0/1:15:9,6:9:341:6:228:-16.3695,0,-26.5316	0/1:8:3,5:3:113:5:186:-14.6927,0,-8.1313	1/1:6:0,6:0:0:6:224:-20.5198,-1.80618,0	0/0:13:13,0:13:474:0:0:0,-3.91339,-42.999	0/0:13:13,0:13:469:0:0:0,-3.91339,-42.543	1/1:11:0,11:0:0:11:418:-37.9727,-3.31133,0
CM009151.1	4	52194143	0	C	A	871.56	0	AB=0.486486;ABP=3.06899;AC=7;AF=0.4375;AN=16;AO=33;CIGAR=1X;DP=91;DPB=91;DPRA=0.8;EPP=3.60252;EPPR=8.40154;GTI=0;LEN=1;MEANALT=1;MQM=59.3636;MQMR=60;NS=8;NUMALT=1;ODDS=3.7389;PAIRED=0.939394;PAIREDR=1;PAO=0;PQA=0;PQR=0;PRO=0;QA=1231;QR=2192;RO=58;RPL=21;RPP=8.34028;RPPR=6.75422;RPR=12;RUN=1;SAF=16;SAP=3.0761;SAR=17;SRF=29;SRP=3.0103;SRR=29;TYPE=snp;technology.illumina=1;ANN=A|intron_variant|MODIF…	GT:DP:AD:RO:QR:AO:QA:GL	0/1:13:7,6:7:266:6:219:-15.9186,0,-20.3891	0/0:16:16,0:16:599:0:0:0,-4.81648,-54.2486	0/1:12:5,7:5:190:7:265:-20.5992,0,-13.8551	0/1:12:7,5:7:266:5:184:-13.3056,0,-20.6902	1/1:7:0,7:0:0:7:264:-24.1207,-2.10721,0	0/0:12:12,0:12:456:0:0:0,-3.61236,-41.3902	0/0:11:11,0:11:415:0:0:0,-3.31133,-37.7012	1/1:8:0,8:0:0:8:299:-27.2655,-2.40824,0
CM009151.1	4	52194467	0	G	A	1097.25	0	AB=0.658537;ABP=11.961;AC=7;AF=0.4375;AN=16;AO=42;CIGAR=1X;DP=94;DPB=94;DPRA=0.884211;EPP=3.21711;EPPR=3.17734;GTI=0;LEN=1;MEANALT=1;MQM=60;MQMR=60;NS=8;NUMALT=1;ODDS=3.67897;PAIRED=0.97619;PAIREDR=1;PAO=0;PQA=0;PQR=0;PRO=0;QA=1492;QR=1940;RO=52;RPL=24;RPP=4.87156;RPPR=23.2217;RPR=18;RUN=1;SAF=26;SAP=8.18047;SAR=16;SRF=18;SRP=13.7006;SRR=34;TYPE=snp;technology.illumina=1;ANN=A|intron_variant|MODI…	GT:DP:AD:RO:QR:AO:QA:GL	0/1:22:7,15:7:265:15:552:-43.3939,0,-17.5889	0/0:23:23,0:23:846:0:0:0,-6.92369,-76.4552	0/1:9:3,6:3:114:6:224:-17.8105,0,-7.92308	0/1:10:4,6:4:152:6:201:-15.4037,0,-11.0396	1/1:11:0,11:0:0:11:368:-33.4344,-3.31133,0	0/0:5:5,0:5:189:0:0:0,-1.50515,-17.376	0/0:10:10,0:10:374:0:0:0,-3.0103,-34.0114	1/1:4:0,4:0:0:4:147:-13.5894,-1.20412,0
CM009151.1	4	52194529	0	CTTTTTTCTTTTGCTA	CTTTTTTTTTTTTGCTA	334.986	0	AB=0.382353;ABP=7.09778;AC=7;AF=0.4375;AN=16;AO=20;CIGAR=1M1I6M1X8M;DP=76;DPB=78.125;DPRA=0.92;EPP=3.0103;EPPR=7.73089;GTI=4;LEN=17;MEANALT=2.8;MQM=60;MQMR=60;NS=8;NUMALT=1;ODDS=1.99601;PAIRED=1;PAIREDR=1;PAO=0;PQA=0;PQR=0;PRO=0;QA=617;QR=1679;RO=46;RPL=8;RPP=4.74748;RPPR=12.2627;RPR=12;RUN=1;SAF=6;SAP=9.95901;SAR=14;SRF=24;SRP=3.19912;SRR=22;TYPE=complex;technology.illumina=1;ANN=TTTTTTGCTA|intr…	GT:DP:AD:RO:QR:AO:QA:GL	0/1:18:6,8:6:217:8:255:-18.7674,0,-15.3629	0/0:16:16,0:16:570:0:0:0,-4.81648,-51.6285	0/1:6:2,3:2:75:3:62:-4.11632,0,-5.39028	0/1:10:8,2:8:296:2:51:-1.51704,0,-23.6059	1/1:8:0,5:0:0:5:176:-15.8715,-1.50515,0	0/0:4:4,0:4:148:0:0:0,-1.20412,-13.682	0/0:10:10,0:10:373:0:0:0,-3.0103,-33.9216	1/1:4:0,2:0:0:2:73:-6.61127,-0.60206,0
CM009151.1	4	52196190	0	G	A	1187.76	0	AB=0.509434;ABP=3.05127;AC=7;AF=0.4375;AN=16;AO=44;CIGAR=1X;DP=104;DPB=104;DPRA=1.23529;EPP=3.20771;EPPR=4.31318;GTI=0;LEN=1;MEANALT=1;MQM=60;MQMR=60;NS=8;NUMALT=1;ODDS=4.53069;PAIRED=1;PAIREDR=1;PAO=0;PQA=0;PQR=0;PRO=0;QA=1634;QR=2209;RO=60;RPL=17;RPP=7.94546;RPPR=3.0103;RPR=27;RUN=1;SAF=26;SAP=6.16881;SAR=18;SRF=35;SRP=6.62942;SRR=25;TYPE=snp;technology.illumina=1;ANN=A|intron_variant|MODIFIER|…	GT:DP:AD:RO:QR:AO:QA:GL	0/1:23:9,14:9:342:14:527:-40.8501,0,-24.2139	0/0:16:16,0:16:586:0:0:0,-4.81648,-53.0712	0/1:15:7,8:7:264:8:294:-22.2948,0,-19.6052	0/1:15:10,5:10:378:5:177:-11.7584,0,-29.8586	1/1:11:0,11:0:0:11:408:-37.0676,-3.31133,0	0/0:11:11,0:11:374:0:0:0,-3.31133,-33.9807	0/0:7:7,0:7:265:0:0:0,-2.10721,-24.2116	1/1:6:0,6:0:0:6:228:-20.885,-1.80618,0
CM009151.1	4	52196273	0	G	A	1065.3	0	AB=0.478261;ABP=3.19912;AC=7;AF=0.4375;AN=16;AO=39;CIGAR=1X;DP=95;DPB=95;DPRA=1.18125;EPP=4.40227;EPPR=3.16541;GTI=0;LEN=1;MEANALT=1;MQM=60;MQMR=60;NS=8;NUMALT=1;ODDS=4.12435;PAIRED=1;PAIREDR=1;PAO=0;PQA=0;PQR=0;PRO=0;QA=1466;QR=2060;RO=56;RPL=20;RPP=3.06598;RPPR=3.63072;RPR=19;RUN=1;SAF=20;SAP=3.06598;SAR=19;SRF=29;SRP=3.16541;SRR=27;TYPE=snp;technology.illumina=1;ANN=A|intron_variant|MODIFIER|L…	GT:DP:AD:RO:QR:AO:QA:GL	0/1:19:10,9:10:372:9:339:-25.1459,0,-28.1108	0/0:23:23,0:23:860:0:0:0,-6.92369,-77.7225	0/1:10:5,5:5:168:5:186:-14.0906,0,-12.4356	0/1:17:9,8:9:341:8:303:-22.5118,0,-25.9295	1/1:8:0,8:0:0:8:296:-26.993,-2.40824,0	0/0:7:7,0:7:243:0:0:0,-2.10721,-22.2021	0/0:2:2,0:2:76:0:0:0,-0.60206,-7.21481	1/1:9:0,9:0:0:9:342:-31.1376,-2.70927,0
CM009151.1	4	52199982	0	A	G	699.503	0	AB=0.30303;ABP=14.1309;AC=7;AF=0.4375;AN=16;AO=27;CIGAR=1X;DP=77;DPB=77;DPRA=1.11111;EPP=9.52472;EPPR=3.05462;GTI=0;LEN=1;MEANALT=1;MQM=60;MQMR=60;NS=8;NUMALT=1;ODDS=3.06909;PAIRED=1;PAIREDR=1;PAO=0;PQA=0;PQR=0;PRO=0;QA=1023;QR=1809;RO=49;RPL=13;RPP=3.09072;RPPR=6.59988;RPR=14;RUN=1;SAF=12;SAP=3.73412;SAR=15;SRF=25;SRP=3.05462;SRR=24;TYPE=snp;technology.illumina=1;ANN=G|non_coding_transcript_exon…	GT:DP:AD:RO:QR:AO:QA:GL	0/1:12:10,2:10:378:2:75:-3.50798,0,-30.7617	0/0:18:17,0:17:640:0:0:0,-5.11751,-57.774	0/1:8:6,2:6:205:2:76:-4.80657,0,-16.3714	0/1:13:7,6:7:253:6:226:-16.7893,0,-19.2029	1/1:11:0,11:0:0:11:418:-37.9727,-3.31133,0	0/0:3:3,0:3:109:0:0:0,-0.90309,-10.1674	0/0:6:6,0:6:224:0:0:0,-1.80618,-20.5198	1/1:6:0,6:0:0:6:228:-20.885,-1.80618,0
CM009151.1	4	52200232	0	C	T	722.89	0	AB=0.324324;ABP=12.9286;AC=7;AF=0.4375;AN=16;AO=29;CIGAR=1X;DP=98;DPB=98;DPRA=0.736364;EPP=3.68421;EPPR=3.04177;GTI=1;LEN=1;MEANALT=1;MQM=60;MQMR=60;NS=8;NUMALT=1;ODDS=0.207532;PAIRED=1;PAIREDR=1;PAO=0;PQA=0;PQR=0;PRO=0;QA=1068;QR=2551;RO=69;RPL=16;RPP=3.68421;RPPR=6.81824;RPR=13;RUN=1;SAF=15;SAP=3.08518;SAR=14;SRF=36;SRP=3.29354;SRR=33;TYPE=snp;technology.illumina=1;ANN=T|non_coding_transcript_e…	GT:DP:AD:RO:QR:AO:QA:GL	0/1:13:7,6:7:266:6:223:-16.515,0,-20.3891	0/0:22:22,0:22:823:0:0:0,-6.62266,-74.3943	0/1:9:8,1:8:279:1:38:-1.088,0,-22.7325	0/1:15:10,5:10:371:5:188:-12.7689,0,-29.224	1/1:9:0,9:0:0:9:316:-28.7724,-2.70927,0	0/0:9:9,0:9:318:0:0:0,-2.70927,-28.9534	0/0:13:13,0:13:494:0:0:0,-3.91339,-44.8078	1/1:8:0,8:0:0:8:303:-27.6293,-2.40824,0
CM009151.1	4	52203293	0	A	G	1065.42	0	AB=0.47619;ABP=3.21711;AC=7;AF=0.4375;AN=16;AO=39;CIGAR=1X;DP=98;DPB=98;DPRA=0.989189;EPP=3.06598;EPPR=3.0471;GTI=0;LEN=1;MEANALT=1;MQM=60;MQMR=60;NS=8;NUMALT=1;ODDS=4.55844;PAIRED=1;PAIREDR=1;PAO=0;PQA=0;PQR=0;PRO=0;QA=1461;QR=2183;RO=59;RPL=14;RPP=9.74743;RPPR=11.2913;RPR=25;RUN=1;SAF=17;SAP=4.40227;SAR=22;SRF=27;SRP=3.93042;SRR=32;TYPE=snp;technology.illumina=1;ANN=G|upstream_gene_variant|MODI…	GT:DP:AD:RO:QR:AO:QA:GL	0/1:23:12,11:12:429:11:406:-29.9628,0,-32.018	0/0:15:15,0:15:566:0:0:0,-4.51545,-51.2821	0/1:11:6,5:6:228:5:190:-14.1561,0,-17.5736	0/1:8:4,4:4:150:4:150:-11.4576,0,-11.4576	1/1:12:0,12:0:0:12:451:-40.9378,-3.61236,0	0/0:6:6,0:6:225:0:0:0,-1.80618,-20.6112	0/0:16:16,0:16:585:0:0:0,-4.81648,-52.9817	1/1:7:0,7:0:0:7:264:-24.1206,-2.10721,0
CM009151.1	4	52203662	0	C	A	901.279	0	AB=0.527778;ABP=3.25157;AC=7;AF=0.4375;AN=16;AO=34;CIGAR=1X;DP=85;DPB=85;DPRA=0.9;EPP=5.30951;EPPR=5.09662;GTI=0;LEN=1;MEANALT=1;MQM=60;MQMR=60;NS=8;NUMALT=1;ODDS=4.63057;PAIRED=1;PAIREDR=1;PAO=0;PQA=0;PQR=0;PRO=0;QA=1255;QR=1882;RO=51;RPL=21;RPP=7.09778;RPPR=6.45911;RPR=13;RUN=1;SAF=17;SAP=3.0103;SAR=17;SRF=28;SRP=4.07475;SRR=23;TYPE=snp;technology.illumina=1;ANN=A|upstream_gene_variant|MODIFIER…	GT:DP:AD:RO:QR:AO:QA:GL	0/1:19:10,9:10:346:9:335:-24.7832,0,-25.7478	0/0:19:19,0:19:714:0:0:0,-5.71957,-64.5918	0/1:7:2,5:2:72:5:189:-15.2687,0,-4.72916	0/1:10:5,5:5:190:5:190:-14.4571,0,-14.4571	1/1:7:0,7:0:0:7:245:-22.3865,-2.10721,0	0/0:6:6,0:6:228:0:0:0,-1.80618,-20.885	0/0:9:9,0:9:332:0:0:0,-2.70927,-30.2299	1/1:8:0,8:0:0:8:296:-26.9932,-2.40824,0
CM009151.1	4	52203781	0	A	T	744.995	0	AB=0.555556;ABP=3.73412;AC=7;AF=0.4375;AN=16;AO=28;CIGAR=1X;DP=84;DPB=84;DPRA=0.545455;EPP=4.25114;EPPR=3.63072;GTI=0;LEN=1;MEANALT=1;MQM=60;MQMR=60;NS=8;NUMALT=1;ODDS=1.09942;PAIRED=1;PAIREDR=1;PAO=0;PQA=0;PQR=0;PRO=0;QA=1053;QR=2088;RO=56;RPL=16;RPP=4.25114;RPPR=3.0103;RPR=12;RUN=1;SAF=16;SAP=4.25114;SAR=12;SRF=34;SRP=8.59409;SRR=22;TYPE=snp;technology.illumina=1;ANN=T|upstream_gene_variant|MOD…	GT:DP:AD:RO:QR:AO:QA:GL	0/1:10:6,4:6:228:4:149:-10.7634,0,-17.8747	0/0:29:29,0:29:1095:0:0:0,-8.72987,-98.8589	0/1:8:3,5:3:110:5:188:-14.8761,0,-7.85231	0/1:9:3,6:3:114:6:228:-18.1757,0,-7.92308	1/1:9:0,9:0:0:9:342:-31.1376,-2.70927,0	0/0:4:4,0:4:147:0:0:0,-1.20412,-13.5894	0/0:11:11,0:11:394:0:0:0,-3.31133,-35.7973	1/1:4:0,4:0:0:4:146:-13.4968,-1.20412,0
CM009151.1	4	52204628	0	A	C	1114.84	0	AB=0.642857;ABP=7.97367;AC=7;AF=0.4375;AN=16;AO=40;CIGAR=1X;DP=81;DPB=81;DPRA=0.967742;EPP=13.6505;EPPR=11.961;GTI=0;LEN=1;MEANALT=1;MQM=60;MQMR=60;NS=8;NUMALT=1;ODDS=4.30351;PAIRED=1;PAIREDR=1;PAO=0;PQA=0;PQR=0;PRO=0;QA=1477;QR=1530;RO=41;RPL=21;RPP=3.22745;RPPR=7.30028;RPR=19;RUN=1;SAF=16;SAP=6.48466;SAR=24;SRF=17;SRP=5.60547;SRR=24;TYPE=snp;technology.illumina=1;ANN=C|upstream_gene_variant|MOD…	GT:DP:AD:RO:QR:AO:QA:GL	0/1:12:3,9:3:114:9:332:-26.6175,0,-7.01999	0/0:13:13,0:13:471:0:0:0,-3.91339,-42.7231	0/1:5:1,4:1:38:4:150:-12.3607,0,-2.29212	0/1:11:6,5:6:228:5:189:-14.0646,0,-17.5736	1/1:13:0,13:0:0:13:486:-44.0847,-3.91339,0	0/0:5:5,0:5:188:0:0:0,-1.50515,-17.2844	0/0:13:13,0:13:491:0:0:0,-3.91339,-44.5369	1/1:9:0,9:0:0:9:320:-29.1356,-2.70927,0
CM009151.1	4	52204915	0	G	A	838.533	0	AB=0.472222;ABP=3.25157;AC=7;AF=0.4375;AN=16;AO=33;CIGAR=1X;DP=83;DPB=83;DPRA=1.00645;EPP=14.1309;EPPR=24.0302;GTI=0;LEN=1;MEANALT=1;MQM=60;MQMR=60;NS=8;NUMALT=1;ODDS=3.88863;PAIRED=1;PAIREDR=1;PAO=0;PQA=0;PQR=0;PRO=0;QA=1197;QR=1839;RO=50;RPL=12;RPP=8.34028;RPPR=4.57376;RPR=21;RUN=1;SAF=18;SAP=3.60252;SAR=15;SRF=24;SRP=3.18402;SRR=26;TYPE=snp;technology.illumina=1;ANN=A|upstream_gene_variant|MOD…	GT:DP:AD:RO:QR:AO:QA:GL	0/1:21:11,10:11:418:10:373:-27.5992,0,-31.6511	0/0:17:17,0:17:593:0:0:0,-5.11751,-53.6846	0/1:6:3,3:3:108:3:114:-8.82617,0,-8.26864	0/1:9:5,4:5:190:4:146:-10.7879,0,-14.7582	1/1:10:0,10:0:0:10:337:-30.6508,-3.0103,0	0/0:3:3,0:3:113:0:0:0,-0.90309,-10.5395	0/0:11:11,0:11:417:0:0:0,-3.31133,-37.8823	1/1:6:0,6:0:0:6:227:-20.7938,-1.80618,0
CM009151.1	4	52207455	0	C	T	1007.72	0	AB=0.633333;ABP=7.64277;AC=7;AF=0.4375;AN=16;AO=36;CIGAR=1X;DP=83;DPB=83;DPRA=0.783333;EPP=3.25157;EPPR=3.0565;GTI=0;LEN=1;MEANALT=1;MQM=60;MQMR=60;NS=8;NUMALT=1;ODDS=5.36031;PAIRED=1;PAIREDR=1;PAO=0;PQA=0;PQR=0;PRO=0;QA=1348;QR=1747;RO=47;RPL=15;RPP=5.18177;RPPR=3.0565;RPR=21;RUN=1;SAF=18;SAP=3.0103;SAR=18;SRF=37;SRP=36.6912;SRR=10;TYPE=snp;technology.illumina=1;ANN=T|downstream_gene_variant|MOD…	GT:DP:AD:RO:QR:AO:QA:GL	0/1:16:6,10:6:216:10:376:-29.3765,0,-14.9713	0/0:20:20,0:20:751:0:0:0,-6.0206,-67.9182	0/1:8:2,6:2:71:6:224:-18.1118,0,-4.33334	0/1:6:3,3:3:114:3:111:-8.54744,0,-8.82617	1/1:7:0,7:0:0:7:265:-24.2116,-2.10721,0	0/0:11:11,0:11:409:0:0:0,-3.31133,-37.1584	0/0:5:5,0:5:186:0:0:0,-1.50515,-17.1009	1/1:10:0,10:0:0:10:372:-33.8301,-3.0103,0
CM009151.1	4	52208442	0	G	A	1130.32	0	AB=0.651163;ABP=11.5447;AC=7;AF=0.4375;AN=16;AO=41;CIGAR=1X;DP=81;DPB=81;DPRA=1.344;EPP=4.33437;EPPR=3.22745;GTI=0;LEN=1;MEANALT=1;MQM=60;MQMR=60;NS=8;NUMALT=1;ODDS=4.0522;PAIRED=1;PAIREDR=1;PAO=0;PQA=0;PQR=0;PRO=0;QA=1534;QR=1470;RO=40;RPL=23;RPP=4.33437;RPPR=3.87889;RPR=18;RUN=1;SAF=23;SAP=4.33437;SAR=18;SRF=19;SRP=3.22745;SRR=21;TYPE=snp;technology.illumina=1;ANN=A|downstream_gene_variant|MODI…	GT:DP:AD:RO:QR:AO:QA:GL	0/1:19:6,13:6:228:13:476:-37.4596,0,-15.1654	0/0:13:13,0:13:461:0:0:0,-3.91339,-41.8191	0/1:11:5,6:5:181:6:228:-17.5736,0,-13.3313	0/1:13:4,9:4:152:9:339:-26.9521,0,-10.1365	1/1:7:0,7:0:0:7:266:-24.3025,-2.10721,0	0/0:5:5,0:5:184:0:0:0,-1.50515,-16.9179	0/0:7:7,0:7:264:0:0:0,-2.10721,-24.1206	1/1:6:0,6:0:0:6:225:-20.6114,-1.80618,0
CM009151.1	4	52208530	0	T	A	997.234	0	AB=0.547619;ABP=3.83753;AC=7;AF=0.4375;AN=16;AO=37;CIGAR=1X;DP=93;DPB=93;DPRA=0.908108;EPP=3.5385;EPPR=3.0103;GTI=0;LEN=1;MEANALT=1;MQM=60;MQMR=60;NS=8;NUMALT=1;ODDS=3.17993;PAIRED=1;PAIREDR=1;PAO=0;PQA=0;PQR=0;PRO=0;QA=1384;QR=2053;RO=56;RPL=13;RPP=10.1116;RPPR=4.40625;RPR=24;RUN=1;SAF=18;SAP=3.06899;SAR=19;SRF=31;SRP=4.40625;SRR=25;TYPE=snp;technology.illumina=1;ANN=A|downstream_gene_variant|MO…	GT:DP:AD:RO:QR:AO:QA:GL	0/1:19:8,11:8:297:11:410:-31.5288,0,-21.3645	0/0:25:25,0:25:930:0:0:0,-7.52575,-84.0169	0/1:8:3,5:3:91:5:185:-14.6009,0,-6.07998	0/1:15:8,7:8:295:7:264:-19.6051,0,-22.3855	1/1:9:0,9:0:0:9:340:-30.9563,-2.70927,0	0/0:3:3,0:3:113:0:0:0,-0.90309,-10.5395	0/0:9:9,0:9:327:0:0:0,-2.70927,-29.7755	1/1:5:0,5:0:0:5:185:-17.0092,-1.50515,0
CM009151.1	4	52209075	0	T	G	1399.66	0	AB=0.4375;ABP=4.6389;AC=7;AF=0.4375;AN=16;AO=49;CIGAR=1X;DP=106;DPB=106;DPRA=1.52;EPP=5.18177;EPPR=7.61992;GTI=0;LEN=1;MEANALT=1;MQM=60;MQMR=60;NS=8;NUMALT=1;ODDS=5.6794;PAIRED=1;PAIREDR=0.982456;PAO=0;PQA=0;PQR=0;PRO=0;QA=1848;QR=2123;RO=57;RPL=26;RPP=3.40914;RPPR=3.0484;RPR=23;RUN=1;SAF=26;SAP=3.40914;SAR=23;SRF=29;SRP=3.0484;SRR=28;TYPE=snp;technology.illumina=1;ANN=G|downstream_gene_variant|M…	GT:DP:AD:RO:QR:AO:QA:GL	0/1:27:17,10:17:631:10:372:-25.7018,0,-48.9969	0/0:17:17,0:17:618:0:0:0,-5.11751,-55.9456	0/1:10:4,6:4:152:6:226:-17.6923,0,-11.0396	0/1:11:6,5:6:228:5:190:-14.1561,0,-17.5736	1/1:13:0,13:0:0:13:494:-44.8078,-3.91339,0	0/0:6:6,0:6:228:0:0:0,-1.80618,-20.885	0/0:7:7,0:7:266:0:0:0,-2.10721,-24.3025	1/1:15:0,15:0:0:15:566:-51.2817,-4.51545,0
CM009151.1	4	52209870	0	T	G	994.723	0	AB=0.489362;ABP=3.0565;AC=7;AF=0.4375;AN=16;AO=38;CIGAR=1X;DP=100;DPB=100;DPRA=0.978947;EPP=8.7247;EPPR=3.15039;GTI=0;LEN=1;MEANALT=1;MQM=60;MQMR=60;NS=8;NUMALT=1;ODDS=2.70191;PAIRED=1;PAIREDR=1;PAO=0;PQA=0;PQR=0;PRO=0;QA=1403;QR=2311;RO=62;RPL=15;RPP=6.66752;RPPR=9.87495;RPR=23;RUN=1;SAF=17;SAP=3.9246;SAR=21;SRF=30;SRP=3.15039;SRR=32;TYPE=snp;technology.illumina=1;ANN=G|3_prime_UTR_variant|MODIF…	GT:DP:AD:RO:QR:AO:QA:GL	0/1:22:12,10:12:450:10:380:-27.9325,0,-34.225	0/0:15:15,0:15:566:0:0:0,-4.51545,-51.2817	0/1:15:7,8:7:259:8:290:-21.931,0,-19.1491	0/1:10:5,5:5:183:5:188:-14.2741,0,-13.8158	1/1:10:0,10:0:0:10:355:-32.2835,-3.0103,0	0/0:9:9,0:9:338:0:0:0,-2.70927,-30.7747	0/0:14:14,0:14:515:0:0:0,-4.21442,-46.688	1/1:5:0,5:0:0:5:190:-17.4674,-1.50515,0
CM009151.1	4	52210938	0	C	A	1005.87	0	AB=0.5625;ABP=4.6389;AC=7;AF=0.4375;AN=16;AO=40;CIGAR=1X;DP=89;DPB=89;DPRA=1.30714;EPP=3.87889;EPPR=3.05462;GTI=0;LEN=1;MEANALT=1;MQM=60;MQMR=60;NS=8;NUMALT=1;ODDS=4.3799;PAIRED=1;PAIREDR=1;PAO=0;PQA=0;PQR=0;PRO=0;QA=1408;QR=1832;RO=49;RPL=18;RPP=3.87889;RPPR=6.59988;RPR=22;RUN=1;SAF=20;SAP=3.0103;SAR=20;SRF=19;SRP=8.37251;SRR=30;TYPE=snp;technology.illumina=1;ANN=A|3_prime_UTR_variant|MODIFIER|M…	GT:DP:AD:RO:QR:AO:QA:GL	0/1:18:7,11:7:259:11:416:-32.3732,0,-18.2466	0/0:14:14,0:14:528:0:0:0,-4.21442,-47.8642	0/1:13:7,6:7:262:6:189:-13.404,0,-20.0253	0/1:17:7,10:7:261:10:352:-26.8938,0,-18.7296	1/1:8:0,8:0:0:8:295:-26.9017,-2.40824,0	0/0:8:8,0:8:299:0:0:0,-2.40824,-27.266	0/0:6:6,0:6:223:0:0:0,-1.80618,-20.4284	1/1:5:0,5:0:0:5:156:-14.3451,-1.50515,0
CM009151.1	4	52214244	0	C	T	874.368	0	AB=0.611111;ABP=6.8707;AC=7;AF=0.4375;AN=16;AO=34;CIGAR=1X;DP=86;DPB=86;DPRA=0.794595;EPP=5.30951;EPPR=6.45911;GTI=0;LEN=1;MEANALT=1.2;MQM=60;MQMR=60;NS=8;NUMALT=1;ODDS=2.55113;PAIRED=1;PAIREDR=0.980392;PAO=0;PQA=0;PQR=0;PRO=0;QA=1234;QR=1870;RO=51;RPL=14;RPP=5.30951;RPPR=3.05288;RPR=20;RUN=1;SAF=12;SAP=9.39698;SAR=22;SRF=25;SRP=3.05288;SRR=26;TYPE=snp;technology.illumina=1;ANN=T|downstream_gene_…	GT:DP:AD:RO:QR:AO:QA:GL	0/1:15:7,8:7:266:8:304:-23.2046,0,-19.7871	0/0:22:22,0:22:815:0:0:0,-6.62266,-73.6709	0/1:8:5,3:5:190:3:105:-7.38634,0,-15.0592	0/1:13:2,11:2:76:11:399:-32.3371,0,-3.30142	1/1:9:0,8:0:0:8:277:-24.9206,-2.40824,0	0/0:6:6,0:6:205:0:0:0,-1.80618,-18.7796	0/0:9:9,0:9:318:0:0:0,-2.70927,-28.9539	1/1:4:0,4:0:0:4:149:-13.7737,-1.20412,0
CM009151.1	4	52215924	0	T	G	779.755	0	AB=0.454545;ABP=3.60252;AC=7;AF=0.4375;AN=16;AO=30;CIGAR=1X;DP=76;DPB=76;DPRA=1.02857;EPP=3.0103;EPPR=9.80795;GTI=0;LEN=1;MEANALT=1;MQM=60;MQMR=60;NS=8;NUMALT=1;ODDS=4.54077;PAIRED=1;PAIREDR=1;PAO=0;PQA=0;PQR=0;PRO=0;QA=1106;QR=1593;RO=46;RPL=12;RPP=5.61607;RPPR=6.03148;RPR=18;RUN=1;SAF=13;SAP=4.16842;SAR=17;SRF=18;SRP=7.73089;SRR=28;TYPE=snp;technology.illumina=1;ANN=G|downstream_gene_variant|MO…	GT:DP:AD:RO:QR:AO:QA:GL	0/1:15:8,7:8:267:7:255:-18.7841,0,-19.8347	0/0:16:16,0:16:572:0:0:0,-4.81648,-51.8055	0/1:13:9,4:9:309:4:152:-10.1365,0,-24.2248	0/1:5:1,4:1:38:4:152:-12.5447,0,-2.29212	1/1:7:0,7:0:0:7:243:-22.2021,-2.10721,0	0/0:4:4,0:4:106:0:0:0,-1.20412,-9.79992	0/0:8:8,0:8:301:0:0:0,-2.40824,-27.4477	1/1:8:0,8:0:0:8:304:-27.7201,-2.40824,0
CM009151.1	4	52216965	0	TAAAAAAGT	TAAAAAGT	749.204	0	AB=0.414634;ABP=5.60547;AC=7;AF=0.4375;AN=16;AO=30;CIGAR=1M1D7M;DP=85;DPB=81.7778;DPRA=1.04516;EPP=3.0103;EPPR=3.04978;GTI=0;LEN=1;MEANALT=1;MQM=60;MQMR=60;NS=8;NUMALT=1;ODDS=2.89938;PAIRED=1;PAIREDR=1;PAO=0.5;PQA=7.5;PQR=7.5;PRO=0.5;QA=1105;QR=2027;RO=55;RPL=19;RPP=7.64277;RPPR=3.36563;RPR=11;RUN=1;SAF=16;SAP=3.29983;SAR=14;SRF=30;SRP=3.99733;SRR=25;TYPE=del;technology.illumina=1;ANN=TAAAAAGT|do…	GT:DP:AD:RO:QR:AO:QA:GL	0/1:21:10,11:10:370:11:388:-28.929,0,-27.3278	0/0:18:18,0:18:661:0:0:0,-5.41854,-59.8203	0/1:8:6,2:6:227:2:76:-4.80657,0,-18.3856	0/1:12:8,4:8:295:4:149:-10.1184,0,-23.2399	1/1:7:0,7:0:0:7:266:-24.3025,-2.10721,0	0/0:4:4,0:4:142:0:0:0,-1.20412,-13.1281	0/0:9:9,0:9:332:0:0:0,-2.70927,-30.2308	1/1:6:0,6:0:0:6:226:-20.7026,-1.80618,0
CM009151.1	4	52217823	0	G	A	570.303	0	AB=0.428571;ABP=4.25114;AC=7;AF=0.4375;AN=16;AO=23;CIGAR=1X;DP=75;DPB=75;DPRA=0.65;EPP=3.86001;EPPR=3.0103;GTI=0;LEN=1;MEANALT=1;MQM=60;MQMR=60;NS=8;NUMALT=1;ODDS=0.750112;PAIRED=1;PAIREDR=1;PAO=0;PQA=0;PQR=0;PRO=0;QA=866;QR=1938;RO=52;RPL=13;RPP=3.86001;RPPR=3.67845;RPR=10;RUN=1;SAF=15;SAP=7.63648;SAR=8;SRF=26;SRP=3.0103;SRR=26;TYPE=snp;technology.illumina=1;ANN=A|downstream_gene_variant|MODIFIE…	GT:DP:AD:RO:QR:AO:QA:GL	0/1:16:7,9:7:261:9:341:-26.2305,0,-19.0306	0/0:21:21,0:21:784:0:0:0,-6.32163,-70.8868	0/1:6:4,2:4:152:2:75:-5.31416,0,-12.2437	0/1:6:5,1:5:176:1:38:-1.99109,0,-14.3782	1/1:7:0,7:0:0:7:262:-23.9383,-2.10721,0	0/0:3:3,0:3:114:0:0:0,-0.90309,-10.6324	0/0:12:12,0:12:451:0:0:0,-3.61236,-40.9378	1/1:4:0,4:0:0:4:150:-13.8658,-1.20412,0
CM009151.1	4	52218103	0	T	C	787.919	0	AB=0.388889;ABP=6.8707;AC=7;AF=0.4375;AN=16;AO=30;CIGAR=1X;DP=83;DPB=83;DPRA=1.00645;EPP=4.16842;EPPR=3.05127;GTI=0;LEN=1;MEANALT=1;MQM=60;MQMR=60;NS=8;NUMALT=1;ODDS=4.4964;PAIRED=1;PAIREDR=1;PAO=0;PQA=0;PQR=0;PRO=0;QA=1127;QR=1990;RO=53;RPL=16;RPP=3.29983;RPPR=5.01789;RPR=14;RUN=1;SAF=13;SAP=4.16842;SAR=17;SRF=23;SRP=5.01789;SRR=30;TYPE=snp;technology.illumina=1;ANN=C|downstream_gene_variant|MOD…	GT:DP:AD:RO:QR:AO:QA:GL	0/1:19:10,9:10:372:9:337:-24.9642,0,-28.1106	0/0:22:22,0:22:826:0:0:0,-6.62266,-74.6648	0/1:8:5,3:5:190:3:114:-8.22411,0,-15.0592	0/1:9:7,2:7:266:2:76:-4.50554,0,-21.5933	1/1:8:0,8:0:0:8:300:-27.3566,-2.40824,0	0/0:3:3,0:3:114:0:0:0,-0.90309,-10.6324	0/0:6:6,0:6:222:0:0:0,-1.80618,-20.3375	1/1:8:0,8:0:0:8:300:-27.3566,-2.40824,0
CM009151.1	4	52218178	0	G	A	638.622	0	AB=0.34375;ABP=9.79615;AC=7;AF=0.4375;AN=16;AO=26;CIGAR=1X;DP=87;DPB=87;DPRA=0.705;EPP=4.34659;EPPR=3.0459;GTI=0;LEN=1;MEANALT=1;MQM=60;MQMR=60;NS=8;NUMALT=1;ODDS=2.34376;PAIRED=1;PAIREDR=1;PAO=0;PQA=0;PQR=0;PRO=0;QA=959;QR=2269;RO=61;RPL=14;RPP=3.34437;RPPR=11.0198;RPR=12;RUN=1;SAF=11;SAP=4.34659;SAR=15;SRF=25;SRP=7.31765;SRR=36;TYPE=snp;technology.illumina=1;ANN=A|downstream_gene_variant|MODIFI…	GT:DP:AD:RO:QR:AO:QA:GL	0/1:16:12,4:12:429:4:148:-8.86493,0,-34.1255	0/0:25:25,0:25:935:0:0:0,-7.52575,-84.4662	0/1:9:5,4:5:183:4:148:-10.9721,0,-14.1162	0/1:7:4,3:4:152:3:112:-8.33942,0,-11.9427	1/1:7:0,7:0:0:7:251:-22.9349,-2.10721,0	0/0:6:6,0:6:228:0:0:0,-1.80618,-20.885	0/0:9:9,0:9:342:0:0:0,-2.70927,-31.1376	1/1:8:0,8:0:0:8:300:-27.3566,-2.40824,0
CM009151.1	4	52219856	0	C	T	927.856	0	AB=0.515152;ABP=3.0761;AC=7;AF=0.4375;AN=16;AO=34;CIGAR=1X;DP=92;DPB=92;DPRA=0.714286;EPP=3.0103;EPPR=15.1406;GTI=0;LEN=1;MEANALT=1;MQM=60;MQMR=60;NS=8;NUMALT=1;ODDS=4.5862;PAIRED=1;PAIREDR=1;PAO=0;PQA=0;PQR=0;PRO=0;QA=1283;QR=2160;RO=58;RPL=14;RPP=5.30951;RPPR=3.16006;RPR=20;RUN=1;SAF=23;SAP=12.2071;SAR=11;SRF=28;SRP=3.16006;SRR=30;TYPE=snp;technology.illumina=1;ANN=T|intron_variant|MODIFIER|MAC…	GT:DP:AD:RO:QR:AO:QA:GL	0/1:17:10,7:10:373:7:265:-19.0941,0,-28.8032	0/0:24:24,0:24:885:0:0:0,-7.22472,-79.9666	0/1:10:3,7:3:114:7:265:-21.2013,0,-7.62205	0/1:6:3,3:3:114:3:113:-8.73336,0,-8.82617	1/1:9:0,9:0:0:9:337:-30.6842,-2.70927,0	0/0:7:7,0:7:262:0:0:0,-2.10721,-23.9383	0/0:11:11,0:11:412:0:0:0,-3.31133,-37.4297	1/1:8:0,8:0:0:8:303:-27.6293,-2.40824,0
CM009151.1	4	52219978	0	G	A	823.331	0	AB=0.431818;ABP=4.78696;AC=7;AF=0.4375;AN=16;AO=33;CIGAR=1X;DP=94;DPB=94;DPRA=0.966667;EPP=4.65535;EPPR=3.33068;GTI=0;LEN=1;MEANALT=1;MQM=60;MQMR=60;NS=8;NUMALT=1;ODDS=1.34337;PAIRED=1;PAIREDR=1;PAO=0;PQA=0;PQR=0;PRO=0;QA=1208;QR=2241;RO=61;RPL=15;RPP=3.60252;RPPR=3.0459;RPR=18;RUN=1;SAF=23;SAP=14.1309;SAR=10;SRF=30;SRP=3.0459;SRR=31;TYPE=snp;technology.illumina=1;ANN=A|intron_variant|MODIFIER|MA…	GT:DP:AD:RO:QR:AO:QA:GL	0/1:21:12,9:12:451:9:338:-24.453,0,-34.6164	0/0:22:22,0:22:812:0:0:0,-6.62266,-73.4009	0/1:9:6,3:6:217:3:101:-6.71217,0,-17.1713	0/1:14:7,7:7:259:7:241:-17.8079,0,-19.4501	1/1:10:0,10:0:0:10:376:-34.1926,-3.0103,0	0/0:6:6,0:6:203:0:0:0,-1.80618,-18.5967	0/0:8:8,0:8:299:0:0:0,-2.40824,-27.2658	1/1:4:0,4:0:0:4:152:-14.0499,-1.20412,0
CM009151.1	4	52220153	0	CAAAAAAAAACCCAAT	CAAAAAAAACCCAAT	888.168	0	AB=0.555556;ABP=3.9754;AC=7;AF=0.4375;AN=16;AO=34;CIGAR=1M1D14M;DP=86;DPB=83.75;DPRA=0.833333;EPP=3.26577;EPPR=4.11819;GTI=0;LEN=1;MEANALT=1.6;MQM=60;MQMR=60;NS=8;NUMALT=1;ODDS=4.14815;PAIRED=1;PAIREDR=1;PAO=0.5;PQA=16.5;PQR=16.5;PRO=0.5;QA=1231;QR=1793;RO=49;RPL=16;RPP=3.26577;RPPR=5.18177;RPR=18;RUN=1;SAF=14;SAP=5.30951;SAR=20;SRF=24;SRP=3.05462;SRR=25;TYPE=del;technology.illumina=1;ANN=CAAAAAA…	GT:DP:AD:RO:QR:AO:QA:GL	0/1:15:4,10:4:142:10:374:-29.6175,0,-8.71498	0/0:21:21,0:21:763:0:0:0,-6.32163,-68.9956	0/1:11:5,4:5:183:4:151:-11.0062,0,-13.8878	0/1:10:4,6:4:147:6:208:-16.0476,0,-10.5795	1/1:8:0,8:0:0:8:292:-26.6293,-2.40824,0	0/0:5:5,0:5:184:0:0:0,-1.50515,-16.9183	0/0:10:10,0:10:374:0:0:0,-3.0103,-34.0119	1/1:6:0,6:0:0:6:206:-18.8708,-1.80618,0
CM009151.1	4	52221491	0	C	T	804.148	0	AB=0.466667;ABP=3.44459;AC=7;AF=0.4375;AN=16;AO=32;CIGAR=1X;DP=91;DPB=91;DPRA=1.00588;EPP=3.28173;EPPR=9.23028;GTI=1;LEN=1;MEANALT=1;MQM=60;MQMR=60;NS=8;NUMALT=1;ODDS=0.328274;PAIRED=1;PAIREDR=1;PAO=0;PQA=0;PQR=0;PRO=0;QA=1191;QR=2087;RO=59;RPL=12;RPP=7.35324;RPPR=3.0471;RPR=20;RUN=1;SAF=15;SAP=3.28173;SAR=17;SRF=23;SRP=9.23028;SRR=36;TYPE=snp;technology.illumina=1;ANN=T|intron_variant|MODIFIER|M…	GT:DP:AD:RO:QR:AO:QA:GL	0/1:21:12,9:12:414:9:336:-24.2718,0,-31.2599	0/0:14:14,0:14:523:0:0:0,-4.21442,-47.4124	0/1:12:7,5:7:258:5:185:-13.3968,0,-19.9617	0/1:12:5,7:5:190:7:266:-20.6902,0,-13.8551	1/1:6:1,5:1:14:5:176:-14.7819,-0.40619,0	0/0:11:11,0:11:350:0:0:0,-3.31133,-31.8009	0/0:9:9,0:9:338:0:0:0,-2.70927,-30.7747	1/1:6:0,6:0:0:6:228:-20.885,-1.80618,0
CM009151.1	4	52221803	0	A	G	1167.5	0	AB=0.594595;ABP=5.88603;AC=7;AF=0.4375;AN=16;AO=44;CIGAR=1X;DP=100;DPB=100;DPRA=0.863415;EPP=3.79993;EPPR=5.49198;GTI=0;LEN=1;MEANALT=1;MQM=60;MQMR=60;NS=8;NUMALT=1;ODDS=7.61557;PAIRED=1;PAIREDR=1;PAO=0;PQA=0;PQR=0;PRO=0;QA=1554;QR=2083;RO=56;RPL=19;RPP=4.78696;RPPR=3.63072;RPR=25;RUN=1;SAF=25;SAP=4.78696;SAR=19;SRF=28;SRP=3.0103;SRR=28;TYPE=snp;technology.illumina=1;ANN=G|intron_variant|MODIFIER…	GT:DP:AD:RO:QR:AO:QA:GL	0/1:19:7,12:7:262:12:421:-32.4971,0,-18.219	0/0:20:20,0:20:735:0:0:0,-6.0206,-66.4759	0/1:9:6,3:6:228:3:110:-7.55173,0,-18.1757	0/1:9:2,7:2:76:7:258:-20.8656,0,-4.50554	1/1:11:0,11:0:0:11:386:-35.0683,-3.31133,0	0/0:8:8,0:8:292:0:0:0,-2.40824,-26.6288	0/0:13:13,0:13:490:0:0:0,-3.91339,-44.4464	1/1:11:0,11:0:0:11:379:-34.436,-3.31133,0
CM009151.1	4	52223396	0	G	A	801.881	0	AB=0.333333;ABP=10.9724;AC=7;AF=0.4375;AN=16;AO=33;CIGAR=1X;DP=83;DPB=83;DPRA=1.17857;EPP=8.34028;EPPR=14.1282;GTI=0;LEN=1;MEANALT=1;MQM=60;MQMR=60;NS=8;NUMALT=1;ODDS=5.96808;PAIRED=1;PAIREDR=1;PAO=0;PQA=0;PQR=0;PRO=0;QA=1138;QR=1826;RO=50;RPL=16;RPP=3.0761;RPPR=9.26414;RPR=17;RUN=1;SAF=20;SAP=6.23461;SAR=13;SRF=26;SRP=3.18402;SRR=24;TYPE=snp;technology.illumina=1;ANN=A|intron_variant|MODIFIER|MA…	GT:DP:AD:RO:QR:AO:QA:GL	0/1:10:7,3:7:261:3:94:-5.75996,0,-20.8368	0/0:18:18,0:18:648:0:0:0,-5.41854,-58.6407	0/1:12:8,4:8:299:4:147:-9.97676,0,-23.6535	0/1:11:7,4:7:266:4:150:-10.5545,0,-20.9912	1/1:13:0,13:0:0:13:441:-40.0038,-3.91339,0	0/0:5:5,0:5:189:0:0:0,-1.50515,-17.376	0/0:5:5,0:5:163:0:0:0,-1.50515,-14.9872	1/1:9:0,9:0:0:9:306:-27.8646,-2.70927,0
CM009151.1	4	52224544	0	G	A	859.128	0	AB=0.522727;ABP=3.20771;AC=7;AF=0.4375;AN=16;AO=34;CIGAR=1X;DP=95;DPB=95;DPRA=0.825;EPP=4.03217;EPPR=4.7546;GTI=0;LEN=1;MEANALT=1;MQM=60;MQMR=60;NS=8;NUMALT=1;ODDS=0.804378;PAIRED=1;PAIREDR=1;PAO=0;PQA=0;PQR=0;PRO=0;QA=1234;QR=2261;RO=61;RPL=19;RPP=4.03217;RPPR=3.90025;RPR=15;RUN=1;SAF=16;SAP=3.26577;SAR=18;SRF=30;SRP=3.0459;SRR=31;TYPE=snp;technology.illumina=1;ANN=A|intron_variant|MODIFIER|MACC…	GT:DP:AD:RO:QR:AO:QA:GL	0/1:24:9,15:9:317:15:529:-40.7072,0,-21.6412	0/0:23:23,0:23:868:0:0:0,-6.92369,-78.443	0/1:9:7,2:7:255:2:69:-3.84262,0,-20.5898	0/1:11:5,6:5:190:6:220:-16.8428,0,-14.1561	1/1:8:0,8:0:0:8:302:-27.5386,-2.40824,0	0/0:5:5,0:5:183:0:0:0,-1.50515,-16.8254	0/0:12:12,0:12:448:0:0:0,-3.61236,-40.6668	1/1:3:0,3:0:0:3:114:-10.6324,-0.90309,0
CM009151.1	4	52225288	0	G	A	827.967	0	AB=0.516129;ABP=3.08035;AC=7;AF=0.4375;AN=16;AO=32;CIGAR=1X;DP=77;DPB=77;DPRA=0.94;EPP=7.35324;EPPR=13.8677;GTI=0;LEN=1;MEANALT=1;MQM=60;MQMR=60;NS=8;NUMALT=1;ODDS=4.95443;PAIRED=1;PAIREDR=1;PAO=0;PQA=0;PQR=0;PRO=0;QA=1158;QR=1676;RO=45;RPL=20;RPP=7.35324;RPPR=3.05855;RPR=12;RUN=1;SAF=16;SAP=3.0103;SAR=16;SRF=20;SRP=4.21667;SRR=25;TYPE=snp;technology.illumina=1;ANN=A|intron_variant|MODIFIER|MACC1…	GT:DP:AD:RO:QR:AO:QA:GL	0/1:14:6,8:6:228:8:284:-21.6869,0,-16.6706	0/0:17:17,0:17:644:0:0:0,-5.11751,-58.2977	0/1:9:3,6:3:114:6:223:-17.7191,0,-7.92308	0/1:8:6,2:6:228:2:76:-4.80657,0,-18.4767	1/1:7:0,7:0:0:7:261:-23.8471,-2.10721,0	0/0:4:4,0:4:152:0:0:0,-1.20412,-14.0499	0/0:9:9,0:9:310:0:0:0,-2.70927,-28.2275	1/1:9:0,9:0:0:9:314:-28.5926,-2.70927,0
CM009151.1	4	52227632	0	C	T	1020.58	0	AB=0.479167;ABP=3.19126;AC=7;AF=0.4375;AN=16;AO=39;CIGAR=1X;DP=100;DPB=100;DPRA=1.06667;EPP=3.06598;EPPR=3.90025;GTI=0;LEN=1;MEANALT=1;MQM=60;MQMR=60;NS=8;NUMALT=1;ODDS=5.04087;PAIRED=1;PAIREDR=1;PAO=0;PQA=0;PQR=0;PRO=0;QA=1429;QR=2240;RO=61;RPL=18;RPP=3.51141;RPPR=3.90025;RPR=21;RUN=1;SAF=15;SAP=7.52028;SAR=24;SRF=27;SRP=4.7546;SRR=34;TYPE=snp;technology.illumina=1;ANN=T|intron_variant|MODIFIER|…	GT:DP:AD:RO:QR:AO:QA:GL	0/1:23:9,14:9:339:14:515:-39.7628,0,-23.9418	0/0:17:17,0:17:613:0:0:0,-5.11751,-55.4942	0/1:15:9,6:9:342:6:215:-15.1802,0,-26.6222	0/1:10:7,3:7:252:3:114:-7.62205,0,-20.016	1/1:8:0,8:0:0:8:281:-25.6238,-2.40824,0	0/0:8:8,0:8:289:0:0:0,-2.40824,-26.3553	0/0:11:11,0:11:405:0:0:0,-3.31133,-36.7937	1/1:8:0,8:0:0:8:304:-27.7201,-2.40824,0
CM009151.1	4	52228264	0	CTTCA	CTTCG	402.657	0	AB=0.441176;ABP=4.03217;AC=7;AF=0.4375;AN=16;AO=24;CIGAR=4M1X;DP=69;DPB=69;DPRA=1.056;EPP=6.26751;EPPR=5.73856;GTI=0;LEN=1;MEANALT=1.6;MQM=60;MQMR=60;NS=8;NUMALT=1;ODDS=0.194508;PAIRED=1;PAIREDR=1;PAO=0;PQA=0;PQR=0;PRO=0;QA=689;QR=1272;RO=39;RPL=11;RPP=3.37221;RPPR=3.51141;RPR=13;RUN=1;SAF=14;SAP=4.45795;SAR=10;SRF=17;SRP=4.40227;SRR=22;TYPE=snp;technology.illumina=1;ANN=CTTCG|intron_variant|MODI…	GT:DP:AD:RO:QR:AO:QA:GL	0/1:15:5,8:5:156:8:226:-16.4463,0,-10.1686	0/0:16:14,0:14:461:0:0:0,-4.21442,-41.6181	0/1:11:7,4:7:216:4:125:-8.2451,0,-16.4315	0/1:8:4,3:4:147:3:69:-4.16024,0,-11.2885	1/1:8:0,8:0:0:8:254:-23.164,-2.40824,0	0/0:4:4,0:4:147:0:0:0,-1.20412,-13.5897	0/0:5:5,0:5:145:0:0:0,-1.50515,-13.3375	1/1:2:0,1:0:0:1:15:-1.34999,-0.30103,0
CM009151.1	4	52229384	0	T	C	1063.01	0	AB=0.606061;ABP=6.23461;AC=7;AF=0.4375;AN=16;AO=38;CIGAR=1X;DP=82;DPB=82;DPRA=0.987097;EPP=3.0103;EPPR=3.0103;GTI=0;LEN=1;MEANALT=1;MQM=60;MQMR=60;NS=8;NUMALT=1;ODDS=4.23078;PAIRED=1;PAIREDR=1;PAO=0;PQA=0;PQR=0;PRO=0;QA=1422;QR=1600;RO=44;RPL=23;RPP=6.66752;RPPR=7.94546;RPR=15;RUN=1;SAF=20;SAP=3.23888;SAR=18;SRF=21;SRP=3.20771;SRR=23;TYPE=snp;technology.illumina=1;ANN=C|missense_variant|MODERATE|…	GT:DP:AD:RO:QR:AO:QA:GL	0/1:15:6,9:6:228:9:342:-26.6222,0,-16.3695	0/0:19:19,0:19:676:0:0:0,-5.71957,-61.1577	0/1:9:5,4:5:190:4:151:-11.2486,0,-14.7582	0/1:9:2,7:2:76:7:265:-21.5023,0,-4.50554	1/1:13:0,13:0:0:13:485:-43.9945,-3.91339,0	0/0:4:4,0:4:152:0:0:0,-1.20412,-14.0499	0/0:8:8,0:8:278:0:0:0,-2.40824,-25.351	1/1:5:0,5:0:0:5:179:-16.4596,-1.50515,0
CM009151.1	4	52229394	0	A	T	1034.26	0	AB=0.612903;ABP=6.44263;AC=7;AF=0.4375;AN=16;AO=37;CIGAR=1X;DP=80;DPB=80;DPRA=0.948387;EPP=4.47751;EPPR=3.46479;GTI=0;LEN=1;MEANALT=1;MQM=60;MQMR=60;NS=8;NUMALT=1;ODDS=3.85647;PAIRED=1;PAIREDR=1;PAO=0;PQA=0;PQR=0;PRO=0;QA=1384;QR=1561;RO=43;RPL=22;RPP=5.88603;RPPR=4.27278;RPR=15;RUN=1;SAF=20;SAP=3.5385;SAR=17;SRF=23;SRP=3.46479;SRR=20;TYPE=snp;technology.illumina=1;ANN=T|missense_variant|MODERATE…	GT:DP:AD:RO:QR:AO:QA:GL	0/1:14:5,9:5:186:9:341:-26.8326,0,-12.8865	0/0:17:17,0:17:595:0:0:0,-5.11751,-53.8652	0/1:9:5,4:5:190:4:152:-11.3406,0,-14.7582	0/1:8:2,6:2:76:6:228:-18.4767,0,-4.80657	1/1:14:0,14:0:0:14:515:-46.6893,-4.21442,0	0/0:6:6,0:6:220:0:0:0,-1.80618,-20.1538	0/0:8:8,0:8:294:0:0:0,-2.40824,-26.8103	1/1:4:0,4:0:0:4:148:-13.6814,-1.20412,0
CM009151.1	4	52229431	0	C	G	872.174	0	AB=0.5;ABP=3.0103;AC=7;AF=0.4375;AN=16;AO=33;CIGAR=1X;DP=76;DPB=76;DPRA=1.08889;EPP=10.9724;EPPR=7.10075;GTI=0;LEN=1;MEANALT=1;MQM=60;MQMR=60;NS=8;NUMALT=1;ODDS=4.62616;PAIRED=1;PAIREDR=1;PAO=0;PQA=0;PQR=0;PRO=0;QA=1212;QR=1500;RO=43;RPL=18;RPP=3.60252;RPPR=4.27278;RPR=15;RUN=1;SAF=19;SAP=4.65535;SAR=14;SRF=26;SRP=7.10075;SRR=17;TYPE=snp;technology.illumina=1;ANN=G|missense_variant|MODERATE|MACC1…	GT:DP:AD:RO:QR:AO:QA:GL	0/1:18:10,8:10:348:8:298:-21.7562,0,-26.2304	0/0:14:14,0:14:501:0:0:0,-4.21442,-45.4188	0/1:7:5,2:5:186:2:74:-4.91856,0,-14.9937	0/1:7:1,6:1:38:6:216:-17.6812,0,-1.69006	1/1:11:0,11:0:0:11:404:-36.7035,-3.31133,0	0/0:6:6,0:6:185:0:0:0,-1.80618,-16.9488	0/0:7:7,0:7:242:0:0:0,-2.10721,-22.1112	1/1:6:0,6:0:0:6:220:-20.1546,-1.80618,0
CM009151.1	4	52229565	0	C	T	914.911	0	AB=0.514286;ABP=3.07234;AC=7;AF=0.4375;AN=16;AO=38;CIGAR=1X;DP=79;DPB=79;DPRA=1.375;EPP=5.06748;EPPR=3.48696;GTI=0;LEN=1;MEANALT=1;MQM=60;MQMR=60;NS=8;NUMALT=1;ODDS=3.87743;PAIRED=1;PAIREDR=1;PAO=0;PQA=0;PQR=0;PRO=0;QA=1267;QR=1508;RO=41;RPL=21;RPP=3.9246;RPPR=9.41879;RPR=17;RUN=1;SAF=17;SAP=3.9246;SAR=21;SRF=17;SRP=5.60547;SRR=24;TYPE=snp;technology.illumina=1;ANN=T|synonymous_variant|LOW|MACC1|…	GT:DP:AD:RO:QR:AO:QA:GL	0/1:14:8,6:8:300:6:191:-13.2858,0,-23.1424	0/0:14:14,0:14:490:0:0:0,-4.21442,-44.4228	0/1:11:5,6:5:188:6:211:-16.0203,0,-13.9731	0/1:10:4,6:4:152:6:199:-15.2212,0,-11.0396	1/1:13:0,13:0:0:13:445:-40.3681,-3.91339,0	0/0:6:6,0:6:226:0:0:0,-1.80618,-20.7026	0/0:4:4,0:4:152:0:0:0,-1.20412,-14.0499	1/1:7:0,7:0:0:7:221:-20.1952,-2.10721,0
CM009151.1	4	52230967	0	C	T	1209.01	0	AB=0.547619;ABP=3.83753;AC=7;AF=0.4375;AN=16;AO=44;CIGAR=1X;DP=103;DPB=103;DPRA=0.945;EPP=3.79993;EPPR=9.23028;GTI=0;LEN=1;MEANALT=1;MQM=60;MQMR=60;NS=8;NUMALT=1;ODDS=5.32919;PAIRED=1;PAIREDR=1;PAO=0;PQA=0;PQR=0;PRO=0;QA=1620;QR=2193;RO=59;RPL=27;RPP=7.94546;RPPR=3.93042;RPR=17;RUN=1;SAF=19;SAP=4.78696;SAR=25;SRF=28;SRP=3.34154;SRR=31;TYPE=snp;technology.illumina=1;ANN=T|intron_variant|MODIFIER|M…	GT:DP:AD:RO:QR:AO:QA:GL	0/1:19:8,11:8:295:11:396:-30.2556,0,-21.1824	0/0:24:24,0:24:883:0:0:0,-7.22472,-79.784	0/1:9:5,4:5:189:4:152:-11.3406,0,-14.6667	0/1:14:6,8:6:226:8:299:-23.0514,0,-16.4881	1/1:14:0,14:0:0:14:530:-48.0448,-4.21442,0	0/0:7:7,0:7:266:0:0:0,-2.10721,-24.3025	0/0:9:9,0:9:334:0:0:0,-2.70927,-30.4112	1/1:7:0,7:0:0:7:243:-22.2021,-2.10721,0
CM009151.1	4	52231167	0	T	C	1354.29	0	AB=0.588235;ABP=5.30951;AC=7;AF=0.4375;AN=16;AO=48;CIGAR=1X;DP=95;DPB=95;DPRA=1.12727;EPP=3.19126;EPPR=6.75262;GTI=0;LEN=1;MEANALT=1;MQM=60;MQMR=60;NS=8;NUMALT=1;ODDS=3.94196;PAIRED=1;PAIREDR=0.978723;PAO=0;PQA=0;PQR=0;PRO=0;QA=1755;QR=1764;RO=47;RPL=28;RPP=5.9056;RPPR=3.0565;RPR=20;RUN=1;SAF=23;SAP=3.19126;SAR=25;SRF=24;SRP=3.0565;SRR=23;TYPE=snp;technology.illumina=1;ANN=C|intron_variant|MODIFI…	GT:DP:AD:RO:QR:AO:QA:GL	0/1:18:8,10:8:303:10:356:-26.9556,0,-22.2108	0/0:15:15,0:15:555:0:0:0,-4.51545,-50.2861	0/1:8:3,5:3:114:5:183:-14.4172,0,-8.22411	0/1:8:3,5:3:114:5:167:-12.9457,0,-8.22411	1/1:17:0,17:0:0:17:638:-57.7565,-5.11751,0	0/0:5:5,0:5:188:0:0:0,-1.50515,-17.2844	0/0:13:13,0:13:490:0:0:0,-3.91339,-44.4462	1/1:11:0,11:0:0:11:411:-37.3392,-3.31133,0
CM009151.1	4	52231305	0	C	A	1117.58	0	AB=0.542857;ABP=3.56868;AC=7;AF=0.4375;AN=16;AO=40;CIGAR=1X;DP=97;DPB=97;DPRA=0.819512;EPP=13.6505;EPPR=3.35316;GTI=0;LEN=1;MEANALT=1;MQM=60;MQMR=60;NS=8;NUMALT=1;ODDS=5.61646;PAIRED=1;PAIREDR=1;PAO=0;PQA=0;PQR=0;PRO=0;QA=1498;QR=2080;RO=57;RPL=21;RPP=3.22745;RPPR=3.0484;RPR=19;RUN=1;SAF=20;SAP=3.0103;SAR=20;SRF=30;SRP=3.35316;SRR=27;TYPE=snp;technology.illumina=1;ANN=A|intron_variant|MODIFIER|MA…	GT:DP:AD:RO:QR:AO:QA:GL	0/1:13:7,6:7:266:6:217:-15.966,0,-20.3891	0/0:23:23,0:23:860:0:0:0,-6.92369,-77.7226	0/1:12:5,7:5:135:7:264:-20.5082,0,-8.80227	0/1:10:4,6:4:144:6:228:-17.8747,0,-10.3021	1/1:13:0,13:0:0:13:487:-44.1744,-3.91339,0	0/0:9:9,0:9:342:0:0:0,-2.70927,-31.1376	0/0:9:9,0:9:333:0:0:0,-2.70927,-30.3198	1/1:8:0,8:0:0:8:302:-27.5386,-2.40824,0
CM009151.1	4	52231311	0	G	C	1095.32	0	AB=0.527778;ABP=3.25157;AC=7;AF=0.4375;AN=16;AO=39;CIGAR=1X;DP=96;DPB=96;DPRA=0.84;EPP=12.42;EPPR=4.877;GTI=0;LEN=1;MEANALT=1;MQM=60;MQMR=60;NS=8;NUMALT=1;ODDS=5.46231;PAIRED=1;PAIREDR=1;PAO=0;PQA=0;PQR=0;PRO=0;QA=1475;QR=2114;RO=57;RPL=20;RPP=3.06598;RPPR=3.0484;RPR=19;RUN=1;SAF=19;SAP=3.06598;SAR=20;SRF=31;SRP=3.9627;SRR=26;TYPE=snp;technology.illumina=1;ANN=C|intron_variant|MODIFIER|MACC1|gene…	GT:DP:AD:RO:QR:AO:QA:GL	0/1:15:8,7:8:299:7:261:-19.3319,0,-22.7501	0/0:21:21,0:21:788:0:0:0,-6.32163,-71.2472	0/1:11:4,7:4:129:7:266:-20.9912,0,-8.61358	0/1:10:5,5:5:190:5:190:-14.4571,0,-14.4571	1/1:12:0,12:0:0:12:454:-41.2095,-3.61236,0	0/0:9:9,0:9:338:0:0:0,-2.70927,-30.7747	0/0:10:10,0:10:370:0:0:0,-3.0103,-33.6485	1/1:8:0,8:0:0:8:304:-27.7201,-2.40824,0
CM009151.1	4	52231543	0	C	T	845.289	0	AB=0.457143;ABP=3.56868;AC=7;AF=0.4375;AN=16;AO=32;CIGAR=1X;DP=82;DPB=82;DPRA=0.987097;EPP=4.09604;EPPR=3.70517;GTI=0;LEN=1;MEANALT=1;MQM=60;MQMR=60;NS=8;NUMALT=1;ODDS=4.42763;PAIRED=1;PAIREDR=1;PAO=0;PQA=0;PQR=0;PRO=0;QA=1189;QR=1838;RO=50;RPL=19;RPP=5.45321;RPPR=3.70517;RPR=13;RUN=1;SAF=19;SAP=5.45321;SAR=13;SRF=24;SRP=3.18402;SRR=26;TYPE=snp;technology.illumina=1;ANN=T|intron_variant|MODIFIER|…	GT:DP:AD:RO:QR:AO:QA:GL	0/1:19:13,6:13:445:6:228:-15.1654,0,-34.6464	0/0:16:16,0:16:604:0:0:0,-4.81648,-54.6994	0/1:6:4,2:4:150:2:72:-5.03019,0,-12.0596	0/1:10:2,8:2:76:8:292:-23.618,0,-4.20451	1/1:9:0,9:0:0:9:331:-30.1389,-2.70927,0	0/0:6:6,0:6:228:0:0:0,-1.80618,-20.885	0/0:9:9,0:9:335:0:0:0,-2.70927,-30.5018	1/1:7:0,7:0:0:7:266:-24.3025,-2.10721,0
CM009151.1	4	52231828	0	A	G	1267.28	0	AB=0.55814;ABP=4.27278;AC=7;AF=0.4375;AN=16;AO=46;CIGAR=1X;DP=89;DPB=89;DPRA=1.625;EPP=6.03148;EPPR=4.27278;GTI=0;LEN=1;MEANALT=1;MQM=60;MQMR=60;NS=8;NUMALT=1;ODDS=2.35159;PAIRED=1;PAIREDR=1;PAO=0;PQA=0;PQR=0;PRO=0;QA=1699;QR=1564;RO=43;RPL=21;RPP=3.76559;RPPR=4.27278;RPR=25;RUN=1;SAF=30;SAP=12.2627;SAR=16;SRF=25;SRP=5.48477;SRR=18;TYPE=snp;technology.illumina=1;ANN=G|intron_variant|MODIFIER|MACC…	GT:DP:AD:RO:QR:AO:QA:GL	0/1:19:9,10:9:304:10:372:-28.1106,0,-21.9631	0/0:15:15,0:15:552:0:0:0,-4.51545,-50.0152	0/1:11:6,5:6:219:5:190:-14.1561,0,-16.7508	0/1:13:4,9:4:148:9:339:-26.9523,0,-9.76802	1/1:10:0,10:0:0:10:342:-31.1042,-3.0103,0	0/0:3:3,0:3:114:0:0:0,-0.90309,-10.6324	0/0:6:6,0:6:227:0:0:0,-1.80618,-20.7938	1/1:12:0,12:0:0:12:456:-41.3902,-3.61236,0
CM009151.1	4	52232085	0	T	C	985.682	0	AB=0.466667;ABP=3.29983;AC=7;AF=0.4375;AN=16;AO=36;CIGAR=1X;DP=85;DPB=85;DPRA=0.945455;EPP=3.25157;EPPR=3.40914;GTI=0;LEN=1;MEANALT=1;MQM=60;MQMR=60;NS=8;NUMALT=1;ODDS=6.47305;PAIRED=0.972222;PAIREDR=1;PAO=0;PQA=0;PQR=0;PRO=0;QA=1322;QR=1813;RO=49;RPL=17;RPP=3.25157;RPPR=8.37251;RPR=19;RUN=1;SAF=18;SAP=3.0103;SAR=18;SRF=32;SRP=12.9813;SRR=17;TYPE=snp;technology.illumina=1;ANN=C|intron_variant|MOD…	GT:DP:AD:RO:QR:AO:QA:GL	0/1:14:8,6:8:297:6:206:-14.6564,0,-22.8689	0/0:17:17,0:17:631:0:0:0,-5.11751,-57.1242	0/1:11:6,5:6:205:5:190:-14.1561,0,-15.4678	0/1:5:2,3:2:76:3:114:-9.1272,0,-5.70966	1/1:13:0,13:0:0:13:488:-44.2656,-3.91339,0	0/0:10:10,0:10:377:0:0:0,-3.0103,-34.2836	0/0:6:6,0:6:227:0:0:0,-1.80618,-20.7938	1/1:9:0,9:0:0:9:324:-29.5001,-2.70927,0
CM009151.1	4	52232279	0	A	G	581.781	0	AB=0.421053;ABP=5.06748;AC=7;AF=0.4375;AN=16;AO=29;CIGAR=1X;DP=87;DPB=87;DPRA=0.85;EPP=3.08518;EPPR=12.937;GTI=0;LEN=1;MEANALT=1;MQM=60;MQMR=59.6429;NS=8;NUMALT=1;ODDS=2.63987;PAIRED=1;PAIREDR=0.982143;PAO=0;PQA=0;PQR=0;PRO=0;QA=909;QR=1834;RO=56;RPL=16;RPP=3.68421;RPPR=12.937;RPR=13;RUN=1;SAF=13;SAP=3.68421;SAR=16;SRF=30;SRP=3.63072;SRR=26;TYPE=snp;technology.illumina=1;ANN=G|intron_variant|MODI…	GT:DP:AD:RO:QR:AO:QA:GL	0/1:21:11,10:11:329:10:329:-23.6001,0,-23.5741	0/0:16:15,0:15:533:0:0:0,-4.51545,-48.0563	0/1:9:6,3:6:175:3:88:-5.50107,0,-13.3268	0/1:8:5,3:5:163:3:110:-7.85231,0,-12.5831	1/1:7:0,7:0:0:7:201:-18.3681,-2.10721,0	0/0:11:11,0:11:364:0:0:0,-3.31133,-33.0756	0/0:9:8,0:8:270:0:0:0,-2.40824,-24.4361	1/1:6:0,6:0:0:6:181:-16.5825,-1.80618,0
CM009151.1	4	52232981	0	GAAAAATG	GAAAATG	715.034	0	AB=0.416667;ABP=5.18177;AC=7;AF=0.4375;AN=16;AO=28;CIGAR=1M1D6M;DP=78;DPB=74.5;DPRA=1.01379;EPP=5.80219;EPPR=3.18402;GTI=0;LEN=1;MEANALT=1;MQM=60;MQMR=60;NS=8;NUMALT=1;ODDS=1.03844;PAIRED=1;PAIREDR=1;PAO=0;PQA=0;PQR=0;PRO=0;QA=1046;QR=1821;RO=50;RPL=15;RPP=3.32051;RPPR=3.70517;RPR=13;RUN=1;SAF=12;SAP=4.25114;SAR=16;SRF=25;SRP=3.0103;SRR=25;TYPE=del;technology.illumina=1;ANN=GAAAATG|intron_variant…	GT:DP:AD:RO:QR:AO:QA:GL	0/1:15:8,7:8:298:7:264:-19.6052,0,-22.6596	0/0:13:13,0:13:476:0:0:0,-3.91339,-43.1798	0/1:12:8,4:8:295:4:145:-9.79206,0,-23.2907	0/1:9:5,4:5:181:4:152:-11.3406,0,-13.9337	1/1:10:0,10:0:0:10:371:-33.7383,-3.0103,0	0/0:5:5,0:5:177:0:0:0,-1.50515,-16.2754	0/0:11:11,0:11:394:0:0:0,-3.31133,-35.7983	1/1:3:0,3:0:0:3:114:-10.6324,-0.90309,0
CM009151.1	4	52233044	0	TAAAAAAAAAATGC	TAAAAAAAATGC	541.032	0	AB=0.4;ABP=6.05036;AC=7;AF=0.4375;AN=16;AO=23;CIGAR=1M2D11M;DP=84;DPB=80.5;DPRA=0.66;EPP=5.3706;EPPR=7.03155;GTI=2;LEN=2;MEANALT=1.8;MQM=60;MQMR=60;NS=8;NUMALT=1;ODDS=0.846903;PAIRED=1;PAIREDR=1;PAO=0;PQA=0;PQR=0;PRO=0;QA=846;QR=1934;RO=54;RPL=10;RPP=3.86001;RPPR=5.5839;RPR=13;RUN=1;SAF=11;SAP=3.10471;SAR=12;SRF=31;SRP=5.5839;SRR=23;TYPE=del;technology.illumina=1;ANN=TAAAAAAAATGC|intron_variant|M…	GT:DP:AD:RO:QR:AO:QA:GL	0/1:15:8,6:8:295:6:221:-15.662,0,-22.319	0/0:21:18,0:18:640:0:0:0,-5.41854,-57.5862	0/1:14:7,7:7:244:7:261:-19.633,0,-18.0824	0/1:6:2,1:2:73:1:38:-2.53858,0,-5.69585	1/1:7:0,7:0:0:7:250:-22.8451,-2.10721,0	0/0:7:7,0:7:251:0:0:0,-2.10721,-22.9366	0/0:12:12,0:12:431:0:0:0,-3.61236,-39.1276	1/1:2:0,2:0:0:2:76:-7.21481,-0.60206,0
CM009151.1	4	52234643	0	G	A	1110.26	0	AB=0.689655;ABP=12.0706;AC=7;AF=0.4375;AN=16;AO=40;CIGAR=1X;DP=86;DPB=86;DPRA=0.794595;EPP=3.87889;EPPR=6.03148;GTI=0;LEN=1;MEANALT=1;MQM=60;MQMR=60;NS=8;NUMALT=1;ODDS=4.89243;PAIRED=0.975;PAIREDR=1;PAO=0;PQA=0;PQR=0;PRO=0;QA=1461;QR=1460;RO=46;RPL=22;RPP=3.87889;RPPR=3.76559;RPR=18;RUN=1;SAF=22;SAP=3.87889;SAR=18;SRF=20;SRP=4.70971;SRR=26;TYPE=snp;technology.illumina=1;ANN=A|intron_variant|MODIF…	GT:DP:AD:RO:QR:AO:QA:GL	0/1:15:3,12:3:74:12:433:-34.7914,0,-2.39024	0/0:17:17,0:17:589:0:0:0,-5.11751,-53.3273	0/1:6:3,3:3:102:3:99:-7.42864,0,-7.70904	0/1:8:3,5:3:99:5:190:-15.0592,0,-6.82747	1/1:9:0,9:0:0:9:328:-29.8673,-2.70927,0	0/0:5:5,0:5:162:0:0:0,-1.50515,-14.8957	0/0:15:15,0:15:434:0:0:0,-4.51545,-39.3318	1/1:11:0,11:0:0:11:411:-37.3391,-3.31133,0
CM009151.1	4	52234769	0	C	T	659.149	0	AB=0.428571;ABP=4.56135;AC=7;AF=0.4375;AN=16;AO=27;CIGAR=1X;DP=88;DPB=88;DPRA=0.687805;EPP=12.7417;EPPR=3.58936;GTI=0;LEN=1;MEANALT=1;MQM=60;MQMR=60;NS=8;NUMALT=1;ODDS=1.21698;PAIRED=0.962963;PAIREDR=1;PAO=0;PQA=0;PQR=0;PRO=0;QA=1001;QR=2159;RO=60;RPL=10;RPP=6.95112;RPPR=5.32654;RPR=17;RUN=1;SAF=12;SAP=3.73412;SAR=15;SRF=28;SRP=3.58936;SRR=32;TYPE=snp;technology.illumina=1;ANN=T|intron_variant|MO…	GT:DP:AD:RO:QR:AO:QA:GL	0/1:19:11,8:11:389:8:289:-20.6342,0,-29.622	0/0:28:27,0:27:969:0:0:0,-8.12781,-87.3496	0/1:9:6,3:6:196:3:114:-7.92308,0,-15.2471	0/1:7:3,4:3:114:4:143:-11.1124,0,-8.52514	1/1:5:0,5:0:0:5:189:-17.376,-1.50515,0	0/0:2:2,0:2:76:0:0:0,-0.60206,-7.21481	0/0:11:11,0:11:415:0:0:0,-3.31133,-37.7015	1/1:7:0,7:0:0:7:266:-24.3025,-2.10721,0
CM009151.1	4	52234940	0	A	C	904.581	0	AB=0.666667;ABP=10.9724;AC=7;AF=0.4375;AN=16;AO=35;CIGAR=1X;DP=80;DPB=80;DPRA=0.811765;EPP=6.05036;EPPR=3.44459;GTI=0;LEN=1;MEANALT=1;MQM=60;MQMR=60;NS=8;NUMALT=1;ODDS=3.16631;PAIRED=1;PAIREDR=0.977778;PAO=0;PQA=0;PQR=0;PRO=0;QA=1256;QR=1622;RO=45;RPL=24;RPP=13.4954;RPPR=16.956;RPR=11;RUN=1;SAF=17;SAP=3.07234;SAR=18;SRF=22;SRP=3.05855;SRR=23;TYPE=snp;technology.illumina=1;ANN=C|intron_variant|MOD…	GT:DP:AD:RO:QR:AO:QA:GL	0/1:20:7,13:7:258:13:455:-35.2532,0,-17.5534	0/0:15:15,0:15:550:0:0:0,-4.51545,-49.8356	0/1:5:1,4:1:16:4:130:-10.5123,0,-0.0948332	0/1:8:3,5:3:111:5:189:-14.9677,0,-7.94538	1/1:8:0,8:0:0:8:299:-27.2655,-2.40824,0	0/0:7:7,0:7:261:0:0:0,-2.10721,-23.8471	0/0:12:12,0:12:426:0:0:0,-3.61236,-38.6704	1/1:5:0,5:0:0:5:183:-16.8261,-1.50515,0
CM009151.1	4	52236196	0	GAAAAAACAAAAACAAAAAAG	GAAAAACAAAAACAAAAAAG	988.009	0	AB=0.612903;ABP=6.44263;AC=7;AF=0.4375;AN=16;AO=40;CIGAR=1M1D19M;DP=86;DPB=84.4762;DPRA=0.917647;EPP=3.87889;EPPR=8.7247;GTI=0;LEN=1;MEANALT=1.6;MQM=60;MQMR=60;NS=8;NUMALT=1;ODDS=3.22644;PAIRED=0.975;PAIREDR=0.973684;PAO=1.33333;PQA=50.6667;PQR=50.6667;PRO=1.33333;QA=1332;QR=1367;RO=38;RPL=19;RPP=3.22745;RPPR=3.0103;RPR=21;RUN=1;SAF=23;SAP=4.96463;SAR=17;SRF=17;SRP=3.9246;SRR=21;TYPE=del;technolo…	GT:DP:AD:RO:QR:AO:QA:GL	0/1:12:4,7:4:142:7:230:-17.5506,0,-9.64176	0/0:17:15,0:15:547:0:0:0,-4.51545,-49.4104	0/1:9:1,6:1:35:6:197:-15.7224,0,-1.09724	0/1:10:4,6:4:149:6:216:-16.7348,0,-10.724	1/1:11:0,11:0:0:11:359:-32.6205,-3.31133,0	0/0:10:9,0:9:320:0:0:0,-2.70927,-28.9885	0/0:7:5,0:5:174:0:0:0,-1.50515,-15.7973	1/1:10:0,10:0:0:10:330:-29.9626,-3.0103,0
CM009151.1	4	52236416	0	G	T	1219	0	AB=0.527778;ABP=3.25157;AC=7;AF=0.4375;AN=16;AO=43;CIGAR=1X;DP=97;DPB=97;DPRA=0.972973;EPP=4.27278;EPPR=5.5839;GTI=0;LEN=1;MEANALT=1;MQM=60;MQMR=60;NS=8;NUMALT=1;ODDS=6.82039;PAIRED=1;PAIREDR=1;PAO=0;PQA=0;PQR=0;PRO=0;QA=1605;QR=1965;RO=54;RPL=19;RPP=4.27278;RPPR=3.0103;RPR=24;RUN=1;SAF=21;SAP=3.0608;SAR=22;SRF=24;SRP=4.45795;SRR=30;TYPE=snp;technology.illumina=1;ANN=T|intron_variant|MODIFIER|MAC…	GT:DP:AD:RO:QR:AO:QA:GL	0/1:11:5,6:5:190:6:225:-17.2999,0,-14.1561	0/0:17:17,0:17:586:0:0:0,-5.11751,-53.0517	0/1:11:5,6:5:190:6:228:-17.5736,0,-14.1561	0/1:14:7,7:7:266:7:246:-18.2637,0,-20.0881	1/1:15:0,15:0:0:15:564:-51.1014,-4.51545,0	0/0:7:7,0:7:242:0:0:0,-2.10721,-22.1107	0/0:13:13,0:13:491:0:0:0,-3.91339,-44.5369	1/1:9:0,9:0:0:9:342:-31.1376,-2.70927,0
CM009151.1	4	52236899	0	C	T	1058.42	0	AB=0.5;ABP=3.0103;AC=7;AF=0.4375;AN=16;AO=39;CIGAR=1X;DP=96;DPB=96;DPRA=0.915789;EPP=9.74743;EPPR=11.5819;GTI=0;LEN=1;MEANALT=1;MQM=60;MQMR=60;NS=8;NUMALT=1;ODDS=2.68972;PAIRED=1;PAIREDR=1;PAO=0;PQA=0;PQR=0;PRO=0;QA=1448;QR=2137;RO=57;RPL=19;RPP=3.06598;RPPR=4.877;RPR=20;RUN=1;SAF=26;SAP=12.42;SAR=13;SRF=22;SRP=9.44853;SRR=35;TYPE=snp;technology.illumina=1;ANN=T|intron_variant|MODIFIER|MACC1|gene…	GT:DP:AD:RO:QR:AO:QA:GL	0/1:21:12,9:12:453:9:342:-24.816,0,-34.7973	0/0:22:22,0:22:825:0:0:0,-6.62266,-74.5744	0/1:12:5,7:5:186:7:264:-20.5083,0,-13.4886	0/1:5:2,3:2:76:3:114:-9.1272,0,-5.70966	1/1:4:0,4:0:0:4:143:-13.2196,-1.20412,0	0/0:6:6,0:6:228:0:0:0,-1.80618,-20.885	0/0:10:10,0:10:369:0:0:0,-3.0103,-33.5573	1/1:16:0,16:0:0:16:585:-52.9822,-4.81648,0
CM009151.1	4	52237194	0	T	C	924.131	0	AB=0.514286;ABP=3.07234;AC=7;AF=0.4375;AN=16;AO=36;CIGAR=1X;DP=78;DPB=78;DPRA=1.272;EPP=9.04217;EPPR=3.21711;GTI=0;LEN=1;MEANALT=1;MQM=60;MQMR=60;NS=8;NUMALT=1;ODDS=2.87598;PAIRED=1;PAIREDR=1;PAO=0;PQA=0;PQR=0;PRO=0;QA=1278;QR=1511;RO=42;RPL=20;RPP=3.9754;RPPR=3.21711;RPR=16;RUN=1;SAF=17;SAP=3.25157;SAR=19;SRF=24;SRP=4.87156;SRR=18;TYPE=snp;technology.illumina=1;ANN=C|intron_variant|MODIFIER|MACC…	GT:DP:AD:RO:QR:AO:QA:GL	0/1:22:13,9:13:450:9:317:-22.2396,0,-34.2009	0/0:16:16,0:16:573:0:0:0,-4.81648,-51.8951	0/1:7:1,6:1:36:6:224:-18.4126,0,-1.49106	0/1:6:3,3:3:114:3:111:-8.54744,0,-8.82617	1/1:7:0,7:0:0:7:241:-22.0198,-2.10721,0	0/0:2:2,0:2:72:0:0:0,-0.60206,-6.83637	0/0:7:7,0:7:266:0:0:0,-2.10721,-24.3025	1/1:11:0,11:0:0:11:385:-34.9791,-3.31133,0
CM009151.1	4	52237726	0	G	A	860.892	0	AB=0.535714;ABP=3.32051;AC=7;AF=0.4375;AN=16;AO=32;CIGAR=1X;DP=100;DPB=100;DPRA=0.490909;EPP=3.0103;EPPR=6.20364;GTI=0;LEN=1;MEANALT=1;MQM=60;MQMR=60;NS=8;NUMALT=1;ODDS=3.22429;PAIRED=1;PAIREDR=1;PAO=0;PQA=0;PQR=0;PRO=0;QA=1191;QR=2498;RO=68;RPL=14;RPP=4.09604;RPPR=13.3567;RPR=18;RUN=1;SAF=18;SAP=4.09604;SAR=14;SRF=38;SRP=5.05404;SRR=30;TYPE=snp;technology.illumina=1;ANN=A|intron_variant|MODIFIER…	GT:DP:AD:RO:QR:AO:QA:GL	0/1:15:7,8:7:240:8:299:-22.7501,0,-17.4139	0/0:27:27,0:27:1015:0:0:0,-8.12781,-91.6636	0/1:8:4,4:4:144:4:141:-10.6265,0,-10.9051	0/1:5:2,3:2:76:3:114:-9.1272,0,-5.70966	1/1:8:0,8:0:0:8:295:-26.901,-2.40824,0	0/0:13:13,0:13:457:0:0:0,-3.91339,-41.457	0/0:15:15,0:15:566:0:0:0,-4.51545,-51.282	1/1:9:0,9:0:0:9:342:-31.1376,-2.70927,0
CM009151.1	4	52238448	0	C	A	793.071	0	AB=0.485714;ABP=3.07234;AC=7;AF=0.4375;AN=16;AO=32;CIGAR=1X;DP=84;DPB=84;DPRA=0.882353;EPP=3.28173;EPPR=4.51363;GTI=0;LEN=1;MEANALT=1;MQM=60;MQMR=60;NS=8;NUMALT=1;ODDS=2.83062;PAIRED=0.5625;PAIREDR=1;PAO=0;PQA=0;PQR=0;PRO=0;QA=1128;QR=1961;RO=52;RPL=17;RPP=3.28173;RPPR=13.7006;RPR=15;RUN=1;SAF=14;SAP=4.09604;SAR=18;SRF=33;SRP=11.1951;SRR=19;TYPE=snp;technology.illumina=1;ANN=A|intron_variant|MODI…	GT:DP:AD:RO:QR:AO:QA:GL	0/1:15:4,11:4:149:11:379:-29.9204,0,-9.2582	0/0:18:18,0:18:684:0:0:0,-5.41854,-61.8955	0/1:10:7,3:7:264:3:101:-6.41228,0,-21.1103	0/1:10:7,3:7:266:3:114:-7.62205,0,-21.2922	1/1:5:0,5:0:0:5:154:-14.1604,-1.50515,0	0/0:5:5,0:5:189:0:0:0,-1.50515,-17.376	0/0:11:11,0:11:409:0:0:0,-3.31133,-37.1567	1/1:10:0,10:0:0:10:380:-34.5551,-3.0103,0
CM009151.1	4	52238488	0	A	T	788.963	0	AB=0.5;ABP=3.0103;AC=7;AF=0.4375;AN=16;AO=31;CIGAR=1X;DP=90;DPB=90;DPRA=0.784615;EPP=4.76149;EPPR=4.81373;GTI=0;LEN=1;MEANALT=1;MQM=60;MQMR=60;NS=8;NUMALT=1;ODDS=0.552647;PAIRED=0.806452;PAIREDR=1;PAO=0;PQA=0;PQR=0;PRO=0;QA=1152;QR=2194;RO=59;RPL=12;RPP=6.44263;RPPR=3.34154;RPR=19;RUN=1;SAF=20;SAP=8.68415;SAR=11;SRF=38;SRP=13.6468;SRR=21;TYPE=snp;technology.illumina=1;ANN=T|intron_variant|MODIFIE…	GT:DP:AD:RO:QR:AO:QA:GL	0/1:13:4,9:4:148:9:322:-25.4061,0,-9.76802	0/0:20:20,0:20:742:0:0:0,-6.0206,-67.1068	0/1:14:8,6:8:291:6:223:-16.2139,0,-22.3218	0/1:13:8,5:8:304:5:190:-13.554,0,-23.8067	1/1:3:0,3:0:0:3:114:-10.6324,-0.90309,0	0/0:7:7,0:7:265:0:0:0,-2.10721,-24.2116	0/0:12:12,0:12:444:0:0:0,-3.61236,-40.3053	1/1:8:0,8:0:0:8:303:-27.6293,-2.40824,0
CM009151.1	4	52238817	0	G	T	1122.17	0	AB=0.5;ABP=3.0103;AC=7;AF=0.4375;AN=16;AO=41;CIGAR=1X;DP=95;DPB=95;DPRA=0.983333;EPP=9.41879;EPPR=4.03458;GTI=0;LEN=1;MEANALT=1;MQM=60;MQMR=60;NS=8;NUMALT=1;ODDS=7.57835;PAIRED=1;PAIREDR=1;PAO=0;PQA=0;PQR=0;PRO=0;QA=1509;QR=1909;RO=53;RPL=19;RPP=3.48696;RPPR=9.93443;RPR=22;RUN=1;SAF=15;SAP=9.41879;SAR=26;SRF=26;SRP=3.05127;SRR=27;TYPE=snp;technology.illumina=1;ANN=T|intron_variant|MODIFIER|MACC1|…	GT:DP:AD:RO:QR:AO:QA:GL	0/1:16:6,10:6:220:10:380:-29.7387,0,-15.338	0/0:20:19,0:19:670:0:0:0,-5.71957,-60.4244	0/1:11:7,4:7:255:4:152:-10.7386,0,-19.9894	0/1:9:5,4:5:182:4:135:-9.77204,0,-14.0247	1/1:13:0,13:0:0:13:467:-42.361,-3.91339,0	0/0:8:8,0:8:286:0:0:0,-2.40824,-26.0828	0/0:8:8,0:8:296:0:0:0,-2.40824,-26.9931	1/1:10:0,10:0:0:10:375:-34.1022,-3.0103,0
CM009151.1	4	52239154	0	A	G	939.738	0	AB=0.424242;ABP=4.65535;AC=7;AF=0.4375;AN=16;AO=35;CIGAR=1X;DP=88;DPB=88;DPRA=0.952941;EPP=3.56868;EPPR=5.01789;GTI=0;LEN=1;MEANALT=1;MQM=60;MQMR=60;NS=8;NUMALT=1;ODDS=6.65344;PAIRED=1;PAIREDR=1;PAO=0;PQA=0;PQR=0;PRO=0;QA=1286;QR=1963;RO=53;RPL=16;RPP=3.56868;RPPR=5.01789;RPR=19;RUN=1;SAF=14;SAP=6.05036;SAR=21;SRF=22;SRP=6.32897;SRR=31;TYPE=snp;technology.illumina=1;ANN=G|intron_variant|MODIFIER|…	GT:DP:AD:RO:QR:AO:QA:GL	0/1:17:9,8:9:334:8:292:-21.5107,0,-25.2942	0/0:20:20,0:20:750:0:0:0,-6.0206,-67.829	0/1:10:8,2:8:284:2:72:-3.82607,0,-22.8892	0/1:6:2,4:2:76:4:152:-12.2437,0,-5.40863	1/1:10:0,10:0:0:10:354:-32.1921,-3.0103,0	0/0:6:6,0:6:224:0:0:0,-1.80618,-20.5198	0/0:8:8,0:8:295:0:0:0,-2.40824,-26.902	1/1:11:0,11:0:0:11:416:-37.7918,-3.31133,0
CM009151.1	4	52239470	0	C	G	880.387	0	AB=0.515152;ABP=3.0761;AC=7;AF=0.4375;AN=16;AO=34;CIGAR=1X;DP=87;DPB=87;DPRA=0.810811;EPP=3.0103;EPPR=6.32897;GTI=0;LEN=1;MEANALT=1;MQM=60;MQMR=60;NS=8;NUMALT=1;ODDS=3.03356;PAIRED=1;PAIREDR=0.981132;PAO=0;PQA=0;PQR=0;PRO=0;QA=1223;QR=1946;RO=53;RPL=21;RPP=7.09778;RPPR=3.05127;RPR=13;RUN=1;SAF=20;SAP=5.30951;SAR=14;SRF=25;SRP=3.37904;SRR=28;TYPE=snp;technology.illumina=1;ANN=G|intron_variant|MODI…	GT:DP:AD:RO:QR:AO:QA:GL	0/1:22:10,12:10:371:12:451:-34.3151,0,-27.1164	0/0:19:19,0:19:702:0:0:0,-5.71957,-63.5091	0/1:6:4,2:4:128:2:76:-5.40863,0,-10.0267	0/1:5:2,3:2:76:3:92:-7.0764,0,-5.70966	1/1:5:0,5:0:0:5:190:-17.4674,-1.50515,0	0/0:7:7,0:7:260:0:0:0,-2.10721,-23.7562	0/0:11:11,0:11:409:0:0:0,-3.31133,-37.158	1/1:12:0,12:0:0:12:414:-37.584,-3.61236,0
CM009151.1	4	52239538	0	C	T	851.355	0	AB=0.444444;ABP=4.21667;AC=7;AF=0.4375;AN=16;AO=33;CIGAR=1X;DP=98;DPB=98;DPRA=0.87;EPP=3.60252;EPPR=3.84548;GTI=1;LEN=1;MEANALT=1;MQM=60;MQMR=60;NS=8;NUMALT=1;ODDS=0.464362;PAIRED=1;PAIREDR=1;PAO=0;PQA=0;PQR=0;PRO=0;QA=1237;QR=2411;RO=65;RPL=11;RPP=10.9724;RPPR=5.71629;RPR=22;RUN=1;SAF=18;SAP=3.60252;SAR=15;SRF=26;SRP=8.65613;SRR=39;TYPE=snp;technology.illumina=1;ANN=T|intron_variant|MODIFIER|MAC…	GT:DP:AD:RO:QR:AO:QA:GL	0/1:29:17,12:17:636:12:456:-32.6604,0,-48.846	0/0:17:17,0:17:641:0:0:0,-5.11751,-58.0272	0/1:9:4,5:4:141:5:186:-14.3917,0,-10.3263	0/1:7:4,3:4:142:3:101:-7.31423,0,-11.02	1/1:2:0,2:0:0:2:76:-7.21481,-0.60206,0	0/0:11:11,0:11:407:0:0:0,-3.31133,-36.9771	0/0:12:12,0:12:444:0:0:0,-3.61236,-40.305	1/1:11:0,11:0:0:11:418:-37.9727,-3.31133,0
CM009151.1	4	52239875	0	TAAAGAGAT	TAAGAGAT	789.933	0	AB=0.4375;ABP=4.09604;AC=7;AF=0.4375;AN=16;AO=30;CIGAR=1M1D7M;DP=83;DPB=79.8889;DPRA=0.822857;EPP=3.0103;EPPR=5.68288;GTI=0;LEN=1;MEANALT=1;MQM=60;MQMR=60;NS=8;NUMALT=1;ODDS=1.13602;PAIRED=1;PAIREDR=0.980769;PAO=0.5;PQA=16.5;PQR=16.5;PRO=0.5;QA=1116;QR=1927;RO=52;RPL=12;RPP=5.61607;RPPR=7.18621;RPR=18;RUN=1;SAF=13;SAP=4.16842;SAR=17;SRF=23;SRP=4.51363;SRR=29;TYPE=del;technology.illumina=1;ANN=TAA…	GT:DP:AD:RO:QR:AO:QA:GL	0/1:16:9,7:9:324:7:259:-18.849,0,-24.6871	0/0:18:17,0:17:634:0:0:0,-5.11751,-57.2243	0/1:10:6,4:6:217:4:147:-10.5788,0,-16.8707	0/1:6:3,3:3:113:3:110:-8.41426,0,-8.69325	1/1:3:0,3:0:0:3:113:-10.5395,-0.90309,0	0/0:9:9,0:9:340:0:0:0,-2.70927,-30.9564	0/0:8:8,0:8:299:0:0:0,-2.40824,-27.2662	1/1:13:0,13:0:0:13:487:-44.1751,-3.91339,0
CM009151.1	4	52240039	0	C	T	1299.22	0	AB=0.510638;ABP=3.0565;AC=7;AF=0.4375;AN=16;AO=46;CIGAR=1X;DP=108;DPB=108;DPRA=1.06154;EPP=7.73089;EPPR=3.57068;GTI=0;LEN=1;MEANALT=1;MQM=60;MQMR=60;NS=8;NUMALT=1;ODDS=6.70771;PAIRED=0.978261;PAIREDR=1;PAO=0;PQA=0;PQR=0;PRO=0;QA=1736;QR=2264;RO=62;RPL=26;RPP=4.70971;RPPR=6.51267;RPR=20;RUN=1;SAF=24;SAP=3.19912;SAR=22;SRF=33;SRP=3.57068;SRR=29;TYPE=snp;technology.illumina=1;ANN=T|intron_variant|MO…	GT:DP:AD:RO:QR:AO:QA:GL	0/1:23:12,11:12:448:11:415:-30.7777,0,-33.7429	0/0:17:17,0:17:625:0:0:0,-5.11751,-56.5801	0/1:12:6,6:6:228:6:228:-17.2726,0,-17.2726	0/1:12:5,7:5:164:7:264:-20.5082,0,-11.4671	1/1:13:0,13:0:0:13:487:-44.175,-3.91339,0	0/0:11:11,0:11:418:0:0:0,-3.31133,-37.9727	0/0:11:11,0:11:381:0:0:0,-3.31133,-34.6155	1/1:9:0,9:0:0:9:342:-31.1376,-2.70927,0
CM009151.1	4	52240479	0	T	C	1031.39	0	AB=0.477273;ABP=3.20771;AC=7;AF=0.4375;AN=16;AO=41;CIGAR=1X;DP=108;DPB=108;DPRA=0.589744;EPP=3.48696;EPPR=7.74806;GTI=0;LEN=1;MEANALT=1;MQM=60;MQMR=60;NS=8;NUMALT=1;ODDS=2.58877;PAIRED=1;PAIREDR=1;PAO=0;PQA=0;PQR=0;PRO=0;QA=1449;QR=2254;RO=66;RPL=20;RPP=3.06326;RPPR=11.433;RPR=21;RUN=1;SAF=14;SAP=11.961;SAR=27;SRF=28;SRP=6.30041;SRR=38;TYPE=snp;technology.illumina=1;ANN=C|intron_variant|MODIFIER|…	GT:DP:AD:RO:QR:AO:QA:GL	0/1:19:11,8:11:389:8:296:-21.2737,0,-29.6249	0/0:26:25,0:25:840:0:0:0,-7.52575,-75.7552	0/1:20:10,10:10:327:10:346:-25.4471,0,-23.7212	0/1:5:2,3:2:76:3:110:-8.7554,0,-5.70966	1/1:14:0,14:0:0:14:503:-45.602,-4.21442,0	0/0:6:5,1:5:174:1:16:0,-0.206197,-14.3988	0/0:13:13,0:13:448:0:0:0,-3.91339,-40.6442	1/1:5:0,5:0:0:5:178:-16.3672,-1.50515,0
CM009151.1	4	52241011	0	G	A	1006.61	0	AB=0.645161;ABP=8.68415;AC=7;AF=0.4375;AN=16;AO=36;CIGAR=1X;DP=76;DPB=76;DPRA=0.972414;EPP=6.8707;EPPR=3.22745;GTI=0;LEN=1;MEANALT=1;MQM=60;MQMR=60;NS=8;NUMALT=1;ODDS=5.40469;PAIRED=1;PAIREDR=1;PAO=0;PQA=0;PQR=0;PRO=0;QA=1355;QR=1462;RO=40;RPL=15;RPP=5.18177;RPPR=8.43898;RPR=21;RUN=1;SAF=19;SAP=3.25157;SAR=17;SRF=18;SRP=3.87889;SRR=22;TYPE=snp;technology.illumina=1;ANN=A|intron_variant|MODIFIER|M…	GT:DP:AD:RO:QR:AO:QA:GL	0/1:15:5,10:5:189:10:379:-29.9492,0,-12.8605	0/0:15:15,0:15:533:0:0:0,-4.51545,-48.2959	0/1:7:4,3:4:145:3:114:-8.52514,0,-11.298	0/1:9:2,7:2:76:7:255:-20.5914,0,-4.50554	1/1:10:0,10:0:0:10:380:-34.5551,-3.0103,0	0/0:6:6,0:6:220:0:0:0,-1.80618,-20.1546	0/0:8:8,0:8:299:0:0:0,-2.40824,-27.2655	1/1:6:0,6:0:0:6:227:-20.7938,-1.80618,0
CM009151.1	4	52241207	0	C	A	1053.61	0	AB=0.536585;ABP=3.48696;AC=7;AF=0.4375;AN=16;AO=39;CIGAR=1X;DP=88;DPB=88;DPRA=1.16;EPP=5.73856;EPPR=3.40914;GTI=0;LEN=1;MEANALT=1;MQM=60;MQMR=60;NS=8;NUMALT=1;ODDS=3.29987;PAIRED=1;PAIREDR=1;PAO=0;PQA=0;PQR=0;PRO=0;QA=1452;QR=1829;RO=49;RPL=14;RPP=9.74743;RPPR=4.11819;RPR=25;RUN=1;SAF=25;SAP=9.74743;SAR=14;SRF=28;SRP=5.18177;SRR=21;TYPE=snp;technology.illumina=1;ANN=A|intron_variant|MODIFIER|MACC…	GT:DP:AD:RO:QR:AO:QA:GL	0/1:23:11,12:11:418:12:449:-33.8327,0,-31.049	0/0:14:14,0:14:532:0:0:0,-4.21442,-48.2253	0/1:11:5,6:5:190:6:227:-17.4825,0,-14.1561	0/1:7:3,4:3:113:4:130:-9.9102,0,-8.43233	1/1:8:0,8:0:0:8:304:-27.7201,-2.40824,0	0/0:2:2,0:2:53:0:0:0,-0.60206,-5.03239	0/0:14:14,0:14:523:0:0:0,-4.21442,-47.4118	1/1:9:0,9:0:0:9:342:-31.1376,-2.70927,0
CM009151.1	4	52241615	0	CTTTTTTTTTTCTCTGA	CTTTTTTTTTTTCTCTGA	811.503	0	AB=0.4375;ABP=4.09604;AC=7;AF=0.4375;AN=16;AO=35;CIGAR=1M1I16M;DP=81;DPB=83.1765;DPRA=1.2;EPP=3.56868;EPPR=3.9246;GTI=0;LEN=1;MEANALT=2;MQM=60;MQMR=60;NS=8;NUMALT=1;ODDS=4.61782;PAIRED=1;PAIREDR=1;PAO=0;PQA=0;PQR=0;PRO=0;QA=1136;QR=1374;RO=38;RPL=16;RPP=3.56868;RPPR=3.23888;RPR=19;RUN=1;SAF=15;SAP=4.56135;SAR=20;SRF=17;SRP=3.9246;SRR=21;TYPE=ins;technology.illumina=1;ANN=CTTTTTTTTTTTCTCTGA|intron…	GT:DP:AD:RO:QR:AO:QA:GL	0/1:14:8,4:8:281:4:131:-8.21902,0,-21.7388	0/0:13:12,0:12:438:0:0:0,-3.61236,-39.5135	0/1:6:1,3:1:36:3:114:-9.12341,0,-2.06931	0/1:12:5,7:5:182:7:238:-18.1341,0,-13.1222	1/1:12:0,12:0:0:12:360:-32.684,-3.61236,0	0/0:6:5,0:5:185:0:0:0,-1.50515,-16.8399	0/0:8:7,0:7:252:0:0:0,-2.10721,-22.817	1/1:10:0,9:0:0:9:293:-26.3868,-2.70927,0
CM009151.1	4	52241718	0	A	G	726.254	0	AB=0.35;ABP=10.8276;AC=7;AF=0.4375;AN=16;AO=29;CIGAR=1X;DP=92;DPB=92;DPRA=0.891892;EPP=3.08518;EPPR=3.872;GTI=0;LEN=1;MEANALT=1;MQM=60;MQMR=60;NS=8;NUMALT=1;ODDS=2.59549;PAIRED=1;PAIREDR=1;PAO=0;PQA=0;PQR=0;PRO=0;QA=1078;QR=2313;RO=63;RPL=14;RPP=3.08518;RPPR=18.2106;RPR=15;RUN=1;SAF=14;SAP=3.08518;SAR=15;SRF=33;SRP=3.32051;SRR=30;TYPE=snp;technology.illumina=1;ANN=G|intron_variant|MODIFIER|MACC1|…	GT:DP:AD:RO:QR:AO:QA:GL	0/1:20:12,8:12:424:8:289:-20.3345,0,-32.4684	0/0:18:18,0:18:665:0:0:0,-5.41854,-60.1809	0/1:12:8,4:8:296:4:152:-10.4375,0,-23.3806	0/1:8:6,2:6:228:2:76:-4.80657,0,-18.4767	1/1:8:0,8:0:0:8:297:-27.0839,-2.40824,0	0/0:8:8,0:8:300:0:0:0,-2.40824,-27.3566	0/0:11:11,0:11:400:0:0:0,-3.31133,-36.342	1/1:7:0,7:0:0:7:264:-24.1206,-2.10721,0
CM009151.1	4	52241877	0	GTTA	ATTG	873.548	0	AB=0.4;ABP=6.05036;AC=7;AF=0.4375;AN=16;AO=34;CIGAR=1X2M1X;DP=93;DPB=93;DPRA=0.868421;EPP=3.26577;EPPR=3.34154;GTI=0;LEN=4;MEANALT=1;MQM=60;MQMR=60;NS=8;NUMALT=1;ODDS=5.17398;PAIRED=1;PAIREDR=1;PAO=0;PQA=0;PQR=0;PRO=0;QA=1224;QR=2070;RO=59;RPL=13;RPP=7.09778;RPPR=3.34154;RPR=21;RUN=1;SAF=15;SAP=4.03217;SAR=19;SRF=29;SRP=3.0471;SRR=30;TYPE=complex;technology.illumina=1;ANN=ATTG|intron_variant|MODI…	GT:DP:AD:RO:QR:AO:QA:GL	0/1:16:11,5:11:378:5:185:-12.1935,0,-29.5312	0/0:21:21,0:21:748:0:0:0,-6.32163,-67.6365	0/1:10:6,4:6:220:4:151:-10.9476,0,-17.1446	0/1:9:4,5:4:145:5:161:-12.0962,0,-10.6959	1/1:9:0,9:0:0:9:323:-29.4122,-2.70927,0	0/0:3:3,0:3:99:0:0:0,-0.90309,-9.23482	0/0:14:14,0:14:480:0:0:0,-4.21442,-43.5227	1/1:11:0,11:0:0:11:404:-36.7053,-3.31133,0
CM009151.1	4	52242030	0	T	C	907.165	0	AB=0.452381;ABP=3.83753;AC=7;AF=0.4375;AN=16;AO=39;CIGAR=1X;DP=101;DPB=101;DPRA=1.91837;EPP=4.40227;EPPR=3.0103;GTI=0;LEN=1;MEANALT=1;MQM=59.9744;MQMR=60;NS=8;NUMALT=1;ODDS=4.62721;PAIRED=1;PAIREDR=1;PAO=0;PQA=0;PQR=0;PRO=0;QA=1325;QR=1797;RO=62;RPL=21;RPP=3.51141;RPPR=11.9764;RPR=18;RUN=1;SAF=25;SAP=9.74743;SAR=14;SRF=26;SRP=6.51267;SRR=36;TYPE=snp;technology.illumina=1;ANN=C|intron_variant|MODI…	GT:DP:AD:RO:QR:AO:QA:GL	0/1:20:13,7:13:408:7:244:-16.273,0,-30.9977	0/0:24:23,1:23:624:1:15:0,-5.72473,-54.9082	0/1:9:4,5:4:133:5:140:-10.1647,0,-9.58895	0/1:13:6,7:6:173:7:239:-17.926,0,-11.9376	1/1:10:0,10:0:0:10:373:-33.9211,-3.0103,0	0/0:7:7,0:7:187:0:0:0,-2.10721,-17.0917	0/0:10:9,1:9:272:1:17:0,-1.31033,-23.0729	1/1:8:0,8:0:0:8:297:-27.0839,-2.40824,0
CM009151.1	4	52242042	0	GTAAAAAAAAAAAAGAAAAAATGAAAAGAAATAAAAATTGC	GTAAAAAAAAAAGGAAAAAATGAAAAGAAATAAAAATTGC	433.131	0	AB=0.56;ABP=3.79203;AC=7;AF=0.4375;AN=16;AO=22;CIGAR=2M1D10M1X27M;DP=57;DPB=59.3171;DPRA=0.886957;EPP=4.58955;EPPR=3.13803;GTI=2;LEN=40;MEANALT=1.6;MQM=60;MQMR=60;NS=8;NUMALT=1;ODDS=1.10769;PAIRED=1;PAIREDR=1;PAO=3.75;PQA=90;PQR=126;PRO=4.75;QA=732;QR=600;RO=17;RPL=7;RPP=9.32731;RPPR=13.3567;RPR=15;RUN=1;SAF=18;SAP=22.3561;SAR=4;SRF=8;SRP=3.13803;SRR=9;TYPE=complex;technology.illumina=1;ANN=GGAAA…	GT:DP:AD:RO:QR:AO:QA:GL	0/1:14:6,7:6:216:7:233:-17.1304,0,-15.6165	0/0:15:5,0:5:170:0:0:0,-1.50515,-15.3419	0/1:6:1,4:1:33:4:139:-11.1728,0,-1.56403	0/1:5:2,3:2:72:3:90:-6.5065,0,-4.93172	1/1:5:0,4:0:0:4:143:-12.84,-1.20412,0	0/0:4:1,0:1:36:0:0:0,-0.30103,-3.26862	0/0:4:2,0:2:73:0:0:0,-0.60206,-6.6789	1/1:4:0,4:0:0:4:127:-11.3643,-1.20412,0
CM009151.1	4	52242162	0	GAACAACAAG	GAACAAG	890.013	0	AB=0.45;ABP=3.87889;AC=7;AF=0.4375;AN=16;AO=35;CIGAR=1M3D6M;DP=92;DPB=81.9;DPRA=0.977143;EPP=3.56868;EPPR=3.35316;GTI=0;LEN=3;MEANALT=1;MQM=60;MQMR=60;NS=8;NUMALT=1;ODDS=4.15256;PAIRED=1;PAIREDR=1;PAO=2;PQA=68;PQR=68;PRO=2;QA=1257;QR=2101;RO=57;RPL=19;RPP=3.56868;RPPR=6.09608;RPR=16;RUN=1;SAF=20;SAP=4.56135;SAR=15;SRF=34;SRP=7.61992;SRR=23;TYPE=del;technology.illumina=1;ANN=GAACAAG|intron_variant…	GT:DP:AD:RO:QR:AO:QA:GL	0/1:20:13,7:13:477:7:258:-17.5014,0,-37.1945	0/0:17:17,0:17:616:0:0:0,-5.11751,-55.7694	0/1:6:3,3:3:114:3:101:-7.61695,0,-8.82617	0/1:14:6,8:6:223:8:293:-22.3997,0,-16.1144	1/1:10:0,10:0:0:10:363:-32.9594,-3.0103,0	0/0:6:6,0:6:227:0:0:0,-1.80618,-20.7938	0/0:12:12,0:12:444:0:0:0,-3.61236,-40.3057	1/1:7:0,7:0:0:7:242:-22.1117,-2.10721,0
CM009151.1	4	52242206	0	T	C	979.08	0	AB=0.525;ABP=3.22745;AC=7;AF=0.4375;AN=16;AO=38;CIGAR=1X;DP=93;DPB=93;DPRA=0.95;EPP=3.23888;EPPR=4.94488;GTI=0;LEN=1;MEANALT=1;MQM=60;MQMR=60;NS=8;NUMALT=1;ODDS=4.13259;PAIRED=1;PAIREDR=1;PAO=0;PQA=0;PQR=0;PRO=0;QA=1352;QR=2015;RO=55;RPL=16;RPP=5.06748;RPPR=4.94488;RPR=22;RUN=1;SAF=20;SAP=3.23888;SAR=18;SRF=36;SRP=14.4204;SRR=19;TYPE=snp;technology.illumina=1;ANN=C|intron_variant|MODIFIER|MACC1|g…	GT:DP:AD:RO:QR:AO:QA:GL	0/1:20:13,7:13:477:7:257:-17.4623,0,-37.2482	0/0:17:17,0:17:636:0:0:0,-5.11751,-57.576	0/1:7:1,6:1:34:6:223:-18.3215,0,-1.2917	0/1:13:5,8:5:162:8:279:-21.5284,0,-10.9823	1/1:11:0,11:0:0:11:389:-35.3416,-3.31133,0	0/0:6:6,0:6:220:0:0:0,-1.80618,-20.1546	0/0:13:13,0:13:486:0:0:0,-3.91339,-44.0845	1/1:6:0,6:0:0:6:204:-18.689,-1.80618,0
CM009151.1	4	52242250	0	G	A	899.356	0	AB=0.512195;ABP=3.06326;AC=7;AF=0.4375;AN=16;AO=37;CIGAR=1X;DP=91;DPB=91;DPRA=1.05455;EPP=4.47751;EPPR=4.03458;GTI=0;LEN=1;MEANALT=1.2;MQM=60;MQMR=60;NS=8;NUMALT=1;ODDS=3.49601;PAIRED=1;PAIREDR=1;PAO=0;PQA=0;PQR=0;PRO=0;QA=1268;QR=1893;RO=53;RPL=19;RPP=3.06899;RPPR=5.01789;RPR=18;RUN=1;SAF=17;SAP=3.5385;SAR=20;SRF=35;SRP=14.851;SRR=18;TYPE=snp;technology.illumina=1;ANN=A|intron_variant|MODIFIER|M…	GT:DP:AD:RO:QR:AO:QA:GL	0/1:18:10,8:10:339:8:294:-21.3924,0,-25.413	0/0:20:20,0:20:727:0:0:0,-6.0206,-65.7524	0/1:10:4,6:4:148:6:201:-15.4036,0,-10.6711	0/1:13:6,7:6:219:7:257:-19.5697,0,-16.1488	1/1:11:0,11:0:0:11:334:-30.3508,-3.31133,0	0/0:5:5,0:5:188:0:0:0,-1.50515,-17.2844	0/0:8:8,0:8:272:0:0:0,-2.40824,-24.8082	1/1:6:0,5:0:0:5:182:-16.5657,-1.50515,0
CM009151.1	4	52242315	0	G	A	952.785	0	AB=0.454545;ABP=3.79993;AC=7;AF=0.4375;AN=16;AO=38;CIGAR=1X;DP=97;DPB=97;DPRA=1.06286;EPP=5.06748;EPPR=19.2411;GTI=0;LEN=1;MEANALT=1;MQM=60;MQMR=60;NS=8;NUMALT=1;ODDS=5.09744;PAIRED=1;PAIREDR=1;PAO=0;PQA=0;PQR=0;PRO=0;QA=1347;QR=2103;RO=59;RPL=17;RPP=3.9246;RPPR=3.0471;RPR=21;RUN=1;SAF=13;SAP=11.239;SAR=25;SRF=25;SRP=5.99147;SRR=34;TYPE=snp;technology.illumina=1;ANN=A|intron_variant|MODIFIER|MACC…	GT:DP:AD:RO:QR:AO:QA:GL	0/1:23:12,11:12:439:11:383:-27.8741,0,-32.9275	0/0:22:22,0:22:768:0:0:0,-6.62266,-69.4266	0/1:12:8,4:8:264:4:141:-9.42317,0,-20.4656	0/1:9:4,5:4:147:5:186:-14.3917,0,-10.8799	1/1:8:0,8:0:0:8:296:-26.9926,-2.40824,0	0/0:5:5,0:5:182:0:0:0,-1.50515,-16.7347	0/0:8:8,0:8:303:0:0:0,-2.40824,-27.6293	1/1:10:0,10:0:0:10:341:-31.0139,-3.0103,0
CM009151.1	4	52243400	0	T	C	1237.55	0	AB=0.631579;ABP=8.7247;AC=7;AF=0.4375;AN=16;AO=47;CIGAR=1X;DP=105;DPB=105;DPRA=0.831818;EPP=3.0565;EPPR=8.40154;GTI=0;LEN=1;MEANALT=1;MQM=60;MQMR=60;NS=8;NUMALT=1;ODDS=7.45054;PAIRED=1;PAIREDR=1;PAO=0;PQA=0;PQR=0;PRO=0;QA=1636;QR=2148;RO=58;RPL=25;RPP=3.42611;RPPR=3.60933;RPR=22;RUN=1;SAF=19;SAP=6.75262;SAR=28;SRF=22;SRP=10.3484;SRR=36;TYPE=snp;technology.illumina=1;ANN=C|intron_variant|MODIFIER|…	GT:DP:AD:RO:QR:AO:QA:GL	0/1:14:6,8:6:228:8:304:-23.5056,0,-16.6706	0/0:27:27,0:27:995:0:0:0,-8.12781,-89.8627	0/1:11:4,7:4:147:7:257:-20.1713,0,-10.2783	0/1:13:4,9:4:152:9:316:-24.8614,0,-10.1365	1/1:13:0,13:0:0:13:412:-37.3773,-3.91339,0	0/0:8:8,0:8:292:0:0:0,-2.40824,-26.6288	0/0:9:9,0:9:334:0:0:0,-2.70927,-30.4115	1/1:10:0,10:0:0:10:347:-31.5589,-3.0103,0
CM009151.1	4	52244796	0	AGA	AA	698.895	0	AB=0.484848;ABP=3.0761;AC=7;AF=0.4375;AN=16;AO=30;CIGAR=1M1D1M;DP=82;DPB=72;DPRA=0.9375;EPP=3.29983;EPPR=4.21667;GTI=3;LEN=1;MEANALT=1.8;MQM=60;MQMR=60;NS=8;NUMALT=1;ODDS=3.95298;PAIRED=1;PAIREDR=1;PAO=0;PQA=0;PQR=0;PRO=0;QA=1016;QR=1659;RO=45;RPL=15;RPP=3.0103;RPPR=11.1654;RPR=15;RUN=1;SAF=13;SAP=4.16842;SAR=17;SRF=23;SRP=3.05855;SRR=22;TYPE=del;technology.illumina=1;ANN=AA|intron_variant|MODIFI…	GT:DP:AD:RO:QR:AO:QA:GL	0/1:16:8,6:8:293:6:211:-14.7582,0,-22.1436	0/0:21:21,0:21:767:0:0:0,-6.32163,-69.3534	0/1:11:2,7:2:76:7:232:-18.1374,0,-4.13577	0/1:6:3,3:3:114:3:113:-8.73336,0,-8.82617	1/1:7:0,6:0:0:6:222:-19.9671,-1.80618,0	0/0:2:2,0:2:76:0:0:0,-0.60206,-7.21481	0/0:9:9,0:9:333:0:0:0,-2.70927,-30.3213	1/1:10:0,8:0:0:8:238:-21.439,-2.40824,0
CM009151.1	4	52245253	0	G	T	934.383	0	AB=0.363636;ABP=10.1169;AC=7;AF=0.4375;AN=16;AO=36;CIGAR=1X;DP=100;DPB=100;DPRA=1.06667;EPP=3.25157;EPPR=11.6962;GTI=0;LEN=1;MEANALT=1;MQM=60;MQMR=60;NS=8;NUMALT=1;ODDS=5.64863;PAIRED=1;PAIREDR=1;PAO=0;PQA=0;PQR=0;PRO=0;QA=1318;QR=2317;RO=64;RPL=18;RPP=3.0103;RPPR=3.0103;RPR=18;RUN=1;SAF=17;SAP=3.25157;SAR=19;SRF=30;SRP=3.55317;SRR=34;TYPE=snp;technology.illumina=1;ANN=T|intron_variant|MODIFIER|M…	GT:DP:AD:RO:QR:AO:QA:GL	0/1:22:13,9:13:480:9:342:-24.5149,0,-36.9198	0/0:18:18,0:18:648:0:0:0,-5.41854,-58.6418	0/1:15:12,3:12:423:3:110:-5.7451,0,-33.8837	0/1:7:3,4:3:114:4:139:-10.7426,0,-8.52514	1/1:10:0,10:0:0:10:373:-33.9208,-3.0103,0	0/0:8:8,0:8:281:0:0:0,-2.40824,-25.6238	0/0:10:10,0:10:371:0:0:0,-3.0103,-33.7383	1/1:10:0,10:0:0:10:354:-32.1976,-3.0103,0
CM009151.1	4	52245389	0	C	T	666.749	0	AB=0.482759;ABP=3.08518;AC=7;AF=0.4375;AN=16;AO=27;CIGAR=1X;DP=85;DPB=85;DPRA=0.586047;EPP=5.02092;EPPR=3.60933;GTI=0;LEN=1;MEANALT=1;MQM=60;MQMR=60;NS=8;NUMALT=1;ODDS=1.4277;PAIRED=1;PAIREDR=1;PAO=0;PQA=0;PQR=0;PRO=0;QA=977;QR=2132;RO=58;RPL=11;RPP=5.02092;RPPR=3.60933;RPR=16;RUN=1;SAF=14;SAP=3.09072;SAR=13;SRF=30;SRP=3.16006;SRR=28;TYPE=snp;technology.illumina=1;ANN=T|intron_variant|MODIFIER|MA…	GT:DP:AD:RO:QR:AO:QA:GL	0/1:13:8,5:8:304:5:156:-10.4327,0,-23.8067	0/0:27:27,0:27:1003:0:0:0,-8.12781,-90.5823	0/1:11:5,6:5:190:6:228:-17.5736,0,-14.1561	0/1:5:2,3:2:76:3:112:-8.94158,0,-5.70966	1/1:8:0,8:0:0:8:300:-27.3566,-2.40824,0	0/0:6:6,0:6:221:0:0:0,-1.80618,-20.2453	0/0:10:10,0:10:338:0:0:0,-3.0103,-30.7415	1/1:5:0,5:0:0:5:181:-16.6424,-1.50515,0
CM009151.1	4	52245651	0	G	A	1244.2	0	AB=0.6;ABP=6.05036;AC=7;AF=0.4375;AN=16;AO=44;CIGAR=1X;DP=97;DPB=97;DPRA=0.892308;EPP=3.0103;EPPR=12.2288;GTI=0;LEN=1;MEANALT=1;MQM=60;MQMR=60;NS=8;NUMALT=1;ODDS=5.87593;PAIRED=1;PAIREDR=1;PAO=0;PQA=0;PQR=0;PRO=0;QA=1635;QR=1895;RO=53;RPL=16;RPP=10.1169;RPPR=3.37904;RPR=28;RUN=1;SAF=22;SAP=3.0103;SAR=22;SRF=28;SRP=3.37904;SRR=25;TYPE=snp;technology.illumina=1;ANN=A|intron_variant|MODIFIER|MACC1|g…	GT:DP:AD:RO:QR:AO:QA:GL	0/1:13:6,7:6:222:7:260:-19.843,0,-16.424	0/0:25:25,0:25:888:0:0:0,-7.52575,-80.2244	0/1:17:6,11:6:197:11:399:-31.1351,0,-12.9313	0/1:5:2,3:2:76:3:113:-9.03439,0,-5.70966	1/1:10:0,10:0:0:10:380:-34.5551,-3.0103,0	0/0:8:8,0:8:290:0:0:0,-2.40824,-26.4475	0/0:6:6,0:6:222:0:0:0,-1.80618,-20.3374	1/1:13:0,13:0:0:13:483:-43.8135,-3.91339,0
CM009151.1	4	52246322	0	T	C	1221.92	0	AB=0.586957;ABP=6.03148;AC=7;AF=0.4375;AN=16;AO=44;CIGAR=1X;DP=99;DPB=99;DPRA=1.05;EPP=3.79993;EPPR=3.04978;GTI=0;LEN=1;MEANALT=1;MQM=60;MQMR=60;NS=8;NUMALT=1;ODDS=4.7252;PAIRED=1;PAIREDR=1;PAO=0;PQA=0;PQR=0;PRO=0;QA=1642;QR=2015;RO=55;RPL=23;RPP=3.20771;RPPR=3.04978;RPR=21;RUN=1;SAF=25;SAP=4.78696;SAR=19;SRF=26;SRP=3.36563;SRR=29;TYPE=snp;technology.illumina=1;ANN=C|intron_variant|MODIFIER|MACC1…	GT:DP:AD:RO:QR:AO:QA:GL	0/1:16:2,14:2:76:14:512:-41.6005,0,-2.39833	0/0:24:24,0:24:850:0:0:0,-7.22472,-76.8062	0/1:14:7,7:7:255:7:257:-19.2674,0,-19.0863	0/1:16:10,6:10:380:6:228:-16.0685,0,-29.7387	1/1:9:0,9:0:0:9:341:-31.047,-2.70927,0	0/0:4:4,0:4:150:0:0:0,-1.20412,-13.8658	0/0:8:8,0:8:304:0:0:0,-2.40824,-27.7201	1/1:8:0,8:0:0:8:304:-27.7201,-2.40824,0
CM009151.1	4	52246733	0	T	A	1157.84	0	AB=0.59375;ABP=5.45321;AC=7;AF=0.4375;AN=16;AO=41;CIGAR=1X;DP=78;DPB=78;DPRA=1.35;EPP=4.33437;EPPR=4.47751;GTI=0;LEN=1;MEANALT=1;MQM=60;MQMR=60;NS=8;NUMALT=1;ODDS=3.0057;PAIRED=1;PAIREDR=0.972973;PAO=0;PQA=0;PQR=0;PRO=0;QA=1533;QR=1348;RO=37;RPL=24;RPP=5.60547;RPPR=10.1116;RPR=17;RUN=1;SAF=24;SAP=5.60547;SAR=17;SRF=22;SRP=5.88603;SRR=15;TYPE=snp;technology.illumina=1;ANN=A|intron_variant|MODIFIER…	GT:DP:AD:RO:QR:AO:QA:GL	0/1:19:8,11:8:295:11:418:-32.2531,0,-21.1831	0/0:14:14,0:14:511:0:0:0,-4.21442,-46.3274	0/1:7:4,3:4:151:3:96:-6.84765,0,-11.8507	0/1:6:1,5:1:38:5:190:-15.6613,0,-1.99109	1/1:15:0,15:0:0:15:569:-51.5527,-4.51545,0	0/0:4:4,0:4:140:0:0:0,-1.20412,-12.9423	0/0:6:6,0:6:213:0:0:0,-1.80618,-19.5144	1/1:7:0,7:0:0:7:260:-23.7562,-2.10721,0
CM009151.1	4	52247206	0	C	T	1033.38	0	AB=0.534884;ABP=3.46479;AC=7;AF=0.4375;AN=16;AO=39;CIGAR=1X;DP=94;DPB=94;DPRA=1.01143;EPP=3.51141;EPPR=3.36563;GTI=0;LEN=1;MEANALT=1;MQM=60;MQMR=60;NS=8;NUMALT=1;ODDS=3.59359;PAIRED=1;PAIREDR=0.981818;PAO=0;PQA=0;PQR=0;PRO=0;QA=1434;QR=2043;RO=55;RPL=27;RPP=15.538;RPPR=3.99733;RPR=12;RUN=1;SAF=18;SAP=3.51141;SAR=21;SRF=32;SRP=6.20829;SRR=23;TYPE=snp;technology.illumina=1;ANN=T|intron_variant|MODI…	GT:DP:AD:RO:QR:AO:QA:GL	0/1:18:8,10:8:299:10:367:-27.9564,0,-21.8473	0/0:17:17,0:17:639:0:0:0,-5.11751,-57.8465	0/1:12:5,7:5:160:7:265:-20.5992,0,-11.1004	0/1:13:7,6:7:264:6:205:-14.8657,0,-20.2072	1/1:11:0,11:0:0:11:407:-36.9769,-3.31133,0	0/0:6:6,0:6:227:0:0:0,-1.80618,-20.7938	0/0:12:12,0:12:454:0:0:0,-3.61236,-41.2095	1/1:5:0,5:0:0:5:190:-17.4674,-1.50515,0
CM009151.1	4	52247309	0	A	T	924.196	0	AB=0.425926;ABP=5.5839;AC=7;AF=0.4375;AN=16;AO=37;CIGAR=1X;DP=125;DPB=125;DPRA=0.715789;EPP=4.47751;EPPR=3.0103;GTI=0;LEN=1;MEANALT=1;MQM=60;MQMR=60;NS=8;NUMALT=1;ODDS=0.501537;PAIRED=1;PAIREDR=1;PAO=0;PQA=0;PQR=0;PRO=0;QA=1376;QR=3320;RO=88;RPL=11;RPP=16.2152;RPPR=31.5356;RPR=26;RUN=1;SAF=15;SAP=5.88603;SAR=22;SRF=37;SRP=7.84676;SRR=51;TYPE=snp;technology.illumina=1;ANN=T|intron_variant|MODIFIER…	GT:DP:AD:RO:QR:AO:QA:GL	0/1:25:15,10:15:570:10:367:-25.8503,0,-44.1171	0/0:43:43,0:43:1625:0:0:0,-12.9443,-146.526	0/1:16:8,8:8:302:8:304:-22.9036,0,-22.722	0/1:13:8,5:8:296:5:190:-13.554,0,-23.0797	1/1:8:0,8:0:0:8:300:-27.3566,-2.40824,0	0/0:7:7,0:7:265:0:0:0,-2.10721,-24.2116	0/0:7:7,0:7:262:0:0:0,-2.10721,-23.9383	1/1:6:0,6:0:0:6:215:-19.697,-1.80618,0
CM009151.1	4	52247407	0	T	C	1202.48	0	AB=0.564103;ABP=4.40227;AC=7;AF=0.4375;AN=16;AO=44;CIGAR=1X;DP=112;DPB=112;DPRA=0.717647;EPP=6.16881;EPPR=3.13803;GTI=0;LEN=1;MEANALT=1;MQM=60;MQMR=60;NS=8;NUMALT=1;ODDS=5.76724;PAIRED=1;PAIREDR=1;PAO=0;PQA=0;PQR=0;PRO=0;QA=1602;QR=2531;RO=68;RPL=20;RPP=3.79993;RPPR=11.1853;RPR=24;RUN=1;SAF=24;SAP=3.79993;SAR=20;SRF=41;SRP=9.26925;SRR=27;TYPE=snp;technology.illumina=1;ANN=C|intron_variant|MODIFIE…	GT:DP:AD:RO:QR:AO:QA:GL	0/1:12:9,3:9:317:3:112:-6.83427,0,-25.2516	0/0:31:31,0:31:1164:0:0:0,-9.33193,-105.065	0/1:9:2,7:2:75:7:255:-20.5918,0,-4.41107	0/1:18:6,12:6:228:12:431:-33.7077,0,-15.4664	1/1:13:0,13:0:0:13:489:-44.3559,-3.91339,0	0/0:11:11,0:11:411:0:0:0,-3.31133,-37.339	0/0:9:9,0:9:336:0:0:0,-2.70927,-30.5928	1/1:9:0,9:0:0:9:315:-28.6816,-2.70927,0
CM009151.1	4	52247939	0	A	G	945.825	0	AB=0.47619;ABP=3.21711;AC=7;AF=0.4375;AN=16;AO=35;CIGAR=1X;DP=90;DPB=90;DPRA=1.03636;EPP=3.07234;EPPR=4.94488;GTI=0;LEN=1;MEANALT=1;MQM=60;MQMR=60;NS=8;NUMALT=1;ODDS=1.59069;PAIRED=1;PAIREDR=1;PAO=0;PQA=0;PQR=0;PRO=0;QA=1319;QR=2064;RO=55;RPL=16;RPP=3.56868;RPPR=3.99733;RPR=19;RUN=1;SAF=19;SAP=3.56868;SAR=16;SRF=35;SRP=11.8936;SRR=20;TYPE=snp;technology.illumina=1;ANN=G|intron_variant|MODIFIER|MA…	GT:DP:AD:RO:QR:AO:QA:GL	0/1:24:12,12:12:448:12:454:-33.9848,0,-33.4413	0/0:17:17,0:17:644:0:0:0,-5.11751,-58.2977	0/1:6:4,2:4:142:2:76:-5.40863,0,-11.321	0/1:12:6,6:6:227:6:224:-16.9075,0,-17.1815	1/1:12:0,12:0:0:12:451:-40.9381,-3.61236,0	0/0:8:8,0:8:304:0:0:0,-2.40824,-27.7201	0/0:8:8,0:8:299:0:0:0,-2.40824,-27.2655	1/1:3:0,3:0:0:3:114:-10.6324,-0.90309,0
CM009151.1	4	52248316	0	G	A	603.505	0	AB=0.333333;ABP=12.42;AC=7;AF=0.4375;AN=16;AO=28;CIGAR=1X;DP=97;DPB=97;DPRA=0.753488;EPP=4.25114;EPPR=3.79707;GTI=0;LEN=1;MEANALT=1;MQM=60;MQMR=60;NS=8;NUMALT=1;ODDS=1.11603;PAIRED=1;PAIREDR=0.985507;PAO=0;PQA=0;PQR=0;PRO=0;QA=951;QR=2448;RO=69;RPL=13;RPP=3.32051;RPPR=5.55942;RPR=15;RUN=1;SAF=17;SAP=5.80219;SAR=11;SRF=31;SRP=4.55236;SRR=38;TYPE=snp;technology.illumina=1;ANN=A|intron_variant|MODIF…	GT:DP:AD:RO:QR:AO:QA:GL	0/1:19:13,6:13:474:6:224:-14.8002,0,-37.2778	0/0:20:20,0:20:705:0:0:0,-6.0206,-63.7615	0/1:13:11,2:11:369:2:72:-2.92298,0,-29.6112	0/1:7:2,5:2:75:5:164:-12.9743,0,-5.01313	1/1:9:0,9:0:0:9:298:-27.1368,-2.70927,0	0/0:10:10,0:10:374:0:0:0,-3.0103,-34.0117	0/0:13:13,0:13:451:0:0:0,-3.91339,-40.9128	1/1:6:0,6:0:0:6:193:-17.6823,-1.80618,0
CM009151.1	4	52248545	0	G	A	1332.77	0	AB=0.574468;ABP=5.27418;AC=7;AF=0.4375;AN=16;AO=48;CIGAR=1X;DP=108;DPB=108;DPRA=1.02;EPP=3.19126;EPPR=4.31318;GTI=0;LEN=1;MEANALT=1;MQM=60;MQMR=60;NS=8;NUMALT=1;ODDS=6.16628;PAIRED=1;PAIREDR=1;PAO=0;PQA=0;PQR=0;PRO=0;QA=1775;QR=2181;RO=60;RPL=28;RPP=5.9056;RPPR=3.15506;RPR=20;RUN=1;SAF=29;SAP=7.5342;SAR=19;SRF=36;SRP=8.22183;SRR=24;TYPE=snp;technology.illumina=1;ANN=A|intron_variant|MODIFIER|MACC…	GT:DP:AD:RO:QR:AO:QA:GL	0/1:23:9,14:9:296:14:524:-40.579,0,-20.0299	0/0:26:26,0:26:958:0:0:0,-7.82678,-86.5312	0/1:12:6,6:6:227:6:228:-17.2726,0,-17.1815	0/1:12:5,7:5:188:7:258:-19.9617,0,-13.672	1/1:11:0,11:0:0:11:404:-36.7033,-3.31133,0	0/0:6:6,0:6:224:0:0:0,-1.80618,-20.5201	0/0:8:8,0:8:288:0:0:0,-2.40824,-26.2642	1/1:10:0,10:0:0:10:361:-32.8286,-3.0103,0
CM009151.1	4	52248752	0	A	C	1018.08	0	AB=0.655172;ABP=9.07545;AC=7;AF=0.4375;AN=16;AO=38;CIGAR=1X;DP=84;DPB=84;DPRA=0.8;EPP=6.66752;EPPR=3.0103;GTI=0;LEN=1;MEANALT=1;MQM=60;MQMR=60;NS=8;NUMALT=1;ODDS=5.85264;PAIRED=1;PAIREDR=1;PAO=0;PQA=0;PQR=0;PRO=0;QA=1360;QR=1716;RO=46;RPL=18;RPP=3.23888;RPPR=9.80795;RPR=20;RUN=1;SAF=17;SAP=3.9246;SAR=21;SRF=24;SRP=3.19912;SRR=22;TYPE=snp;technology.illumina=1;ANN=C|intron_variant|MODIFIER|MACC1|g…	GT:DP:AD:RO:QR:AO:QA:GL	0/1:15:3,12:3:111:12:428:-34.3356,0,-5.83817	0/0:23:23,0:23:859:0:0:0,-6.92369,-77.6311	0/1:6:3,3:3:110:3:114:-8.82617,0,-8.45437	0/1:8:4,4:4:152:4:145:-10.9962,0,-11.6417	1/1:11:0,11:0:0:11:378:-34.3442,-3.31133,0	0/0:7:7,0:7:256:0:0:0,-2.10721,-23.3905	0/0:6:6,0:6:228:0:0:0,-1.80618,-20.885	1/1:8:0,8:0:0:8:295:-26.9017,-2.40824,0
CM009151.1	4	52248816	0	A	G	1225.96	0	AB=0.583333;ABP=5.18177;AC=7;AF=0.4375;AN=16;AO=45;CIGAR=1X;DP=97;DPB=97;DPRA=0.972973;EPP=3.05855;EPPR=4.51363;GTI=0;LEN=1;MEANALT=1;MQM=60;MQMR=60;NS=8;NUMALT=1;ODDS=4.93147;PAIRED=1;PAIREDR=1;PAO=0;PQA=0;PQR=0;PRO=0;QA=1614;QR=1892;RO=52;RPL=20;RPP=4.21667;RPPR=5.68288;RPR=25;RUN=1;SAF=25;SAP=4.21667;SAR=20;SRF=29;SRP=4.51363;SRR=23;TYPE=snp;technology.illumina=1;ANN=G|intron_variant|MODIFIER|…	GT:DP:AD:RO:QR:AO:QA:GL	0/1:19:7,12:7:253:12:438:-34.0397,0,-17.3981	0/0:25:25,0:25:911:0:0:0,-7.52575,-82.3016	0/1:8:3,5:3:114:5:190:-15.0592,0,-8.22411	0/1:9:5,4:5:168:4:146:-10.7881,0,-12.7367	1/1:14:0,14:0:0:14:471:-42.7004,-4.21442,0	0/0:5:5,0:5:181:0:0:0,-1.50515,-16.6416	0/0:7:7,0:7:265:0:0:0,-2.10721,-24.2116	1/1:10:0,10:0:0:10:369:-33.5586,-3.0103,0
CM009151.1	4	52254835	0	T	G	1113.5	0	AB=0.555556;ABP=4.21667;AC=7;AF=0.4375;AN=16;AO=42;CIGAR=1X;DP=98;DPB=98;DPRA=1.03333;EPP=4.87156;EPPR=4.94488;GTI=0;LEN=1;MEANALT=1;MQM=60;MQMR=60;NS=8;NUMALT=1;ODDS=5.44233;PAIRED=1;PAIREDR=1;PAO=0;PQA=0;PQR=0;PRO=0;QA=1529;QR=1993;RO=55;RPL=17;RPP=6.31921;RPPR=9.68264;RPR=25;RUN=1;SAF=27;SAP=10.4553;SAR=15;SRF=22;SRP=7.78754;SRR=33;TYPE=snp;technology.illumina=1;ANN=G|intron_variant|MODIFIER|M…	GT:DP:AD:RO:QR:AO:QA:GL	0/1:23:9,14:9:332:14:502:-38.5847,0,-23.3067	0/0:19:19,0:19:647:0:0:0,-5.71957,-58.5359	0/1:9:4,5:4:152:5:190:-14.7582,0,-11.3406	0/1:13:7,6:7:258:6:228:-16.9716,0,-19.6605	1/1:10:0,10:0:0:10:375:-34.1022,-3.0103,0	0/0:6:5,0:5:190:0:0:0,-1.50515,-17.2958	0/0:11:11,0:11:414:0:0:0,-3.31133,-37.6105	1/1:7:0,7:0:0:7:234:-21.3817,-2.10721,0
CM009151.1	4	52260475	0	T	C	1015.72	0	AB=0.435897;ABP=4.40227;AC=7;AF=0.4375;AN=16;AO=38;CIGAR=1X;DP=107;DPB=107;DPRA=0.765957;EPP=3.9246;EPPR=8.32883;GTI=0;LEN=1;MEANALT=1;MQM=60;MQMR=60;NS=8;NUMALT=1;ODDS=4.73698;PAIRED=1;PAIREDR=1;PAO=0;PQA=0;PQR=0;PRO=0;QA=1398;QR=2486;RO=69;RPL=15;RPP=6.66752;RPPR=5.55942;RPR=23;RUN=1;SAF=18;SAP=3.23888;SAR=20;SRF=32;SRP=3.79707;SRR=37;TYPE=snp;technology.illumina=1;ANN=C|intron_variant|MODIFIER…	GT:DP:AD:RO:QR:AO:QA:GL	0/1:19:15,4:15:543:4:146:-7.77722,0,-43.4797	0/0:21:21,0:21:772:0:0:0,-6.32163,-69.8	0/1:8:2,6:2:71:6:228:-18.4767,0,-4.33334	0/1:12:5,7:5:181:7:260:-20.1435,0,-13.0293	1/1:12:0,12:0:0:12:441:-40.0301,-3.61236,0	0/0:10:10,0:10:367:0:0:0,-3.0103,-33.3766	0/0:16:16,0:16:552:0:0:0,-4.81648,-49.9947	1/1:9:0,9:0:0:9:323:-29.4107,-2.70927,0
CM009151.1	4	52264195	0	G	A	947.896	0	AB=0.5;ABP=3.0103;AC=7;AF=0.4375;AN=16;AO=36;CIGAR=1X;DP=97;DPB=97;DPRA=0.819512;EPP=9.04217;EPPR=9.02635;GTI=0;LEN=1;MEANALT=1;MQM=60;MQMR=60;NS=8;NUMALT=1;ODDS=4.57841;PAIRED=1;PAIREDR=1;PAO=0;PQA=0;PQR=0;PRO=0;QA=1327;QR=2260;RO=61;RPL=21;RPP=5.18177;RPPR=4.7546;RPR=15;RUN=1;SAF=16;SAP=3.9754;SAR=20;SRF=24;SRP=9.02635;SRR=37;TYPE=snp;technology.illumina=1;ANN=A|intron_variant|MODIFIER|MACC1|ge…	GT:DP:AD:RO:QR:AO:QA:GL	0/1:20:12,8:12:445:8:301:-21.4271,0,-34.3744	0/0:26:26,0:26:971:0:0:0,-7.82678,-87.7053	0/1:6:3,3:3:111:3:114:-8.82617,0,-8.54744	0/1:14:5,9:5:190:9:333:-26.1067,0,-13.253	1/1:8:0,8:0:0:8:297:-27.0841,-2.40824,0	0/0:8:8,0:8:299:0:0:0,-2.40824,-27.2655	0/0:7:7,0:7:244:0:0:0,-2.10721,-22.2936	1/1:8:0,8:0:0:8:282:-25.715,-2.40824,0
CM009151.1	4	52275377	0	T	G	1272.4	0	AB=0.560976;ABP=4.33437;AC=7;AF=0.4375;AN=16;AO=47;CIGAR=1X;DP=115;DPB=115;DPRA=0.78;EPP=8.60069;EPPR=3.52123;GTI=0;LEN=1;MEANALT=1;MQM=60;MQMR=60;NS=8;NUMALT=1;ODDS=4.8434;PAIRED=1;PAIREDR=1;PAO=0;PQA=0;PQR=0;PRO=0;QA=1706;QR=2364;RO=68;RPL=28;RPP=6.75262;RPPR=9.26925;RPR=19;RUN=1;SAF=15;SAP=16.3625;SAR=32;SRF=27;SRP=9.26925;SRR=41;TYPE=snp;technology.illumina=1;ANN=G|upstream_gene_variant|MODIF…	GT:DP:AD:RO:QR:AO:QA:GL	0/1:19:10,9:10:348:9:335:-24.7832,0,-25.9291	0/0:21:21,0:21:757:0:0:0,-6.32163,-68.4467	0/1:13:4,9:4:143:9:325:-25.6805,0,-9.30725	0/1:9:4,5:4:125:5:167:-12.6447,0,-8.84716	1/1:17:0,17:0:0:17:635:-57.4859,-5.11751,0	0/0:15:15,0:15:555:0:0:0,-4.51545,-50.2878	0/0:14:14,0:14:436:0:0:0,-4.21442,-39.5312	1/1:7:0,7:0:0:7:244:-22.2956,-2.10721,0
CM009151.1	4	52277706	0	C	T	792.468	0	AB=0.461538;ABP=3.51141;AC=7;AF=0.4375;AN=16;AO=32;CIGAR=1X;DP=90;DPB=90;DPRA=0.859459;EPP=7.35324;EPPR=3.0103;GTI=0;LEN=1;MEANALT=1;MQM=60;MQMR=60;NS=8;NUMALT=1;ODDS=2.19845;PAIRED=1;PAIREDR=1;PAO=0;PQA=0;PQR=0;PRO=0;QA=1157;QR=2142;RO=58;RPL=10;RPP=12.7819;RPPR=4.35811;RPR=22;RUN=1;SAF=16;SAP=3.0103;SAR=16;SRF=25;SRP=5.40641;SRR=33;TYPE=snp;technology.illumina=1;ANN=T|upstream_gene_variant|MODI…	GT:DP:AD:RO:QR:AO:QA:GL	0/1:24:12,12:12:443:12:424:-31.2643,0,-32.9891	0/0:23:23,0:23:838:0:0:0,-6.92369,-75.7341	0/1:8:5,3:5:189:3:105:-7.38634,0,-14.9677	0/1:7:4,3:4:147:3:113:-8.43233,0,-11.4819	1/1:9:0,9:0:0:9:338:-30.7747,-2.70927,0	0/0:1:1,0:1:38:0:0:0,-0.30103,-3.79727	0/0:13:13,0:13:487:0:0:0,-3.91339,-44.1751	1/1:5:0,5:0:0:5:177:-16.2747,-1.50515,0
CM009151.1	4	52277803	0	G	A	852.484	0	AB=0.439024;ABP=4.33437;AC=7;AF=0.4375;AN=16;AO=34;CIGAR=1X;DP=100;DPB=100;DPRA=0.795349;EPP=3.26577;EPPR=3.1419;GTI=0;LEN=1;MEANALT=1;MQM=60;MQMR=60;NS=8;NUMALT=1;ODDS=3.74331;PAIRED=1;PAIREDR=1;PAO=0;PQA=0;PQR=0;PRO=0;QA=1227;QR=2375;RO=66;RPL=16;RPP=3.26577;RPPR=5.11597;RPR=18;RUN=1;SAF=22;SAP=9.39698;SAR=12;SRF=33;SRP=3.0103;SRR=33;TYPE=snp;technology.illumina=1;ANN=A|upstream_gene_variant|MO…	GT:DP:AD:RO:QR:AO:QA:GL	0/1:24:15,9:15:519:9:337:-23.459,0,-39.8032	0/0:23:23,0:23:823:0:0:0,-6.92369,-74.3803	0/1:6:3,3:3:109:3:110:-8.45437,0,-8.36156	0/1:11:5,6:5:181:6:217:-16.5676,0,-13.3313	1/1:8:0,8:0:0:8:281:-25.6238,-2.40824,0	0/0:7:7,0:7:259:0:0:0,-2.10721,-23.6655	0/0:13:13,0:13:484:0:0:0,-3.91339,-43.9038	1/1:8:0,8:0:0:8:282:-25.718,-2.40824,0
CM009151.1	4	52278421	0	C	T	919.283	0	AB=0.514286;ABP=3.07234;AC=7;AF=0.4375;AN=16;AO=35;CIGAR=1X;DP=93;DPB=93;DPRA=0.760976;EPP=8.03571;EPPR=8.40154;GTI=0;LEN=1;MEANALT=1;MQM=60;MQMR=60;NS=8;NUMALT=1;ODDS=2.80256;PAIRED=1;PAIREDR=1;PAO=0;PQA=0;PQR=0;PRO=0;QA=1274;QR=2164;RO=58;RPL=16;RPP=3.56868;RPPR=8.40154;RPR=19;RUN=1;SAF=16;SAP=3.56868;SAR=19;SRF=38;SRP=15.1406;SRR=20;TYPE=snp;technology.illumina=1;ANN=T|upstream_gene_variant|MO…	GT:DP:AD:RO:QR:AO:QA:GL	0/1:13:6,7:6:222:7:249:-18.8402,0,-16.424	0/0:21:21,0:21:770:0:0:0,-6.32163,-69.6245	0/1:15:5,10:5:190:10:379:-29.9492,0,-12.952	0/1:7:6,1:6:226:1:37:-1.59062,0,-18.5954	1/1:10:0,10:0:0:10:350:-31.8322,-3.0103,0	0/0:11:11,0:11:414:0:0:0,-3.31133,-37.6105	0/0:9:9,0:9:342:0:0:0,-2.70927,-31.1376	1/1:7:0,7:0:0:7:259:-23.6655,-2.10721,0
CM009151.1	4	52279735	0	G	A	1049.12	0	AB=0.5;ABP=3.0103;AC=7;AF=0.4375;AN=16;AO=39;CIGAR=1X;DP=90;DPB=90;DPRA=1.0875;EPP=3.51141;EPPR=12.5903;GTI=0;LEN=1;MEANALT=1;MQM=60;MQMR=60;NS=8;NUMALT=1;ODDS=5.61487;PAIRED=1;PAIREDR=1;PAO=0;PQA=0;PQR=0;PRO=0;QA=1420;QR=1922;RO=51;RPL=20;RPP=3.06598;RPPR=4.07475;RPR=19;RUN=1;SAF=19;SAP=3.06598;SAR=20;SRF=20;SRP=8.16222;SRR=31;TYPE=snp;technology.illumina=1;ANN=A|upstream_gene_variant|MODIFIER|M…	GT:DP:AD:RO:QR:AO:QA:GL	0/1:19:9,10:9:341:10:375:-28.3829,0,-25.3274	0/0:17:17,0:17:637:0:0:0,-5.11751,-57.6655	0/1:5:2,3:2:72:3:114:-9.1272,0,-5.33122	0/1:14:8,6:8:304:6:226:-16.4881,0,-23.5056	1/1:10:0,10:0:0:10:354:-32.193,-3.0103,0	0/0:5:5,0:5:190:0:0:0,-1.50515,-17.4674	0/0:10:10,0:10:378:0:0:0,-3.0103,-34.3741	1/1:10:0,10:0:0:10:351:-31.9211,-3.0103,0
CM009151.1	4	52280142	0	C	G	1353.65	0	AB=0.469388;ABP=3.40914;AC=7;AF=0.4375;AN=16;AO=49;CIGAR=1X;DP=111;DPB=111;DPRA=1.25;EPP=5.18177;EPPR=6.51267;GTI=0;LEN=1;MEANALT=1;MQM=60;MQMR=60;NS=8;NUMALT=1;ODDS=4.18888;PAIRED=1;PAIREDR=1;PAO=0;PQA=0;PQR=0;PRO=0;QA=1803;QR=2302;RO=62;RPL=29;RPP=6.59988;RPPR=4.27115;RPR=20;RUN=1;SAF=24;SAP=3.05462;SAR=25;SRF=36;SRP=6.51267;SRR=26;TYPE=snp;technology.illumina=1;ANN=G|upstream_gene_variant|MODI…	GT:DP:AD:RO:QR:AO:QA:GL	0/1:20:9,11:9:333:11:411:-31.3177,0,-24.3003	0/0:18:18,0:18:672:0:0:0,-5.41854,-60.8133	0/1:15:9,6:9:342:6:223:-15.9132,0,-26.6222	0/1:14:8,6:8:299:6:226:-16.4881,0,-23.0514	1/1:18:0,18:0:0:18:645:-58.3724,-5.41854,0	0/0:3:3,0:3:114:0:0:0,-0.90309,-10.6324	0/0:15:15,0:15:542:0:0:0,-4.51545,-49.1089	1/1:8:0,8:0:0:8:298:-27.1748,-2.40824,0
CM009151.1	4	52280546	0	C	T	999.516	0	AB=0.526316;ABP=3.23888;AC=7;AF=0.4375;AN=16;AO=37;CIGAR=1X;DP=79;DPB=79;DPRA=1.375;EPP=12.9286;EPPR=3.21711;GTI=0;LEN=1;MEANALT=1;MQM=60;MQMR=60;NS=8;NUMALT=1;ODDS=4.82189;PAIRED=1;PAIREDR=1;PAO=0;PQA=0;PQR=0;PRO=0;QA=1376;QR=1527;RO=42;RPL=20;RPP=3.5385;RPPR=3.0103;RPR=17;RUN=1;SAF=20;SAP=3.5385;SAR=17;SRF=15;SRP=10.4553;SRR=27;TYPE=snp;technology.illumina=1;ANN=T|intergenic_region|MODIFIER|MAC…	GT:DP:AD:RO:QR:AO:QA:GL	0/1:18:8,10:8:280:10:378:-28.9555,0,-20.114	0/0:14:14,0:14:521:0:0:0,-4.21442,-47.2314	0/1:11:6,5:6:201:5:188:-13.973,0,-15.1024	0/1:9:4,5:4:148:5:190:-14.7582,0,-10.9721	1/1:10:0,10:0:0:10:358:-32.5556,-3.0103,0	0/0:5:5,0:5:190:0:0:0,-1.50515,-17.4674	0/0:5:5,0:5:187:0:0:0,-1.50515,-17.1927	1/1:7:0,7:0:0:7:262:-23.9383,-2.10721,0
CM009151.1	4	52280643	0	C	T	1239.44	0	AB=0.390244;ABP=7.30028;AC=7;AF=0.4375;AN=16;AO=45;CIGAR=1X;DP=98;DPB=98;DPRA=1.5;EPP=4.21667;EPPR=21.0786;GTI=0;LEN=1;MEANALT=1;MQM=60;MQMR=60;NS=8;NUMALT=1;ODDS=4.3561;PAIRED=0.977778;PAIREDR=1;PAO=0;PQA=0;PQR=0;PRO=0;QA=1646;QR=1964;RO=53;RPL=25;RPP=4.21667;RPPR=3.37904;RPR=20;RUN=1;SAF=21;SAP=3.44459;SAR=24;SRF=30;SRP=5.01789;SRR=23;TYPE=snp;technology.illumina=1;ANN=T|intergenic_region|MODIF…	GT:DP:AD:RO:QR:AO:QA:GL	0/1:21:15,6:15:561:6:228:-14.5633,0,-44.5084	0/0:17:17,0:17:640:0:0:0,-5.11751,-57.9368	0/1:11:7,4:7:240:4:130:-8.70608,0,-18.6178	0/1:9:3,6:3:114:6:228:-18.1757,0,-7.92308	1/1:15:0,15:0:0:15:555:-50.2861,-4.51545,0	0/0:4:4,0:4:152:0:0:0,-1.20412,-14.0499	0/0:7:7,0:7:257:0:0:0,-2.10721,-23.4818	1/1:14:0,14:0:0:14:505:-45.7808,-4.21442,0
CM009151.1	4	52281291	0	CACCTC	CACCTACCTC	687.939	0	AB=0.416667;ABP=5.18177;AC=7;AF=0.4375;AN=16;AO=30;CIGAR=1M4I5M;DP=94;DPB=114.333;DPRA=0.742857;EPP=3.29983;EPPR=3.0103;GTI=0;LEN=4;MEANALT=1.4;MQM=60;MQMR=60;NS=8;NUMALT=1;ODDS=2.16186;PAIRED=1;PAIREDR=1;PAO=0;PQA=0;PQR=0;PRO=0;QA=1029;QR=2293;RO=62;RPL=17;RPP=4.16842;RPPR=5.25182;RPR=13;RUN=1;SAF=17;SAP=4.16842;SAR=13;SRF=34;SRP=4.27115;SRR=28;TYPE=ins;technology.illumina=1;ANN=CACCTACCTC|inter…	GT:DP:AD:RO:QR:AO:QA:GL	0/1:22:12,9:12:456:9:316:-22.1194,0,-34.7349	0/0:26:26,0:26:976:0:0:0,-7.82678,-88.1571	0/1:7:4,3:4:141:3:68:-4.23688,0,-10.9295	0/1:7:4,3:4:145:3:100:-7.22245,0,-11.2985	1/1:9:0,9:0:0:9:320:-29.1392,-2.70927,0	0/0:10:10,0:10:355:0:0:0,-3.0103,-32.2865	0/0:6:6,0:6:220:0:0:0,-1.80618,-20.1554	1/1:7:0,6:0:0:6:225:-20.2665,-1.80618,0
CM009151.1	4	52281633	0	A	T	1052.39	0	AB=0.575;ABP=4.96463;AC=7;AF=0.4375;AN=16;AO=39;CIGAR=1X;DP=102;DPB=102;DPRA=0.730435;EPP=3.06598;EPPR=17.0198;GTI=0;LEN=1;MEANALT=1.2;MQM=60;MQMR=60;NS=8;NUMALT=1;ODDS=0.776623;PAIRED=1;PAIREDR=0.983871;PAO=0;PQA=0;PQR=0;PRO=0;QA=1447;QR=2236;RO=62;RPL=19;RPP=3.06598;RPPR=5.25182;RPR=20;RUN=1;SAF=28;SAP=19.1015;SAR=11;SRF=26;SRP=6.51267;SRR=36;TYPE=snp;technology.illumina=1;ANN=T|intergenic_regi…	GT:DP:AD:RO:QR:AO:QA:GL	0/1:23:10,12:10:380:12:424:-31.7013,0,-27.7616	0/0:25:25,0:25:865:0:0:0,-7.52575,-78.1481	0/1:5:2,3:2:74:3:114:-9.1272,0,-5.52062	0/1:12:4,8:4:150:8:304:-24.1077,0,-10.2535	1/1:14:0,14:0:0:14:530:-48.0448,-4.21442,0	0/0:5:5,0:5:181:0:0:0,-1.50515,-16.6416	0/0:16:16,0:16:586:0:0:0,-4.81648,-53.0736	1/1:2:0,2:0:0:2:75:-7.12034,-0.60206,0
CM009151.1	4	52283515	0	A	T	1341.31	0	AB=0.512195;ABP=3.06326;AC=7;AF=0.4375;AN=16;AO=47;CIGAR=1X;DP=103;DPB=103;DPRA=1.11667;EPP=13.4056;EPPR=6.88793;GTI=0;LEN=1;MEANALT=1;MQM=60;MQMR=60;NS=8;NUMALT=1;ODDS=7.90813;PAIRED=0.978723;PAIREDR=0.964286;PAO=0;PQA=0;PQR=0;PRO=0;QA=1769;QR=2044;RO=56;RPL=25;RPP=3.42611;RPPR=4.40625;RPR=22;RUN=1;SAF=26;SAP=4.16534;SAR=21;SRF=32;SRP=5.49198;SRR=24;TYPE=snp;technology.illumina=1;ANN=T|intergeni…	GT:DP:AD:RO:QR:AO:QA:GL	0/1:21:11,10:11:375:10:376:-27.871,0,-27.7511	0/0:16:16,0:16:603:0:0:0,-4.81648,-54.6093	0/1:10:5,5:5:183:5:190:-14.4571,0,-13.8158	0/1:10:4,6:4:143:6:228:-17.8747,0,-10.2093	1/1:16:0,16:0:0:16:595:-53.8876,-4.81648,0	0/0:11:11,0:11:414:0:0:0,-3.31133,-37.6109	0/0:9:9,0:9:326:0:0:0,-2.70927,-29.6834	1/1:10:0,10:0:0:10:380:-34.5551,-3.0103,0
CM009151.1	4	52285381	0	A	G	1575.41	0	AB=0.585366;ABP=5.60547;AC=7;AF=0.4375;AN=16;AO=54;CIGAR=1X;DP=106;DPB=106;DPRA=1.21714;EPP=3.17115;EPPR=3.67845;GTI=0;LEN=1;MEANALT=1;MQM=60;MQMR=60;NS=8;NUMALT=1;ODDS=3.72969;PAIRED=1;PAIREDR=1;PAO=0;PQA=0;PQR=0;PRO=0;QA=2023;QR=1914;RO=52;RPL=27;RPP=3.0103;RPPR=4.51363;RPR=27;RUN=1;SAF=29;SAP=3.6537;SAR=25;SRF=29;SRP=4.51363;SRR=23;TYPE=snp;technology.illumina=1;ANN=G|intergenic_region|MODIFIE…	GT:DP:AD:RO:QR:AO:QA:GL	0/1:17:10,7:10:352:7:257:-18.3643,0,-26.8938	0/0:19:19,0:19:703:0:0:0,-5.71957,-63.599	0/1:13:3,10:3:114:10:379:-30.5513,0,-6.71896	0/1:11:4,7:4:152:7:266:-20.9912,0,-10.7386	1/1:21:0,21:0:0:21:779:-70.4359,-6.32163,0	0/0:5:5,0:5:178:0:0:0,-1.50515,-16.368	0/0:11:11,0:11:415:0:0:0,-3.31133,-37.7014	1/1:9:0,9:0:0:9:342:-31.1376,-2.70927,0
CM009151.1	4	52285548	0	A	G	1184.95	0	AB=0.553191;ABP=4.16534;AC=7;AF=0.4375;AN=16;AO=46;CIGAR=1X;DP=109;DPB=109;DPRA=0.957143;EPP=3.76559;EPPR=3.32051;GTI=0;LEN=1;MEANALT=1;MQM=60;MQMR=60;NS=8;NUMALT=1;ODDS=4.52291;PAIRED=1;PAIREDR=1;PAO=0;PQA=0;PQR=0;PRO=0;QA=1610;QR=2361;RO=63;RPL=18;RPP=7.73089;RPPR=3.04477;RPR=28;RUN=1;SAF=21;SAP=3.76559;SAR=25;SRF=27;SRP=5.80219;SRR=36;TYPE=snp;technology.illumina=1;ANN=G|intergenic_region|MODI…	GT:DP:AD:RO:QR:AO:QA:GL	0/1:19:8,11:8:291:11:367:-27.6241,0,-20.8166	0/0:26:26,0:26:981:0:0:0,-7.82678,-88.606	0/1:11:6,5:6:228:5:168:-12.1346,0,-17.5736	0/1:17:7,10:7:266:10:357:-27.3471,0,-19.185	1/1:14:0,14:0:0:14:490:-44.4229,-4.21442,0	0/0:5:5,0:5:189:0:0:0,-1.50515,-17.376	0/0:11:11,0:11:406:0:0:0,-3.31133,-36.8862	1/1:6:0,6:0:0:6:228:-20.885,-1.80618,0
CM009151.1	4	52285721	0	T	C	1582.82	0	AB=0.551724;ABP=3.68421;AC=7;AF=0.4375;AN=16;AO=53;CIGAR=1X;DP=104;DPB=104;DPRA=1.04211;EPP=7.96781;EPPR=3.3935;GTI=0;LEN=1;MEANALT=1;MQM=60;MQMR=60;NS=8;NUMALT=1;ODDS=4.43858;PAIRED=1;PAIREDR=1;PAO=0;PQA=0;PQR=0;PRO=0;QA=1999;QR=1910;RO=51;RPL=31;RPP=6.32897;RPPR=8.16222;RPR=22;RUN=1;SAF=26;SAP=3.05127;SAR=27;SRF=29;SRP=5.09662;SRR=22;TYPE=snp;technology.illumina=1;ANN=C|intergenic_region|MODIFI…	GT:DP:AD:RO:QR:AO:QA:GL	0/1:15:7,8:7:266:8:300:-22.8414,0,-19.7871	0/0:22:22,0:22:831:0:0:0,-6.62266,-75.1151	0/1:5:1,4:1:37:4:152:-12.5447,0,-2.19268	0/1:9:5,4:5:181:4:152:-11.3406,0,-13.9324	1/1:21:0,21:0:0:21:787:-71.1559,-6.32163,0	0/0:6:6,0:6:216:0:0:0,-1.80618,-19.7878	0/0:10:10,0:10:379:0:0:0,-3.0103,-34.4647	1/1:16:0,16:0:0:16:608:-55.0604,-4.81648,0
CM009151.1	4	52286892	0	A	G	981.533	0	AB=0.575758;ABP=4.65535;AC=7;AF=0.4375;AN=16;AO=36;CIGAR=1X;DP=89;DPB=89;DPRA=0.769231;EPP=3.0103;EPPR=4.03458;GTI=0;LEN=1;MEANALT=1;MQM=60;MQMR=60;NS=8;NUMALT=1;ODDS=4.86474;PAIRED=1;PAIREDR=1;PAO=0;PQA=0;PQR=0;PRO=0;QA=1329;QR=1982;RO=53;RPL=18;RPP=3.0103;RPPR=3.05127;RPR=18;RUN=1;SAF=16;SAP=3.9754;SAR=20;SRF=21;SRP=7.96781;SRR=32;TYPE=snp;technology.illumina=1;ANN=G|intergenic_region|MODIFIER|…	GT:DP:AD:RO:QR:AO:QA:GL	0/1:20:9,11:9:327:11:414:-31.5899,0,-23.7554	0/0:26:26,0:26:978:0:0:0,-7.82678,-88.3356	0/1:4:2,2:2:74:2:67:-5.15796,0,-5.82165	0/1:9:3,6:3:114:6:224:-17.8105,0,-7.92308	1/1:9:0,9:0:0:9:342:-31.1376,-2.70927,0	0/0:3:3,0:3:114:0:0:0,-0.90309,-10.6324	0/0:10:10,0:10:375:0:0:0,-3.0103,-34.1018	1/1:8:0,8:0:0:8:282:-25.715,-2.40824,0
CM009151.1	4	52287692	0	T	A	568.556	0	AB=0.518519;ABP=3.09072;AC=7;AF=0.4375;AN=16;AO=24;CIGAR=1X;DP=65;DPB=65;DPRA=0.792857;EPP=3.37221;EPPR=3.48696;GTI=0;LEN=1;MEANALT=1;MQM=60;MQMR=59.6829;NS=8;NUMALT=1;ODDS=2.06323;PAIRED=1;PAIREDR=1;PAO=0;PQA=0;PQR=0;PRO=0;QA=852;QR=1265;RO=41;RPL=15;RPP=6.26751;RPPR=3.48696;RPR=9;RUN=1;SAF=14;SAP=4.45795;SAR=10;SRF=22;SRP=3.48696;SRR=19;TYPE=snp;technology.illumina=1;ANN=A|intergenic_region|MOD…	GT:DP:AD:RO:QR:AO:QA:GL	0/1:10:6,4:6:178:4:148:-10.6716,0,-13.2985	0/0:12:12,0:12:368:0:0:0,-3.61236,-33.4136	0/1:8:4,4:4:99:4:147:-11.1812,0,-6.74622	0/1:9:3,6:3:107:6:193:-14.9747,0,-7.27179	1/1:4:0,4:0:0:4:151:-13.9579,-1.20412,0	0/0:3:3,0:3:76:0:0:0,-0.90309,-7.09065	0/0:13:13,0:13:437:0:0:0,-3.91339,-39.6398	1/1:6:0,6:0:0:6:213:-19.5142,-1.80618,0
CM009151.1	4	52288702	0	AGGTA	AGTA	1146.39	0	AB=0.416667;ABP=5.18177;AC=7;AF=0.4375;AN=16;AO=42;CIGAR=1M1D3M;DP=101;DPB=92.6;DPRA=0.994737;EPP=3.0103;EPPR=4.35811;GTI=0;LEN=1;MEANALT=1.2;MQM=60;MQMR=60;NS=8;NUMALT=1;ODDS=8.59199;PAIRED=1;PAIREDR=1;PAO=0;PQA=0;PQR=0;PRO=0;QA=1524;QR=2157;RO=58;RPL=20;RPP=3.21711;RPPR=3.16006;RPR=22;RUN=1;SAF=19;SAP=3.83753;SAR=23;SRF=26;SRP=4.35811;SRR=32;TYPE=del;technology.illumina=1;ANN=AGTA|intergenic_re…	GT:DP:AD:RO:QR:AO:QA:GL	0/1:18:10,7:10:367:7:251:-17.4748,0,-27.9172	0/0:15:15,0:15:554:0:0:0,-4.51545,-50.1972	0/1:9:5,4:5:185:4:125:-8.84736,0,-14.2999	0/1:9:5,4:5:188:4:152:-11.3406,0,-14.5752	1/1:15:0,15:0:0:15:562:-50.9209,-4.51545,0	0/0:12:12,0:12:454:0:0:0,-3.61236,-41.2096	0/0:11:11,0:11:409:0:0:0,-3.31133,-37.1576	1/1:12:0,12:0:0:12:434:-39.3944,-3.61236,0
CM009151.1	4	52289390	0	A	G	1416.88	0	AB=0.6;ABP=6.91895;AC=7;AF=0.4375;AN=16;AO=50;CIGAR=1X;DP=105;DPB=105;DPRA=1.1027;EPP=3.18402;EPPR=9.68264;GTI=0;LEN=1;MEANALT=1;MQM=60;MQMR=60;NS=8;NUMALT=1;ODDS=7.38975;PAIRED=1;PAIREDR=1;PAO=0;PQA=0;PQR=0;PRO=0;QA=1862;QR=2035;RO=55;RPL=30;RPP=7.35324;RPPR=3.04978;RPR=20;RUN=1;SAF=28;SAP=4.57376;SAR=22;SRF=28;SRP=3.04978;SRR=27;TYPE=snp;technology.illumina=1;ANN=G|intergenic_region|MODIFIER|MA…	GT:DP:AD:RO:QR:AO:QA:GL	0/1:24:10,14:10:374:14:532:-41.0006,0,-26.7868	0/0:14:14,0:14:504:0:0:0,-4.21442,-45.6924	0/1:12:5,7:5:186:7:261:-20.2347,0,-13.4886	0/1:9:3,6:3:113:6:203:-15.8878,0,-7.83027	1/1:9:0,9:0:0:9:342:-31.1376,-2.70927,0	0/0:14:14,0:14:521:0:0:0,-4.21442,-47.2317	0/0:9:9,0:9:337:0:0:0,-2.70927,-30.6841	1/1:14:0,14:0:0:14:524:-47.5025,-4.21442,0
CM009151.1	4	52289636	0	G	T	1124.71	0	AB=0.676471;ABP=12.2071;AC=7;AF=0.4375;AN=16;AO=41;CIGAR=1X;DP=88;DPB=88;DPRA=0.866667;EPP=7.30028;EPPR=4.16534;GTI=0;LEN=1;MEANALT=1;MQM=60;MQMR=60;NS=8;NUMALT=1;ODDS=6.26297;PAIRED=0.97561;PAIREDR=1;PAO=0;PQA=0;PQR=0;PRO=0;QA=1496;QR=1757;RO=47;RPL=20;RPP=3.06326;RPPR=6.75262;RPR=21;RUN=1;SAF=21;SAP=3.06326;SAR=20;SRF=26;SRP=4.16534;SRR=21;TYPE=snp;technology.illumina=1;ANN=T|intergenic_region|…	GT:DP:AD:RO:QR:AO:QA:GL	0/1:16:7,9:7:265:9:340:-26.1398,0,-19.3951	0/0:20:20,0:20:746:0:0:0,-6.0206,-67.4687	0/1:10:2,8:2:72:8:304:-24.7098,0,-3.82607	0/1:8:2,6:2:76:6:215:-17.2888,0,-4.80657	1/1:10:0,10:0:0:10:357:-32.4651,-3.0103,0	0/0:7:7,0:7:265:0:0:0,-2.10721,-24.2116	0/0:9:9,0:9:333:0:0:0,-2.70927,-30.3198	1/1:8:0,8:0:0:8:280:-25.5331,-2.40824,0
CM009151.1	4	52290040	0	A	G	941.519	0	AB=0.473684;ABP=3.23888;AC=7;AF=0.4375;AN=16;AO=35;CIGAR=1X;DP=86;DPB=86;DPRA=1.06452;EPP=3.07234;EPPR=4.07475;GTI=0;LEN=1;MEANALT=1;MQM=60;MQMR=60;NS=8;NUMALT=1;ODDS=4.09158;PAIRED=1;PAIREDR=1;PAO=0;PQA=0;PQR=0;PRO=0;QA=1308;QR=1861;RO=51;RPL=21;RPP=6.05036;RPPR=5.09662;RPR=14;RUN=1;SAF=13;SAP=8.03571;SAR=22;SRF=21;SRP=6.45911;SRR=30;TYPE=snp;technology.illumina=1;ANN=G|intergenic_region|MODIFIE…	GT:DP:AD:RO:QR:AO:QA:GL	0/1:15:8,7:8:280:7:253:-18.6022,0,-21.0221	0/0:16:16,0:16:579:0:0:0,-4.81648,-52.4407	0/1:10:5,5:5:190:5:188:-14.2741,0,-14.4571	0/1:13:7,6:7:259:6:227:-16.8804,0,-19.7511	1/1:11:0,11:0:0:11:412:-37.4294,-3.31133,0	0/0:7:7,0:7:266:0:0:0,-2.10721,-24.3025	0/0:8:8,0:8:287:0:0:0,-2.40824,-26.174	1/1:6:0,6:0:0:6:228:-20.885,-1.80618,0
CM009151.1	4	52291658	0	A	G	1190.61	0	AB=0.619048;ABP=8.18047;AC=7;AF=0.4375;AN=16;AO=43;CIGAR=1X;DP=93;DPB=93;DPRA=1.04118;EPP=3.46479;EPPR=3.18402;GTI=0;LEN=1;MEANALT=1;MQM=60;MQMR=60;NS=8;NUMALT=1;ODDS=4.04385;PAIRED=1;PAIREDR=1;PAO=0;PQA=0;PQR=0;PRO=0;QA=1593;QR=1842;RO=50;RPL=24;RPP=4.27278;RPPR=3.18402;RPR=19;RUN=1;SAF=21;SAP=3.0608;SAR=22;SRF=16;SRP=17.0814;SRR=34;TYPE=snp;technology.illumina=1;ANN=G|intergenic_region|MODIFIER…	GT:DP:AD:RO:QR:AO:QA:GL	0/1:20:9,11:9:340:11:408:-31.0468,0,-24.9357	0/0:17:17,0:17:613:0:0:0,-5.11751,-55.4952	0/1:12:6,6:6:228:6:210:-15.6279,0,-17.2726	0/1:10:1,9:1:38:9:342:-28.1273,0,-0.786969	1/1:13:0,13:0:0:13:481:-43.6324,-3.91339,0	0/0:7:7,0:7:244:0:0:0,-2.10721,-22.2978	0/0:10:10,0:10:379:0:0:0,-3.0103,-34.4647	1/1:4:0,4:0:0:4:152:-14.0499,-1.20412,0
CM009151.1	4	52291995	0	A	T	1169.35	0	AB=0.511628;ABP=3.0608;AC=7;AF=0.4375;AN=16;AO=45;CIGAR=1X;DP=96;DPB=96;DPRA=1.32;EPP=3.05855;EPPR=6.45911;GTI=0;LEN=1;MEANALT=1;MQM=60;MQMR=60;NS=8;NUMALT=1;ODDS=3.42739;PAIRED=1;PAIREDR=1;PAO=0;PQA=0;PQR=0;PRO=0;QA=1573;QR=1914;RO=51;RPL=24;RPP=3.44459;RPPR=3.05288;RPR=21;RUN=1;SAF=22;SAP=3.05855;SAR=23;SRF=27;SRP=3.3935;SRR=24;TYPE=snp;technology.illumina=1;ANN=T|intergenic_region|MODIFIER|MAC…	GT:DP:AD:RO:QR:AO:QA:GL	0/1:22:12,10:12:455:10:345:-24.7536,0,-34.6772	0/0:18:18,0:18:674:0:0:0,-5.41854,-60.9939	0/1:13:7,6:7:261:6:225:-16.6981,0,-19.934	0/1:8:2,6:2:73:6:211:-16.924,0,-4.52286	1/1:14:0,14:0:0:14:477:-43.2475,-4.21442,0	0/0:3:3,0:3:113:0:0:0,-0.90309,-10.5395	0/0:9:9,0:9:338:0:0:0,-2.70927,-30.7751	1/1:9:0,9:0:0:9:315:-28.6827,-2.70927,0
CM009151.1	4	52292263	0	G	A	1114.86	0	AB=0.44898;ABP=4.11819;AC=7;AF=0.4375;AN=16;AO=42;CIGAR=1X;DP=107;DPB=107;DPRA=1.08947;EPP=6.31921;EPPR=3.31097;GTI=0;LEN=1;MEANALT=1;MQM=60;MQMR=60;NS=8;NUMALT=1;ODDS=5.77502;PAIRED=1;PAIREDR=1;PAO=0;PQA=0;PQR=0;PRO=0;QA=1537;QR=2417;RO=65;RPL=23;RPP=3.83753;RPPR=4.64726;RPR=19;RUN=1;SAF=22;SAP=3.21711;SAR=20;SRF=37;SRP=5.71629;SRR=28;TYPE=snp;technology.illumina=1;ANN=A|intergenic_region|MODIFI…	GT:DP:AD:RO:QR:AO:QA:GL	0/1:24:14,10:14:503:10:332:-22.9683,0,-38.3743	0/0:23:23,0:23:870:0:0:0,-6.92369,-78.6232	0/1:10:5,5:5:175:5:189:-14.3657,0,-13.081	0/1:15:8,7:8:304:7:261:-19.3316,0,-23.2046	1/1:9:0,9:0:0:9:341:-31.047,-2.70927,0	0/0:5:5,0:5:190:0:0:0,-1.50515,-17.4674	0/0:10:10,0:10:375:0:0:0,-3.0103,-34.1022	1/1:11:0,11:0:0:11:414:-37.6108,-3.31133,0
CM009151.1	4	52292639	0	T	C	952.899	0	AB=0.418605;ABP=5.48477;AC=7;AF=0.4375;AN=16;AO=36;CIGAR=1X;DP=94;DPB=94;DPRA=1.10909;EPP=6.8707;EPPR=3.16006;GTI=0;LEN=1;MEANALT=1;MQM=60;MQMR=60;NS=8;NUMALT=1;ODDS=5.58764;PAIRED=1;PAIREDR=1;PAO=0;PQA=0;PQR=0;PRO=0;QA=1342;QR=2180;RO=58;RPL=19;RPP=3.25157;RPPR=4.35811;RPR=17;RUN=1;SAF=13;SAP=9.04217;SAR=23;SRF=32;SRP=4.35811;SRR=26;TYPE=snp;technology.illumina=1;ANN=C|intergenic_region|MODIFIER…	GT:DP:AD:RO:QR:AO:QA:GL	0/1:25:16,9:16:602:9:338:-23.2489,0,-46.9936	0/0:21:21,0:21:790:0:0:0,-6.32163,-71.4273	0/1:9:5,4:5:190:4:151:-11.2486,0,-14.7582	0/1:9:4,5:4:148:5:190:-14.7582,0,-10.9721	1/1:9:0,9:0:0:9:323:-29.4107,-2.70927,0	0/0:4:4,0:4:152:0:0:0,-1.20412,-14.0499	0/0:8:8,0:8:298:0:0:0,-2.40824,-27.1744	1/1:9:0,9:0:0:9:340:-30.9563,-2.70927,0
CM009151.1	4	52294516	0	G	T	1519.93	0	AB=0.659091;ABP=12.6832;AC=7;AF=0.4375;AN=16;AO=53;CIGAR=1X;DP=109;DPB=109;DPRA=0.995122;EPP=3.37904;EPPR=3.0103;GTI=0;LEN=1;MEANALT=1;MQM=60;MQMR=60;NS=8;NUMALT=1;ODDS=4.33435;PAIRED=1;PAIREDR=1;PAO=0;PQA=0;PQR=0;PRO=0;QA=1974;QR=2072;RO=56;RPL=22;RPP=6.32897;RPPR=3.16541;RPR=31;RUN=1;SAF=23;SAP=5.01789;SAR=30;SRF=35;SRP=10.6105;SRR=21;TYPE=snp;technology.illumina=1;ANN=T|intergenic_region|MODIF…	GT:DP:AD:RO:QR:AO:QA:GL	0/1:15:3,12:3:108:12:455:-36.7845,0,-5.55948	0/0:23:23,0:23:849:0:0:0,-6.92369,-76.7293	0/1:12:4,8:4:147:8:299:-23.6535,0,-9.97722	0/1:17:8,9:8:298:9:332:-25.113,0,-22.0573	1/1:13:0,13:0:0:13:471:-42.7268,-3.91339,0	0/0:5:5,0:5:187:0:0:0,-1.50515,-17.1929	0/0:13:13,0:13:483:0:0:0,-3.91339,-43.8134	1/1:11:0,11:0:0:11:417:-37.8823,-3.31133,0
CM009151.1	4	52295316	0	T	C	908.432	0	AB=0.485714;ABP=3.07234;AC=7;AF=0.4375;AN=16;AO=36;CIGAR=1X;DP=90;DPB=90;DPRA=0.9;EPP=3.0103;EPPR=5.5839;GTI=0;LEN=1;MEANALT=1;MQM=60;MQMR=60;NS=8;NUMALT=1;ODDS=5.31594;PAIRED=1;PAIREDR=1;PAO=0;PQA=0;PQR=0;PRO=0;QA=1259;QR=1982;RO=54;RPL=15;RPP=5.18177;RPPR=10.8919;RPR=21;RUN=1;SAF=15;SAP=5.18177;SAR=21;SRF=29;SRP=3.6537;SRR=25;TYPE=snp;technology.illumina=1;ANN=C|intergenic_region|MODIFIER|MACC1…	GT:DP:AD:RO:QR:AO:QA:GL	0/1:21:12,9:12:450:9:315:-22.3599,0,-34.526	0/0:18:18,0:18:641:0:0:0,-5.41854,-58.0099	0/1:6:3,3:3:114:3:104:-7.89632,0,-8.82617	0/1:8:3,5:3:107:5:181:-14.2344,0,-7.57282	1/1:11:0,11:0:0:11:365:-33.1624,-3.31133,0	0/0:7:7,0:7:260:0:0:0,-2.10721,-23.7564	0/0:11:11,0:11:410:0:0:0,-3.31133,-37.2485	1/1:8:0,8:0:0:8:294:-26.8098,-2.40824,0
CM009151.1	4	52296272	0	C	T	1039.72	0	AB=0.452381;ABP=3.83753;AC=7;AF=0.4375;AN=16;AO=39;CIGAR=1X;DP=96;DPB=96;DPRA=1.09412;EPP=3.51141;EPPR=6.09608;GTI=0;LEN=1;MEANALT=1;MQM=60;MQMR=60;NS=8;NUMALT=1;ODDS=5.46231;PAIRED=1;PAIREDR=1;PAO=0;PQA=0;PQR=0;PRO=0;QA=1425;QR=2065;RO=57;RPL=18;RPP=3.51141;RPPR=6.09608;RPR=21;RUN=1;SAF=21;SAP=3.51141;SAR=18;SRF=31;SRP=3.9627;SRR=26;TYPE=snp;technology.illumina=1;ANN=T|intergenic_region|MODIFIER…	GT:DP:AD:RO:QR:AO:QA:GL	0/1:23:15,8:15:565:8:273:-17.9723,0,-44.2678	0/0:13:13,0:13:489:0:0:0,-3.91339,-44.3556	0/1:10:5,5:5:167:5:186:-14.0906,0,-12.3436	0/1:9:3,6:3:106:6:221:-17.5367,0,-7.17948	1/1:12:0,12:0:0:12:446:-40.4858,-3.61236,0	0/0:8:8,0:8:277:0:0:0,-2.40824,-25.2603	0/0:13:13,0:13:461:0:0:0,-3.91339,-41.8175	1/1:8:0,8:0:0:8:299:-27.266,-2.40824,0
CM009151.1	4	52297391	0	A	T	1169.66	0	AB=0.666667;ABP=9.52472;AC=7;AF=0.4375;AN=16;AO=41;CIGAR=1X;DP=98;DPB=98;DPRA=0.625;EPP=3.48696;EPPR=3.0484;GTI=0;LEN=1;MEANALT=1;MQM=60;MQMR=60;NS=8;NUMALT=1;ODDS=5.77061;PAIRED=0.97561;PAIREDR=1;PAO=0;PQA=0;PQR=0;PRO=0;QA=1522;QR=2073;RO=57;RPL=23;RPP=4.33437;RPPR=26.8203;RPR=18;RUN=1;SAF=17;SAP=5.60547;SAR=24;SRF=28;SRP=3.0484;SRR=29;TYPE=snp;technology.illumina=1;ANN=T|intergenic_region|MODIF…	GT:DP:AD:RO:QR:AO:QA:GL	0/1:13:5,8:5:186:8:293:-22.8073,0,-13.1876	0/0:27:27,0:27:996:0:0:0,-8.12781,-89.95	0/1:7:1,6:1:38:6:213:-17.407,0,-1.69006	0/1:7:3,4:3:90:4:152:-11.9427,0,-6.28768	1/1:8:0,8:0:0:8:304:-27.7201,-2.40824,0	0/0:11:11,0:11:386:0:0:0,-3.31133,-35.0691	0/0:10:10,0:10:377:0:0:0,-3.0103,-34.2834	1/1:15:0,15:0:0:15:560:-50.7399,-4.51545,0
CM009151.1	4	52301631	0	T	C	857.35	0	AB=0.46875;ABP=3.28173;AC=7;AF=0.4375;AN=16;AO=32;CIGAR=1X;DP=76;DPB=76;DPRA=1.08889;EPP=4.09604;EPPR=10.1169;GTI=0;LEN=1;MEANALT=1;MQM=60;MQMR=60;NS=8;NUMALT=1;ODDS=4.33882;PAIRED=1;PAIREDR=1;PAO=0;PQA=0;PQR=0;PRO=0;QA=1191;QR=1619;RO=44;RPL=20;RPP=7.35324;RPPR=12.6832;RPR=12;RUN=1;SAF=18;SAP=4.09604;SAR=14;SRF=23;SRP=3.20771;SRR=21;TYPE=snp;technology.illumina=1;ANN=C|intergenic_region|MODIFIER…	GT:DP:AD:RO:QR:AO:QA:GL	0/1:16:6,10:6:224:10:361:-28.0151,0,-15.7033	0/0:13:13,0:13:485:0:0:0,-3.91339,-43.993	0/1:7:5,2:5:190:2:76:-5.1076,0,-15.3602	0/1:9:6,3:6:226:3:114:-7.92308,0,-17.9933	1/1:10:0,10:0:0:10:379:-34.4647,-3.0103,0	0/0:3:3,0:3:88:0:0:0,-0.90309,-8.20975	0/0:11:11,0:11:406:0:0:0,-3.31133,-36.8858	1/1:7:0,7:0:0:7:261:-23.8471,-2.10721,0
CM009151.1	4	52302614	0	T	C	569.218	0	AB=0.366667;ABP=7.64277;AC=7;AF=0.4375;AN=16;AO=25;CIGAR=1X;DP=78;DPB=78;DPRA=0.776471;EPP=10.0459;EPPR=5.01789;GTI=0;LEN=1;MEANALT=1;MQM=60;MQMR=60;NS=8;NUMALT=1;ODDS=0.953053;PAIRED=1;PAIREDR=1;PAO=0;PQA=0;PQR=0;PRO=0;QA=883;QR=1970;RO=53;RPL=17;RPP=10.0459;RPPR=3.37904;RPR=8;RUN=1;SAF=10;SAP=5.18177;SAR=15;SRF=28;SRP=3.37904;SRR=25;TYPE=snp;technology.illumina=1;ANN=C|intergenic_region|MODIFIE…	GT:DP:AD:RO:QR:AO:QA:GL	0/1:14:9,5:9:337:5:189:-13.1615,0,-26.4696	0/0:19:19,0:19:696:0:0:0,-5.71957,-62.9632	0/1:10:7,3:7:261:3:113:-7.52924,0,-20.8368	0/1:6:3,3:3:110:3:105:-7.98945,0,-8.45437	1/1:4:0,4:0:0:4:113:-10.4474,-1.20412,0	0/0:4:4,0:4:152:0:0:0,-1.20412,-14.0499	0/0:11:11,0:11:414:0:0:0,-3.31133,-37.6105	1/1:10:0,10:0:0:10:363:-33.012,-3.0103,0
CM009151.1	4	52302720	0	T	C	374.866	0	AB=0.25;ABP=20.3821;AC=7;AF=0.4375;AN=16;AO=18;CIGAR=1X;DP=82;DPB=82;DPRA=0.63;EPP=4.9405;EPPR=4.23175;GTI=3;LEN=1;MEANALT=1;MQM=60;MQMR=60;NS=8;NUMALT=1;ODDS=0.576769;PAIRED=1;PAIREDR=1;PAO=0;PQA=0;PQR=0;PRO=0;QA=667;QR=2388;RO=64;RPL=6;RPP=7.35324;RPPR=6.40323;RPR=12;RUN=1;SAF=9;SAP=3.0103;SAR=9;SRF=30;SRP=3.55317;SRR=34;TYPE=snp;technology.illumina=1;ANN=C|intergenic_region|MODIFIER|MACC1-LOC1…	GT:DP:AD:RO:QR:AO:QA:GL	0/1:16:14,2:14:503:2:63:-1.16729,0,-40.7833	0/0:23:23,0:23:873:0:0:0,-6.92369,-78.8933	0/1:5:4,1:4:151:1:38:-2.29212,0,-12.4528	0/1:11:6,5:6:228:5:190:-14.1561,0,-17.5736	1/1:7:0,7:0:0:7:266:-24.3025,-2.10721,0	0/0:3:3,0:3:114:0:0:0,-0.90309,-10.6324	0/0:14:14,0:14:519:0:0:0,-4.21442,-47.0497	1/1:3:0,3:0:0:3:110:-10.2606,-0.90309,0
CM009151.1	4	52303402	0	T	A	842.941	0	AB=0.5625;ABP=4.09604;AC=7;AF=0.4375;AN=16;AO=32;CIGAR=1X;DP=80;DPB=80;DPRA=0.811765;EPP=3.28173;EPPR=3.19126;GTI=0;LEN=1;MEANALT=1;MQM=60;MQMR=60;NS=8;NUMALT=1;ODDS=3.25206;PAIRED=1;PAIREDR=1;PAO=0;PQA=0;PQR=0;PRO=0;QA=1177;QR=1806;RO=48;RPL=21;RPP=9.79615;RPPR=7.5342;RPR=11;RUN=1;SAF=16;SAP=3.0103;SAR=16;SRF=26;SRP=3.73412;SRR=22;TYPE=snp;technology.illumina=1;ANN=A|intergenic_region|MODIFIER|M…	GT:DP:AD:RO:QR:AO:QA:GL	0/1:19:6,13:6:228:13:474:-37.2792,0,-15.1654	0/0:19:19,0:19:708:0:0:0,-5.71957,-64.05	0/1:3:1,2:1:38:2:76:-6.31172,0,-2.89418	0/1:10:7,3:7:266:3:99:-6.22452,0,-21.2922	1/1:9:0,9:0:0:9:341:-31.047,-2.70927,0	0/0:7:7,0:7:262:0:0:0,-2.10721,-23.9383	0/0:8:8,0:8:304:0:0:0,-2.40824,-27.7201	1/1:5:0,5:0:0:5:187:-17.1929,-1.50515,0
CM009151.1	4	52303617	0	C	T	876.682	0	AB=0.435897;ABP=4.40227;AC=7;AF=0.4375;AN=16;AO=33;CIGAR=1X;DP=85;DPB=85;DPRA=1.1;EPP=3.0761;EPPR=3.67845;GTI=0;LEN=1;MEANALT=1;MQM=60;MQMR=60;NS=8;NUMALT=1;ODDS=4.37106;PAIRED=1;PAIREDR=0.980769;PAO=0;PQA=0;PQR=0;PRO=0;QA=1233;QR=1951;RO=52;RPL=19;RPP=4.65535;RPPR=3.0103;RPR=14;RUN=1;SAF=16;SAP=3.0761;SAR=17;SRF=20;SRP=9.02361;SRR=32;TYPE=snp;technology.illumina=1;ANN=T|intergenic_region|MODIFIE…	GT:DP:AD:RO:QR:AO:QA:GL	0/1:15:6,9:6:226:9:331:-25.6238,0,-16.1871	0/0:21:21,0:21:780:0:0:0,-6.32163,-70.5247	0/1:11:8,3:8:302:3:114:-7.32102,0,-24.2272	0/1:13:8,5:8:302:5:190:-13.554,0,-23.6251	1/1:9:0,9:0:0:9:338:-30.7749,-2.70927,0	0/0:3:3,0:3:114:0:0:0,-0.90309,-10.6324	0/0:6:6,0:6:227:0:0:0,-1.80618,-20.7938	1/1:7:0,7:0:0:7:260:-23.7567,-2.10721,0
CM009151.1	4	52304024	0	C	A	883.592	0	AB=0.514286;ABP=3.07234;AC=7;AF=0.4375;AN=16;AO=36;CIGAR=1X;DP=82;DPB=82;DPRA=1.09655;EPP=3.25157;EPPR=3.44459;GTI=0;LEN=1;MEANALT=1.2;MQM=60;MQMR=60;NS=8;NUMALT=1;ODDS=5.1395;PAIRED=1;PAIREDR=1;PAO=0;PQA=0;PQR=0;PRO=0;QA=1236;QR=1485;RO=45;RPL=24;RPP=11.6962;RPPR=11.1654;RPR=12;RUN=1;SAF=17;SAP=3.25157;SAR=19;SRF=19;SRP=5.37479;SRR=26;TYPE=snp;technology.illumina=1;ANN=A|intergenic_region|MODIFI…	GT:DP:AD:RO:QR:AO:QA:GL	0/1:17:12,5:12:409:5:173:-10.7896,0,-32.012	0/0:14:14,0:14:460:0:0:0,-4.21442,-41.7086	0/1:2:1,1:1:38:1:38:-3.19521,0,-3.19521	0/1:16:3,12:3:65:12:364:-28.1577,0,-1.21196	1/1:11:0,11:0:0:11:400:-36.343,-3.31133,0	0/0:6:6,0:6:182:0:0:0,-1.80618,-16.6759	0/0:9:9,0:9:331:0:0:0,-2.70927,-30.1389	1/1:7:0,7:0:0:7:261:-23.8476,-2.10721,0
CM009151.1	4	52304664	0	C	T	1142.81	0	AB=0.545455;ABP=3.79993;AC=7;AF=0.4375;AN=16;AO=42;CIGAR=1X;DP=84;DPB=84;DPRA=1.69091;EPP=8.18047;EPPR=3.0103;GTI=0;LEN=1;MEANALT=1;MQM=60;MQMR=60;NS=8;NUMALT=1;ODDS=2.07479;PAIRED=1;PAIREDR=1;PAO=0;PQA=0;PQR=0;PRO=0;QA=1556;QR=1535;RO=42;RPL=18;RPP=4.87156;RPPR=3.83753;RPR=24;RUN=1;SAF=24;SAP=4.87156;SAR=18;SRF=14;SRP=13.1438;SRR=28;TYPE=snp;technology.illumina=1;ANN=T|intergenic_region|MODIFIER…	GT:DP:AD:RO:QR:AO:QA:GL	0/1:20:7,13:7:259:13:489:-38.335,0,-17.6447	0/0:16:16,0:16:581:0:0:0,-4.81648,-52.6172	0/1:11:6,5:6:216:5:179:-13.1483,0,-16.476	0/1:13:7,6:7:255:6:228:-16.9716,0,-19.3857	1/1:6:0,6:0:0:6:227:-20.7938,-1.80618,0	0/0:2:2,0:2:74:0:0:0,-0.60206,-7.02577	0/0:4:4,0:4:150:0:0:0,-1.20412,-13.8658	1/1:12:0,12:0:0:12:433:-39.308,-3.61236,0
CM009151.1	4	52304720	0	A	G	1116.89	0	AB=0.428571;ABP=5.18177;AC=7;AF=0.4375;AN=16;AO=41;CIGAR=1X;DP=104;DPB=104;DPRA=1.18286;EPP=3.48696;EPPR=12.9715;GTI=0;LEN=1;MEANALT=1;MQM=60;MQMR=60;NS=8;NUMALT=1;ODDS=3.75215;PAIRED=1;PAIREDR=1;PAO=0;PQA=0;PQR=0;PRO=0;QA=1544;QR=2369;RO=63;RPL=21;RPP=3.06326;RPPR=12.9715;RPR=20;RUN=1;SAF=27;SAP=11.961;SAR=14;SRF=29;SRP=3.872;SRR=34;TYPE=snp;technology.illumina=1;ANN=G|intergenic_region|MODIFIER…	GT:DP:AD:RO:QR:AO:QA:GL	0/1:23:11,12:11:415:12:450:-33.9239,0,-30.7777	0/0:22:22,0:22:822:0:0:0,-6.62266,-74.3045	0/1:15:10,5:10:374:5:190:-12.952,0,-29.4959	0/1:11:7,4:7:266:4:148:-10.3701,0,-20.9912	1/1:6:0,6:0:0:6:224:-20.5198,-1.80618,0	0/0:6:6,0:6:226:0:0:0,-1.80618,-20.7027	0/0:7:7,0:7:266:0:0:0,-2.10721,-24.3025	1/1:14:0,14:0:0:14:532:-48.2253,-4.21442,0
CM009151.1	4	52306428	0	T	C	1177.21	0	AB=0.555556;ABP=3.73412;AC=7;AF=0.4375;AN=16;AO=41;CIGAR=1X;DP=90;DPB=90;DPRA=0.859459;EPP=3.48696;EPPR=5.18177;GTI=0;LEN=1;MEANALT=1;MQM=60;MQMR=60;NS=8;NUMALT=1;ODDS=5.11224;PAIRED=1;PAIREDR=1;PAO=0;PQA=0;PQR=0;PRO=0;QA=1529;QR=1837;RO=49;RPL=19;RPP=3.48696;RPPR=4.11819;RPR=22;RUN=1;SAF=17;SAP=5.60547;SAR=24;SRF=17;SRP=12.9813;SRR=32;TYPE=snp;technology.illumina=1;ANN=C|intergenic_region|MODIFI…	GT:DP:AD:RO:QR:AO:QA:GL	0/1:14:8,6:8:304:6:227:-16.5794,0,-23.5056	0/0:22:22,0:22:829:0:0:0,-6.62266,-74.9352	0/1:6:1,5:1:38:5:190:-15.6613,0,-1.99109	0/1:7:3,4:3:109:4:152:-11.9427,0,-8.06022	1/1:19:0,19:0:0:19:697:-63.0532,-5.71957,0	0/0:5:5,0:5:181:0:0:0,-1.50515,-16.643	0/0:10:10,0:10:376:0:0:0,-3.0103,-34.1926	1/1:7:0,7:0:0:7:263:-24.0295,-2.10721,0
CM009151.1	4	52308491	0	C	T	771.188	0	AB=0.526316;ABP=3.23888;AC=7;AF=0.4375;AN=16;AO=32;CIGAR=1X;DP=69;DPB=69;DPRA=1.57895;EPP=3.28173;EPPR=3.06899;GTI=0;LEN=1;MEANALT=1;MQM=60;MQMR=60;NS=8;NUMALT=1;ODDS=2.82119;PAIRED=0.96875;PAIREDR=1;PAO=0;PQA=0;PQR=0;PRO=0;QA=1115;QR=1327;RO=37;RPL=12;RPP=7.35324;RPPR=10.1116;RPR=20;RUN=1;SAF=17;SAP=3.28173;SAR=15;SRF=21;SRP=4.47751;SRR=16;TYPE=snp;technology.illumina=1;ANN=T|intergenic_region|M…	GT:DP:AD:RO:QR:AO:QA:GL	0/1:22:11,11:11:386:11:385:-28.3577,0,-28.4466	0/0:11:11,0:11:405:0:0:0,-3.31133,-36.7956	0/1:9:3,6:3:101:6:208:-16.348,0,-6.71217	0/1:7:4,3:4:152:3:88:-6.10228,0,-11.9427	1/1:6:0,6:0:0:6:217:-19.8798,-1.80618,0	0/0:2:2,0:2:76:0:0:0,-0.60206,-7.21481	0/0:6:6,0:6:207:0:0:0,-1.80618,-18.9669	1/1:6:0,6:0:0:6:217:-19.8794,-1.80618,0
CM009151.1	4	52309141	0	G	T	1465.45	0	AB=0.527778;ABP=3.25157;AC=7;AF=0.4375;AN=16;AO=50;CIGAR=1X;DP=99;DPB=99;DPRA=1.25625;EPP=3.70517;EPPR=6.59988;GTI=0;LEN=1;MEANALT=1;MQM=60;MQMR=60;NS=8;NUMALT=1;ODDS=2.52417;PAIRED=1;PAIREDR=1;PAO=0;PQA=0;PQR=0;PRO=0;QA=1883;QR=1790;RO=49;RPL=23;RPP=3.70517;RPPR=10.4997;RPR=27;RUN=1;SAF=26;SAP=3.18402;SAR=24;SRF=24;SRP=3.05462;SRR=25;TYPE=snp;technology.illumina=1;ANN=T|intergenic_region|MODIFIE…	GT:DP:AD:RO:QR:AO:QA:GL	0/1:20:11,9:11:395:9:336:-24.5728,0,-29.8637	0/0:20:20,0:20:742:0:0:0,-6.0206,-67.108	0/1:8:4,4:4:129:4:145:-10.9962,0,-9.51718	0/1:8:2,6:2:76:6:226:-18.2943,0,-4.80657	1/1:14:0,14:0:0:14:531:-48.1351,-4.21442,0	0/0:3:3,0:3:114:0:0:0,-0.90309,-10.6324	0/0:9:9,0:9:334:0:0:0,-2.70927,-30.4117	1/1:17:0,17:0:0:17:645:-58.3879,-5.11751,0
CM009151.1	4	52314014	0	CTTTTTTTTTAGC	CTTTTTTTTTTAGC	547.432	0	AB=0.36;ABP=7.26639;AC=7;AF=0.4375;AN=16;AO=25;CIGAR=1M1I12M;DP=78;DPB=80.1538;DPRA=0.737143;EPP=5.18177;EPPR=4.16534;GTI=0;LEN=1;MEANALT=1.8;MQM=60;MQMR=60;NS=8;NUMALT=1;ODDS=1.58522;PAIRED=1;PAIREDR=1;PAO=0;PQA=0;PQR=0;PRO=0;QA=828;QR=1675;RO=47;RPL=13;RPP=3.09716;RPPR=6.75262;RPR=12;RUN=1;SAF=13;SAP=3.09716;SAR=12;SRF=22;SRP=3.42611;SRR=25;TYPE=ins;technology.illumina=1;ANN=CTTTTTTTTTTAGC|inte…	GT:DP:AD:RO:QR:AO:QA:GL	0/1:11:4,6:4:152:6:202:-15.3186,0,-10.8437	0/0:21:19,0:19:694:0:0:0,-5.71957,-62.5247	0/1:8:6,2:6:215:2:48:-2.15072,0,-17.29	0/1:6:4,1:4:151:1:38:-1.91239,0,-12.0735	1/1:13:0,12:0:0:12:417:-37.6165,-3.61236,0	0/0:6:6,0:6:210:0:0:0,-1.80618,-19.2411	0/0:8:8,0:8:253:0:0:0,-2.40824,-23.08	1/1:5:0,4:0:0:4:123:-11.1902,-1.20412,0
CM009151.1	4	52314458	0	G	A	961.878	0	AB=0.615385;ABP=6.01695;AC=7;AF=0.4375;AN=16;AO=35;CIGAR=1X;DP=79;DPB=79;DPRA=0.794118;EPP=4.56135;EPPR=3.20771;GTI=0;LEN=1;MEANALT=1;MQM=60;MQMR=60;NS=8;NUMALT=1;ODDS=5.52225;PAIRED=1;PAIREDR=1;PAO=0;PQA=0;PQR=0;PRO=0;QA=1283;QR=1623;RO=44;RPL=17;RPP=3.07234;RPPR=10.1169;RPR=18;RUN=1;SAF=18;SAP=3.07234;SAR=17;SRF=23;SRP=3.20771;SRR=21;TYPE=snp;technology.illumina=1;ANN=A|intergenic_region|MODIFI…	GT:DP:AD:RO:QR:AO:QA:GL	0/1:10:3,7:3:114:7:237:-18.6457,0,-7.62205	0/0:14:14,0:14:512:0:0:0,-4.21442,-46.4166	0/1:10:4,6:4:143:6:217:-16.8699,0,-10.2103	0/1:6:3,3:3:114:3:114:-8.82617,0,-8.82617	1/1:12:0,12:0:0:12:456:-41.3902,-3.61236,0	0/0:8:8,0:8:303:0:0:0,-2.40824,-27.6293	0/0:12:12,0:12:437:0:0:0,-3.61236,-39.6715	1/1:7:0,7:0:0:7:259:-23.6645,-2.10721,0
CM009151.1	4	52315356	0	A	G	1246.93	0	AB=0.541667;ABP=3.73412;AC=7;AF=0.4375;AN=16;AO=45;CIGAR=1X;DP=100;DPB=100;DPRA=1.21818;EPP=6.91895;EPPR=11.8936;GTI=0;LEN=1;MEANALT=1;MQM=60;MQMR=60;NS=8;NUMALT=1;ODDS=4.59167;PAIRED=1;PAIREDR=1;PAO=0;PQA=0;PQR=0;PRO=0;QA=1679;QR=1998;RO=55;RPL=24;RPP=3.44459;RPPR=3.99733;RPR=21;RUN=1;SAF=21;SAP=3.44459;SAR=24;SRF=28;SRP=3.04978;SRR=27;TYPE=snp;technology.illumina=1;ANN=G|intergenic_region|MODIF…	GT:DP:AD:RO:QR:AO:QA:GL	0/1:20:11,9:11:410:9:336:-24.5728,0,-31.2278	0/0:17:17,0:17:585:0:0:0,-5.11751,-52.9633	0/1:14:5,9:5:182:9:339:-26.6511,0,-12.52	0/1:14:6,8:6:219:8:299:-23.0514,0,-15.8477	1/1:12:0,12:0:0:12:441:-40.0333,-3.61236,0	0/0:4:4,0:4:149:0:0:0,-1.20412,-13.7737	0/0:12:12,0:12:453:0:0:0,-3.61236,-41.1192	1/1:7:0,7:0:0:7:264:-24.1206,-2.10721,0
CM009151.1	4	52326752	0	G	A	924.479	0	AB=0.472222;ABP=3.25157;AC=7;AF=0.4375;AN=16;AO=34;CIGAR=1X;DP=87;DPB=87;DPRA=0.935294;EPP=4.03217;EPPR=7.96781;GTI=0;LEN=1;MEANALT=1;MQM=60;MQMR=60;NS=8;NUMALT=1;ODDS=5.113;PAIRED=1;PAIREDR=1;PAO=0;PQA=0;PQR=0;PRO=0;QA=1279;QR=1925;RO=53;RPL=14;RPP=5.30951;RPPR=5.01789;RPR=20;RUN=1;SAF=19;SAP=4.03217;SAR=15;SRF=25;SRP=3.37904;SRR=28;TYPE=snp;technology.illumina=1;ANN=A|intron_variant|MODIFIER|LO…	GT:DP:AD:RO:QR:AO:QA:GL	0/1:19:10,9:10:356:9:342:-25.418,0,-26.6546	0/0:17:17,0:17:628:0:0:0,-5.11751,-56.8538	0/1:5:3,2:3:113:2:76:-5.70966,0,-9.03439	0/1:12:6,6:6:228:6:225:-16.9991,0,-17.2726	1/1:8:0,8:0:0:8:297:-27.0833,-2.40824,0	0/0:10:10,0:10:356:0:0:0,-3.0103,-32.3741	0/0:7:7,0:7:244:0:0:0,-2.10721,-22.2936	1/1:9:0,9:0:0:9:339:-30.8658,-2.70927,0
CM009151.1	4	52328889	0	G	A	652.534	0	AB=0.36;ABP=11.5225;AC=7;AF=0.4375;AN=16;AO=28;CIGAR=1X;DP=109;DPB=109;DPRA=0.734694;EPP=7.97367;EPPR=12.6881;GTI=2;LEN=1;MEANALT=1;MQM=60;MQMR=60;NS=8;NUMALT=1;ODDS=1.18933;PAIRED=1;PAIREDR=1;PAO=0;PQA=0;PQR=0;PRO=0;QA=1046;QR=3003;RO=81;RPL=12;RPP=4.25114;RPPR=6.2541;RPR=16;RUN=1;SAF=16;SAP=4.25114;SAR=12;SRF=38;SRP=3.68051;SRR=43;TYPE=snp;technology.illumina=1;ANN=A|intron_variant|MODIFIER|LOC…	GT:DP:AD:RO:QR:AO:QA:GL	0/1:26:17,9:17:635:9:333:-22.493,0,-49.6589	0/0:27:27,0:27:1002:0:0:0,-8.12781,-90.4874	0/1:12:8,4:8:291:4:147:-9.97676,0,-22.9251	0/1:12:7,5:7:262:5:186:-13.4886,0,-20.3259	1/1:6:0,6:0:0:6:228:-20.885,-1.80618,0	0/0:7:7,0:7:251:0:0:0,-2.10721,-22.9335	0/0:15:15,0:15:562:0:0:0,-4.51545,-50.9205	1/1:4:0,4:0:0:4:152:-14.0499,-1.20412,0
CM009151.1	4	52330570	0	A	G	1271.01	0	AB=0.613636;ABP=7.94546;AC=7;AF=0.4375;AN=16;AO=45;CIGAR=1X;DP=100;DPB=100;DPRA=0.978947;EPP=3.05855;EPPR=7.78754;GTI=0;LEN=1;MEANALT=1;MQM=60;MQMR=60;NS=8;NUMALT=1;ODDS=6.59793;PAIRED=1;PAIREDR=1;PAO=0;PQA=0;PQR=0;PRO=0;QA=1689;QR=2048;RO=55;RPL=21;RPP=3.44459;RPPR=4.94488;RPR=24;RUN=1;SAF=20;SAP=4.21667;SAR=25;SRF=24;SRP=4.94488;SRR=31;TYPE=snp;technology.illumina=1;ANN=G|intron_variant|MODIFIE…	GT:DP:AD:RO:QR:AO:QA:GL	0/1:21:12,9:12:441:9:332:-23.9071,0,-33.7103	0/0:23:23,0:23:853:0:0:0,-6.92369,-77.0917	0/1:13:3,10:3:113:10:373:-30.0075,0,-6.62615	0/1:10:2,8:2:75:8:304:-24.7098,0,-4.11004	1/1:10:0,10:0:0:10:376:-34.1926,-3.0103,0	0/0:7:7,0:7:264:0:0:0,-2.10721,-24.1207	0/0:8:8,0:8:302:0:0:0,-2.40824,-27.5385	1/1:8:0,8:0:0:8:304:-27.7201,-2.40824,0
CM009151.1	4	52331614	0	A	G	902.388	0	AB=0.487805;ABP=3.06326;AC=7;AF=0.4375;AN=16;AO=34;CIGAR=1X;DP=92;DPB=92;DPRA=0.891892;EPP=3.26577;EPPR=3.35316;GTI=0;LEN=1;MEANALT=1.2;MQM=60;MQMR=60;NS=8;NUMALT=1;ODDS=1.91897;PAIRED=1;PAIREDR=1;PAO=0;PQA=0;PQR=0;PRO=0;QA=1270;QR=2124;RO=57;RPL=19;RPP=4.03217;RPPR=3.35316;RPR=15;RUN=1;SAF=19;SAP=4.03217;SAR=15;SRF=29;SRP=3.0484;SRR=28;TYPE=snp;technology.illumina=1;ANN=G|intron_variant|MODIFIER…	GT:DP:AD:RO:QR:AO:QA:GL	0/1:17:8,9:8:299:9:338:-25.6575,0,-22.1483	0/0:24:24,0:24:900:0:0:0,-7.22472,-81.3202	0/1:11:5,5:5:190:5:181:-13.3627,0,-14.1855	0/1:13:7,6:7:266:6:224:-16.6064,0,-20.3891	1/1:10:0,10:0:0:10:375:-34.1022,-3.0103,0	0/0:3:3,0:3:114:0:0:0,-0.90309,-10.6324	0/0:10:10,0:10:355:0:0:0,-3.0103,-32.2835	1/1:4:0,4:0:0:4:152:-14.0499,-1.20412,0
CM009151.1	4	52333399	0	A	G	859.881	0	AB=0.416667;ABP=5.18177;AC=7;AF=0.4375;AN=16;AO=33;CIGAR=1X;DP=94;DPB=94;DPRA=0.81;EPP=8.34028;EPPR=5.89373;GTI=0;LEN=1;MEANALT=1;MQM=60;MQMR=60;NS=8;NUMALT=1;ODDS=4.80911;PAIRED=1;PAIREDR=1;PAO=0;PQA=0;PQR=0;PRO=0;QA=1220;QR=2284;RO=61;RPL=21;RPP=8.34028;RPPR=3.0459;RPR=12;RUN=1;SAF=18;SAP=3.60252;SAR=15;SRF=38;SRP=11.0198;SRR=23;TYPE=snp;technology.illumina=1;ANN=G|intron_variant|MODIFIER|LOC10…	GT:DP:AD:RO:QR:AO:QA:GL	0/1:17:11,6:11:404:6:220:-15.0371,0,-31.5862	0/0:29:29,0:29:1090:0:0:0,-8.72987,-98.4085	0/1:8:5,3:5:184:3:112:-8.03849,0,-14.5096	0/1:11:5,6:5:190:6:228:-17.5736,0,-14.1561	1/1:9:0,9:0:0:9:318:-28.9577,-2.70927,0	0/0:3:3,0:3:113:0:0:0,-0.90309,-10.5395	0/0:8:8,0:8:303:0:0:0,-2.40824,-27.6293	1/1:9:0,9:0:0:9:342:-31.1376,-2.70927,0
CM009151.1	4	52334887	0	C	T	1118.17	0	AB=0.459459;ABP=3.5385;AC=7;AF=0.4375;AN=16;AO=41;CIGAR=1X;DP=93;DPB=93;DPRA=1.14375;EPP=5.60547;EPPR=11.1951;GTI=0;LEN=1;MEANALT=1;MQM=60;MQMR=60;NS=8;NUMALT=1;ODDS=3.38615;PAIRED=1;PAIREDR=0.980769;PAO=0;PQA=0;PQR=0;PRO=0;QA=1497;QR=1951;RO=52;RPL=19;RPP=3.48696;RPPR=3.0103;RPR=22;RUN=1;SAF=19;SAP=3.48696;SAR=22;SRF=29;SRP=4.51363;SRR=23;TYPE=snp;technology.illumina=1;ANN=T|intron_variant|MODIF…	GT:DP:AD:RO:QR:AO:QA:GL	0/1:14:7,7:7:266:7:253:-18.9019,0,-20.0881	0/0:23:23,0:23:861:0:0:0,-6.92369,-77.8128	0/1:11:7,4:7:262:4:147:-10.2778,0,-20.6272	0/1:12:6,6:6:223:6:220:-16.5422,0,-16.8163	1/1:17:0,17:0:0:17:622:-56.3097,-5.11751,0	0/0:2:2,0:2:76:0:0:0,-0.60206,-7.21481	0/0:7:7,0:7:263:0:0:0,-2.10721,-24.0297	1/1:7:0,7:0:0:7:255:-23.2991,-2.10721,0
CM009151.1	4	52335026	0	C	A	880.478	0	AB=0.421053;ABP=5.06748;AC=7;AF=0.4375;AN=16;AO=33;CIGAR=1X;DP=91;DPB=91;DPRA=0.916667;EPP=4.65535;EPPR=8.40154;GTI=0;LEN=1;MEANALT=1;MQM=60;MQMR=60;NS=8;NUMALT=1;ODDS=3.7389;PAIRED=1;PAIREDR=1;PAO=0;PQA=0;PQR=0;PRO=0;QA=1237;QR=2097;RO=58;RPL=17;RPP=3.0761;RPPR=3.60933;RPR=16;RUN=1;SAF=16;SAP=3.0761;SAR=17;SRF=34;SRP=6.75422;SRR=24;TYPE=snp;technology.illumina=1;ANN=A|intron_variant|MODIFIER|LOC…	GT:DP:AD:RO:QR:AO:QA:GL	0/1:19:10,9:10:369:9:338:-25.0551,0,-27.8385	0/0:20:20,0:20:750:0:0:0,-6.0206,-67.8292	0/1:8:6,2:6:176:2:75:-4.7121,0,-13.7168	0/1:11:6,5:6:221:5:187:-13.8814,0,-16.9344	1/1:10:0,10:0:0:10:371:-33.7396,-3.0103,0	0/0:7:7,0:7:242:0:0:0,-2.10721,-22.115	0/0:9:9,0:9:339:0:0:0,-2.70927,-30.8655	1/1:7:0,7:0:0:7:266:-24.3025,-2.10721,0
CM009151.1	4	52340522	0	C	T	1129.19	0	AB=0.4;ABP=7.35324;AC=7;AF=0.4375;AN=16;AO=42;CIGAR=1X;DP=115;DPB=115;DPRA=1.00465;EPP=3.21711;EPPR=8.03741;GTI=0;LEN=1;MEANALT=1;MQM=60;MQMR=60;NS=8;NUMALT=1;ODDS=4.23899;PAIRED=1;PAIREDR=1;PAO=0;PQA=0;PQR=0;PRO=0;QA=1556;QR=2576;RO=73;RPL=20;RPP=3.21711;RPPR=5.41974;RPR=22;RUN=1;SAF=20;SAP=3.21711;SAR=22;SRF=40;SRP=4.46786;SRR=33;TYPE=snp;technology.illumina=1;ANN=T|intron_variant|MODIFIER|LOC1…	GT:DP:AD:RO:QR:AO:QA:GL	0/1:24:12,12:12:446:12:446:-33.2606,0,-33.2606	0/0:25:25,0:25:867:0:0:0,-7.52575,-78.3283	0/1:14:10,4:10:373:4:152:-9.83547,0,-29.7064	0/1:12:8,4:8:233:4:139:-9.23743,0,-17.6373	1/1:14:0,14:0:0:14:515:-46.6881,-4.21442,0	0/0:10:10,0:10:372:0:0:0,-3.0103,-33.8296	0/0:8:8,0:8:285:0:0:0,-2.40824,-25.9916	1/1:8:0,8:0:0:8:304:-27.7201,-2.40824,0
CM009151.1	4	52342181	0	A	G	1013.54	0	AB=0.583333;ABP=5.18177;AC=7;AF=0.4375;AN=16;AO=38;CIGAR=1X;DP=99;DPB=99;DPRA=0.691304;EPP=3.23888;EPPR=5.89373;GTI=0;LEN=1;MEANALT=1;MQM=60;MQMR=60;NS=8;NUMALT=1;ODDS=3.50042;PAIRED=1;PAIREDR=1;PAO=0;PQA=0;PQR=0;PRO=0;QA=1381;QR=2267;RO=61;RPL=15;RPP=6.66752;RPPR=3.90025;RPR=23;RUN=1;SAF=21;SAP=3.9246;SAR=17;SRF=24;SRP=9.02635;SRR=37;TYPE=snp;technology.illumina=1;ANN=G|intron_variant|MODIFIER|L…	GT:DP:AD:RO:QR:AO:QA:GL	0/1:16:5,11:5:189:11:385:-30.1624,0,-12.5595	0/0:22:22,0:22:801:0:0:0,-6.62266,-72.4062	0/1:12:6,6:6:226:6:223:-16.8165,0,-17.0902	0/1:8:4,4:4:152:4:147:-11.1812,0,-11.6417	1/1:6:0,6:0:0:6:223:-20.4284,-1.80618,0	0/0:8:8,0:8:301:0:0:0,-2.40824,-27.4477	0/0:16:16,0:16:598:0:0:0,-4.81648,-54.1578	1/1:11:0,11:0:0:11:403:-36.6144,-3.31133,0
CM009151.1	4	52344597	0	C	G	671.586	0	AB=0.363636;ABP=8.34028;AC=7;AF=0.4375;AN=16;AO=27;CIGAR=1X;DP=89;DPB=89;DPRA=0.702439;EPP=9.52472;EPPR=5.89373;GTI=0;LEN=1;MEANALT=1;MQM=60;MQMR=60;NS=8;NUMALT=1;ODDS=2.40703;PAIRED=1;PAIREDR=1;PAO=0;PQA=0;PQR=0;PRO=0;QA=1004;QR=2229;RO=61;RPL=12;RPP=3.73412;RPPR=7.31765;RPR=15;RUN=1;SAF=11;SAP=5.02092;SAR=16;SRF=23;SRP=11.0198;SRR=38;TYPE=snp;technology.illumina=1;ANN=G|intron_variant|MODIFIER|…	GT:DP:AD:RO:QR:AO:QA:GL	0/1:18:12,6:12:406:6:228:-15.4664,0,-31.437	0/0:24:24,0:24:886:0:0:0,-7.22472,-80.0582	0/1:9:4,5:4:152:5:181:-13.9334,0,-11.3406	0/1:6:5,1:5:190:1:37:-1.89165,0,-15.6613	1/1:7:0,7:0:0:7:263:-24.0295,-2.10721,0	0/0:3:3,0:3:114:0:0:0,-0.90309,-10.6324	0/0:14:13,0:13:481:0:0:0,-3.91339,-43.4579	1/1:8:0,8:0:0:8:295:-26.901,-2.40824,0
CM009151.1	4	52345704	0	A	G	1384.69	0	AB=0.625;ABP=8.43898;AC=7;AF=0.4375;AN=16;AO=49;CIGAR=1X;DP=99;DPB=99;DPRA=1.09714;EPP=3.05462;EPPR=9.26414;GTI=0;LEN=1;MEANALT=1;MQM=60;MQMR=59.6;NS=8;NUMALT=1;ODDS=5.10877;PAIRED=1;PAIREDR=1;PAO=0;PQA=0;PQR=0;PRO=0;QA=1805;QR=1834;RO=50;RPL=23;RPP=3.40914;RPPR=3.0103;RPR=26;RUN=1;SAF=26;SAP=3.40914;SAR=23;SRF=30;SRP=7.35324;SRR=20;TYPE=snp;technology.illumina=1;ANN=G|intron_variant|MODIFIER|LOC…	GT:DP:AD:RO:QR:AO:QA:GL	0/1:19:7,12:7:262:12:444:-34.5849,0,-18.2187	0/0:16:16,0:16:567:0:0:0,-4.81648,-51.3457	0/1:7:1,6:1:38:6:225:-18.5043,0,-1.69006	0/1:14:7,7:7:266:7:254:-18.9938,0,-20.0881	1/1:10:0,10:0:0:10:379:-34.4647,-3.0103,0	0/0:8:8,0:8:292:0:0:0,-2.40824,-26.6291	0/0:11:11,0:11:409:0:0:0,-3.31133,-37.1582	1/1:14:0,14:0:0:14:503:-45.5998,-4.21442,0
CM009151.1	4	52346431	0	A	G	977.467	0	AB=0.466667;ABP=3.44459;AC=7;AF=0.4375;AN=16;AO=38;CIGAR=1X;DP=101;DPB=101;DPRA=0.953846;EPP=3.23888;EPPR=7.18091;GTI=0;LEN=1;MEANALT=1;MQM=60;MQMR=60;NS=8;NUMALT=1;ODDS=4.676;PAIRED=1;PAIREDR=1;PAO=0;PQA=0;PQR=0;PRO=0;QA=1368;QR=2360;RO=63;RPL=18;RPP=3.23888;RPPR=3.04477;RPR=20;RUN=1;SAF=18;SAP=3.23888;SAR=20;SRF=30;SRP=3.32051;SRR=33;TYPE=snp;technology.illumina=1;ANN=G|intron_variant|MODIFIER|…	GT:DP:AD:RO:QR:AO:QA:GL	0/1:12:8,4:8:304:4:138:-9.14496,0,-24.1077	0/0:21:21,0:21:783:0:0:0,-6.32163,-70.7949	0/1:15:7,8:7:260:8:275:-20.5623,0,-19.2409	0/1:18:9,9:9:340:9:325:-24.1738,0,-25.5378	1/1:9:0,9:0:0:9:326:-29.6854,-2.70927,0	0/0:6:6,0:6:218:0:0:0,-1.80618,-19.971	0/0:12:12,0:12:455:0:0:0,-3.61236,-41.2999	1/1:8:0,8:0:0:8:304:-27.7201,-2.40824,0
CM009151.1	4	52349777	0	CTTTTTTTCAA	CTTTTTTTTCAA	1023.41	0	AB=0.44186;ABP=4.27278;AC=7;AF=0.4375;AN=16;AO=38;CIGAR=1M1I10M;DP=96;DPB=99.4545;DPRA=1.09412;EPP=3.9246;EPPR=8.40154;GTI=0;LEN=1;MEANALT=1;MQM=60;MQMR=60;NS=8;NUMALT=1;ODDS=5.2028;PAIRED=1;PAIREDR=1;PAO=0;PQA=0;PQR=0;PRO=0;QA=1421;QR=2148;RO=58;RPL=25;RPP=11.239;RPPR=3.0103;RPR=13;RUN=1;SAF=16;SAP=5.06748;SAR=22;SRF=30;SRP=3.16006;SRR=28;TYPE=ins;technology.illumina=1;ANN=CTTTTTTTTCAA|intron_va…	GT:DP:AD:RO:QR:AO:QA:GL	0/1:15:6,9:6:214:9:342:-26.6222,0,-15.09	0/0:14:14,0:14:527:0:0:0,-4.21442,-47.7743	0/1:12:7,5:7:261:5:180:-12.9378,0,-20.2355	0/1:16:11,5:11:410:5:190:-12.651,0,-32.4324	1/1:11:0,11:0:0:11:406:-36.8846,-3.31133,0	0/0:6:6,0:6:223:0:0:0,-1.80618,-20.4292	0/0:14:14,0:14:513:0:0:0,-4.21442,-46.5089	1/1:8:0,8:0:0:8:303:-27.6293,-2.40824,0
CM009151.1	4	52353423	0	C	T	908.959	0	AB=0.545455;ABP=3.60252;AC=7;AF=0.4375;AN=16;AO=34;CIGAR=1X;DP=86;DPB=86;DPRA=0.794595;EPP=3.26577;EPPR=3.17734;GTI=0;LEN=1;MEANALT=1;MQM=60;MQMR=60;NS=8;NUMALT=1;ODDS=3.13892;PAIRED=1;PAIREDR=1;PAO=0;PQA=0;PQR=0;PRO=0;QA=1250;QR=1925;RO=52;RPL=18;RPP=3.26577;RPPR=4.51363;RPR=16;RUN=1;SAF=14;SAP=5.30951;SAR=20;SRF=26;SRP=3.0103;SRR=26;TYPE=snp;technology.illumina=1;ANN=T|intron_variant|MODIFIER|L…	GT:DP:AD:RO:QR:AO:QA:GL	0/1:13:8,5:8:294:5:190:-13.554,0,-22.8964	0/0:25:25,0:25:909:0:0:0,-7.52575,-82.1215	0/1:9:4,5:4:152:5:164:-12.3702,0,-11.3406	0/1:11:3,8:3:114:8:304:-24.4087,0,-7.32102	1/1:11:0,11:0:0:11:402:-36.5241,-3.31133,0	0/0:5:5,0:5:190:0:0:0,-1.50515,-17.4674	0/0:7:7,0:7:266:0:0:0,-2.10721,-24.3025	1/1:5:0,5:0:0:5:190:-17.4674,-1.50515,0
CM009151.1	4	52355361	0	G	A	830.295	0	AB=0.552632;ABP=3.9246;AC=7;AF=0.4375;AN=16;AO=34;CIGAR=1X;DP=84;DPB=84;DPRA=0.927273;EPP=15.5282;EPPR=3.70517;GTI=0;LEN=1;MEANALT=1;MQM=60;MQMR=60;NS=8;NUMALT=1;ODDS=1.2702;PAIRED=1;PAIREDR=0.96;PAO=0;PQA=0;PQR=0;PRO=0;QA=1192;QR=1849;RO=50;RPL=16;RPP=3.26577;RPPR=7.35324;RPR=18;RUN=1;SAF=20;SAP=5.30951;SAR=14;SRF=27;SRP=3.70517;SRR=23;TYPE=snp;technology.illumina=1;ANN=A|intron_variant|MODIFIER…	GT:DP:AD:RO:QR:AO:QA:GL	0/1:19:8,11:8:304:11:357:-26.7174,0,-22.0005	0/0:14:14,0:14:525:0:0:0,-4.21442,-47.593	0/1:9:3,6:3:113:6:226:-17.9933,0,-7.83027	0/1:10:6,4:6:209:4:123:-8.36163,0,-16.1374	1/1:11:0,11:0:0:11:410:-37.2487,-3.31133,0	0/0:7:7,0:7:251:0:0:0,-2.10721,-22.9335	0/0:12:12,0:12:447:0:0:0,-3.61236,-40.5766	1/1:2:0,2:0:0:2:76:-7.21481,-0.60206,0
CM009151.1	4	52356347	0	T	C	1229.54	0	AB=0.440678;ABP=4.81373;AC=7;AF=0.4375;AN=16;AO=45;CIGAR=1X;DP=109;DPB=109;DPRA=1.50968;EPP=3.05855;EPPR=4.23175;GTI=0;LEN=1;MEANALT=1;MQM=60;MQMR=60;NS=8;NUMALT=1;ODDS=5.65172;PAIRED=1;PAIREDR=1;PAO=0;PQA=0;PQR=0;PRO=0;QA=1697;QR=2354;RO=64;RPL=19;RPP=5.37479;RPPR=3.55317;RPR=26;RUN=1;SAF=26;SAP=5.37479;SAR=19;SRF=21;SRP=19.4321;SRR=43;TYPE=snp;technology.illumina=1;ANN=C|intron_variant|MODIFIER…	GT:DP:AD:RO:QR:AO:QA:GL	0/1:34:16,18:16:608:18:679:-51.2097,0,-44.8254	0/0:14:14,0:14:520:0:0:0,-4.21442,-47.141	0/1:11:8,3:8:276:3:114:-7.32102,0,-21.8579	0/1:14:9,5:9:310:5:190:-13.253,0,-24.0133	1/1:9:0,9:0:0:9:340:-30.9564,-2.70927,0	0/0:4:4,0:4:152:0:0:0,-1.20412,-14.0499	0/0:13:13,0:13:488:0:0:0,-3.91339,-44.2654	1/1:10:0,10:0:0:10:374:-34.0116,-3.0103,0
CM009151.1	4	52359062	0	G	A	907.941	0	AB=0.71875;ABP=16.3106;AC=7;AF=0.4375;AN=16;AO=34;CIGAR=1X;DP=78;DPB=78;DPRA=0.737143;EPP=4.03217;EPPR=3.20771;GTI=0;LEN=1;MEANALT=1;MQM=60;MQMR=60;NS=8;NUMALT=1;ODDS=2.59551;PAIRED=1;PAIREDR=1;PAO=0;PQA=0;PQR=0;PRO=0;QA=1243;QR=1590;RO=44;RPL=15;RPP=4.03217;RPPR=3.20771;RPR=19;RUN=1;SAF=16;SAP=3.26577;SAR=18;SRF=22;SRP=3.0103;SRR=22;TYPE=snp;technology.illumina=1;ANN=A|intron_variant|MODIFIER|LO…	GT:DP:AD:RO:QR:AO:QA:GL	0/1:17:6,11:6:205:11:400:-31.2249,0,-13.6616	0/0:17:17,0:17:621:0:0:0,-5.11751,-56.2167	0/1:6:2,4:2:74:4:145:-11.5992,0,-5.21959	0/1:9:1,8:1:38:8:294:-24.1022,0,-1.088	1/1:3:0,3:0:0:3:114:-10.6324,-0.90309,0	0/0:11:11,0:11:394:0:0:0,-3.31133,-35.7944	0/0:7:7,0:7:258:0:0:0,-2.10721,-23.5741	1/1:8:0,8:0:0:8:290:-26.4466,-2.40824,0
CM009151.1	4	52359122	0	CAAAAAAAGCAAAAGT	CAAAAAAAAGCAAAAGT	1034.76	0	AB=0.617647;ABP=7.09778;AC=7;AF=0.4375;AN=16;AO=38;CIGAR=1M1I15M;DP=82;DPB=85;DPRA=1.04;EPP=3.9246;EPPR=14.9269;GTI=0;LEN=1;MEANALT=1.4;MQM=60;MQMR=60;NS=8;NUMALT=1;ODDS=4.57057;PAIRED=1;PAIREDR=1;PAO=1.5;PQA=55.5;PQR=55.5;PRO=1.5;QA=1399;QR=1500;RO=41;RPL=18;RPP=3.23888;RPPR=5.60547;RPR=20;RUN=1;SAF=23;SAP=6.66752;SAR=15;SRF=18;SRP=4.33437;SRR=23;TYPE=ins;technology.illumina=1;ANN=CAAAAAAAAGCAAA…	GT:DP:AD:RO:QR:AO:QA:GL	0/1:14:5,9:5:183:9:315:-24.4182,0,-12.5639	0/0:17:16,0:16:585:0:0:0,-4.81648,-52.8207	0/1:11:4,7:4:145:7:264:-20.8093,0,-10.0935	0/1:9:3,5:3:112:5:187:-14.4887,0,-7.73497	1/1:9:0,9:0:0:9:330:-30.0466,-2.70927,0	0/0:5:5,0:5:186:0:0:0,-1.50515,-17.1012	0/0:8:8,0:8:289:0:0:0,-2.40824,-26.3569	1/1:9:0,8:0:0:8:303:-27.4093,-2.40824,0
CM009151.1	4	52359585	0	G	A	1211.67	0	AB=0.425;ABP=4.96463;AC=7;AF=0.4375;AN=16;AO=43;CIGAR=1X;DP=97;DPB=97;DPRA=1.27742;EPP=3.0608;EPPR=3.17115;GTI=0;LEN=1;MEANALT=1;MQM=60;MQMR=60;NS=8;NUMALT=1;ODDS=6.12724;PAIRED=1;PAIREDR=1;PAO=0;PQA=0;PQR=0;PRO=0;QA=1610;QR=1999;RO=54;RPL=24;RPP=4.27278;RPPR=3.6537;RPR=19;RUN=1;SAF=24;SAP=4.27278;SAR=19;SRF=27;SRP=3.0103;SRR=27;TYPE=snp;technology.illumina=1;ANN=A|intron_variant|MODIFIER|LOC1000…	GT:DP:AD:RO:QR:AO:QA:GL	0/1:22:15,7:15:561:7:266:-17.6799,0,-44.2074	0/0:11:11,0:11:397:0:0:0,-3.31133,-36.0698	0/1:12:5,7:5:173:7:265:-20.5992,0,-12.295	0/1:6:3,3:3:114:3:114:-8.82617,0,-8.82617	1/1:17:0,17:0:0:17:629:-56.9445,-5.11751,0	0/0:6:6,0:6:226:0:0:0,-1.80618,-20.7026	0/0:14:14,0:14:528:0:0:0,-4.21442,-47.8642	1/1:9:0,9:0:0:9:336:-30.5934,-2.70927,0
CM009151.1	4	52360153	0	C	T	1072.25	0	AB=0.432432;ABP=4.47751;AC=7;AF=0.4375;AN=16;AO=39;CIGAR=1X;DP=90;DPB=90;DPRA=1.2;EPP=9.74743;EPPR=3.05288;GTI=0;LEN=1;MEANALT=1;MQM=60;MQMR=60;NS=8;NUMALT=1;ODDS=6.09447;PAIRED=1;PAIREDR=1;PAO=0;PQA=0;PQR=0;PRO=0;QA=1464;QR=1864;RO=51;RPL=15;RPP=7.52028;RPPR=5.09662;RPR=24;RUN=1;SAF=13;SAP=12.42;SAR=26;SRF=26;SRP=3.05288;SRR=25;TYPE=snp;technology.illumina=1;ANN=T|intron_variant|MODIFIER|LOC1000…	GT:DP:AD:RO:QR:AO:QA:GL	0/1:14:7,7:7:266:7:258:-19.3592,0,-20.0881	0/0:13:13,0:13:466:0:0:0,-3.91339,-42.2706	0/1:12:7,5:7:257:5:190:-13.8551,0,-19.8708	0/1:11:7,4:7:239:4:150:-10.5545,0,-18.5266	1/1:8:0,8:0:0:8:304:-27.7201,-2.40824,0	0/0:8:8,0:8:294:0:0:0,-2.40824,-26.811	0/0:9:9,0:9:342:0:0:0,-2.70927,-31.1376	1/1:15:0,15:0:0:15:562:-50.9208,-4.51545,0
CM009151.1	4	52361604	0	T	C	1367.63	0	AB=0.5;ABP=3.0103;AC=7;AF=0.4375;AN=16;AO=50;CIGAR=1X;DP=104;DPB=104;DPRA=1.55172;EPP=3.18402;EPPR=7.03155;GTI=0;LEN=1;MEANALT=1;MQM=60;MQMR=60;NS=8;NUMALT=1;ODDS=4.49938;PAIRED=1;PAIREDR=1;PAO=0;PQA=0;PQR=0;PRO=0;QA=1820;QR=1946;RO=54;RPL=24;RPP=3.18402;RPPR=4.45795;RPR=26;RUN=1;SAF=22;SAP=4.57376;SAR=28;SRF=22;SRP=7.03155;SRR=32;TYPE=snp;technology.illumina=1;ANN=C|intron_variant|MODIFIER|LOC10…	GT:DP:AD:RO:QR:AO:QA:GL	0/1:21:9,12:9:336:12:444:-33.9832,0,-24.2717	0/0:17:17,0:17:619:0:0:0,-5.11751,-56.0392	0/1:18:11,7:11:384:7:262:-18.5201,0,-29.4685	0/1:11:5,6:5:153:6:200:-15.0112,0,-10.7575	1/1:12:0,12:0:0:12:452:-41.0287,-3.61236,0	0/0:5:5,0:5:190:0:0:0,-1.50515,-17.4674	0/0:7:7,0:7:264:0:0:0,-2.10721,-24.1206	1/1:13:0,13:0:0:13:462:-41.9093,-3.91339,0
CM009151.1	4	52361616	0	C	A	1339.66	0	AB=0.52;ABP=3.18402;AC=7;AF=0.4375;AN=16;AO=48;CIGAR=1X;DP=103;DPB=103;DPRA=1.46;EPP=3.19126;EPPR=3.04978;GTI=0;LEN=1;MEANALT=1;MQM=60;MQMR=60;NS=8;NUMALT=1;ODDS=4.76644;PAIRED=1;PAIREDR=1;PAO=0;PQA=0;PQR=0;PRO=0;QA=1801;QR=1928;RO=55;RPL=26;RPP=3.73412;RPPR=3.04978;RPR=22;RUN=1;SAF=23;SAP=3.19126;SAR=25;SRF=23;SRP=6.20829;SRR=32;TYPE=snp;technology.illumina=1;ANN=A|intron_variant|MODIFIER|LOC100…	GT:DP:AD:RO:QR:AO:QA:GL	0/1:22:10,12:10:353:12:450:-34.225,0,-25.4795	0/0:18:18,0:18:623:0:0:0,-5.41854,-56.3855	0/1:17:10,7:10:338:7:262:-18.8211,0,-25.6266	0/1:11:4,7:4:151:7:266:-20.9912,0,-10.6466	1/1:11:0,11:0:0:11:413:-37.5201,-3.31133,0	0/0:5:5,0:5:190:0:0:0,-1.50515,-17.4674	0/0:7:7,0:7:259:0:0:0,-2.10721,-23.6645	1/1:12:1,11:1:14:11:410:-35.8484,-2.21237,0
CM009151.1	4	52362514	0	T	C	1174.5	0	AB=0.444444;ABP=4.45795;AC=7;AF=0.4375;AN=16;AO=45;CIGAR=1X;DP=115;DPB=115;DPRA=1.125;EPP=5.37479;EPPR=13.0611;GTI=0;LEN=1;MEANALT=1;MQM=60;MQMR=60;NS=8;NUMALT=1;ODDS=4.32438;PAIRED=1;PAIREDR=1;PAO=0;PQA=0;PQR=0;PRO=0;QA=1623;QR=2533;RO=70;RPL=26;RPP=5.37479;RPPR=15.4187;RPR=19;RUN=1;SAF=20;SAP=4.21667;SAR=25;SRF=35;SRP=3.0103;SRR=35;TYPE=snp;technology.illumina=1;ANN=C|intron_variant|MODIFIER|LO…	GT:DP:AD:RO:QR:AO:QA:GL	0/1:32:18,14:18:637:14:505:-36.1475,0,-48.013	0/0:24:24,0:24:880:0:0:0,-7.22472,-79.514	0/1:10:6,4:6:228:4:137:-9.65454,0,-17.8747	0/1:12:6,6:6:228:6:224:-16.9075,0,-17.2726	1/1:14:0,14:0:0:14:491:-44.5137,-4.21442,0	0/0:6:6,0:6:226:0:0:0,-1.80618,-20.7026	0/0:10:10,0:10:334:0:0:0,-3.0103,-30.3787	1/1:7:0,7:0:0:7:266:-24.3025,-2.10721,0
CM009151.1	4	52363544	0	C	T	1115.81	0	AB=0.633333;ABP=7.64277;AC=7;AF=0.4375;AN=16;AO=40;CIGAR=1X;DP=82;DPB=82;DPRA=0.987097;EPP=4.96463;EPPR=4.87156;GTI=0;LEN=1;MEANALT=1;MQM=60;MQMR=60;NS=8;NUMALT=1;ODDS=5.80759;PAIRED=1;PAIREDR=1;PAO=0;PQA=0;PQR=0;PRO=0;QA=1471;QR=1497;RO=42;RPL=21;RPP=3.22745;RPPR=3.83753;RPR=19;RUN=1;SAF=20;SAP=3.0103;SAR=20;SRF=23;SRP=3.83753;SRR=19;TYPE=snp;technology.illumina=1;ANN=T|intron_variant|MODIFIER|L…	GT:DP:AD:RO:QR:AO:QA:GL	0/1:13:3,10:3:107:10:380:-30.6418,0,-6.06767	0/0:12:12,0:12:414:0:0:0,-3.61236,-37.5822	0/1:8:3,5:3:109:5:184:-14.5096,0,-7.75919	0/1:9:5,4:5:154:4:152:-11.3406,0,-11.4511	1/1:9:0,9:0:0:9:317:-28.8641,-2.70927,0	0/0:7:7,0:7:262:0:0:0,-2.10721,-23.9383	0/0:12:12,0:12:451:0:0:0,-3.61236,-40.9381	1/1:12:0,12:0:0:12:438:-39.7596,-3.61236,0
CM009151.1	4	52364754	0	A	G	548.979	0	AB=0.322581;ABP=11.486;AC=7;AF=0.4375;AN=16;AO=24;CIGAR=1X;DP=81;DPB=81;DPRA=0.75;EPP=3.0103;EPPR=11.5819;GTI=0;LEN=1;MEANALT=1;MQM=60;MQMR=60;NS=8;NUMALT=1;ODDS=1.76375;PAIRED=1;PAIREDR=1;PAO=0;PQA=0;PQR=0;PRO=0;QA=862;QR=2130;RO=57;RPL=17;RPP=12.0581;RPPR=6.09608;RPR=7;RUN=1;SAF=13;SAP=3.37221;SAR=11;SRF=29;SRP=3.0484;SRR=28;TYPE=snp;technology.illumina=1;ANN=G|intron_variant|MODIFIER|LOC100066…	GT:DP:AD:RO:QR:AO:QA:GL	0/1:18:14,4:14:519:4:147:-8.17058,0,-41.631	0/0:23:23,0:23:856:0:0:0,-6.92369,-77.3613	0/1:7:3,4:3:114:4:138:-10.6516,0,-8.52514	0/1:6:4,2:4:152:2:72:-5.03019,0,-12.2437	1/1:8:0,8:0:0:8:284:-25.8975,-2.40824,0	0/0:6:6,0:6:227:0:0:0,-1.80618,-20.7938	0/0:7:7,0:7:262:0:0:0,-2.10721,-23.9383	1/1:6:0,6:0:0:6:221:-20.2463,-1.80618,0
CM009151.1	4	52364837	0	A	G	673.811	0	AB=0.372093;ABP=9.12072;AC=7;AF=0.4375;AN=16;AO=30;CIGAR=1X;DP=104;DPB=104;DPRA=0.72766;EPP=13.4334;EPPR=3.12768;GTI=2;LEN=1;MEANALT=1;MQM=60;MQMR=60;NS=8;NUMALT=1;ODDS=0.981346;PAIRED=1;PAIREDR=1;PAO=0;PQA=0;PQR=0;PRO=0;QA=1055;QR=2742;RO=74;RPL=8;RPP=17.1973;RPPR=4.06669;RPR=22;RUN=1;SAF=11;SAP=7.64277;SAR=19;SRF=32;SRP=5.94472;SRR=42;TYPE=snp;technology.illumina=1;ANN=G|intron_variant|MODIFIER…	GT:DP:AD:RO:QR:AO:QA:GL	0/1:23:12,11:12:455:11:368:-26.5107,0,-34.3762	0/0:25:25,0:25:927:0:0:0,-7.52575,-83.7481	0/1:10:6,4:6:227:4:148:-10.6714,0,-17.7835	0/1:10:9,1:9:327:1:36:-0.587975,0,-26.7666	1/1:10:0,10:0:0:10:352:-32.0119,-3.0103,0	0/0:6:6,0:6:227:0:0:0,-1.80618,-20.7938	0/0:16:16,0:16:579:0:0:0,-4.81648,-52.4374	1/1:4:0,4:0:0:4:151:-13.9579,-1.20412,0
CM009151.1	4	52365207	0	A	G	807.619	0	AB=0.35;ABP=10.8276;AC=7;AF=0.4375;AN=16;AO=32;CIGAR=1X;DP=89;DPB=89;DPRA=1.12258;EPP=7.35324;EPPR=3.9627;GTI=0;LEN=1;MEANALT=1;MQM=60;MQMR=60;NS=8;NUMALT=1;ODDS=2.99696;PAIRED=1;PAIREDR=1;PAO=0;PQA=0;PQR=0;PRO=0;QA=1176;QR=2019;RO=57;RPL=19;RPP=5.45321;RPPR=14.02;RPR=13;RUN=1;SAF=11;SAP=9.79615;SAR=21;SRF=22;SRP=9.44853;SRR=35;TYPE=snp;technology.illumina=1;ANN=G|intron_variant|MODIFIER|LOC10006…	GT:DP:AD:RO:QR:AO:QA:GL	0/1:17:13,4:13:462:4:146:-8.37963,0,-36.7916	0/0:16:16,0:16:568:0:0:0,-4.81648,-51.4435	0/1:11:6,5:6:220:5:167:-12.0426,0,-16.8428	0/1:12:7,5:7:261:5:190:-13.8551,0,-20.235	1/1:12:0,12:0:0:12:445:-40.3938,-3.61236,0	0/0:6:6,0:6:201:0:0:0,-1.80618,-18.4142	0/0:9:9,0:9:307:0:0:0,-2.70927,-27.9543	1/1:6:0,6:0:0:6:228:-20.885,-1.80618,0
CM009151.1	4	52365218	0	A	G	933.336	0	AB=0.380952;ABP=8.18047;AC=7;AF=0.4375;AN=16;AO=35;CIGAR=1X;DP=90;DPB=90;DPRA=1.26207;EPP=13.4954;EPPR=3.36563;GTI=0;LEN=1;MEANALT=1;MQM=60;MQMR=60;NS=8;NUMALT=1;ODDS=4.36328;PAIRED=1;PAIREDR=1;PAO=0;PQA=0;PQR=0;PRO=0;QA=1317;QR=2077;RO=55;RPL=18;RPP=3.07234;RPPR=14.4204;RPR=17;RUN=1;SAF=16;SAP=3.56868;SAR=19;SRF=22;SRP=7.78754;SRR=33;TYPE=snp;technology.illumina=1;ANN=G|intron_variant|MODIFIER|L…	GT:DP:AD:RO:QR:AO:QA:GL	0/1:17:13,4:13:491:4:152:-8.93238,0,-39.4192	0/0:15:15,0:15:569:0:0:0,-4.51545,-51.5527	0/1:11:6,5:6:224:5:186:-13.7896,0,-17.2085	0/1:14:7,7:7:261:7:266:-20.0881,0,-19.633	1/1:12:0,12:0:0:12:453:-41.119,-3.61236,0	0/0:6:6,0:6:228:0:0:0,-1.80618,-20.885	0/0:8:8,0:8:304:0:0:0,-2.40824,-27.7201	1/1:7:0,7:0:0:7:260:-23.7562,-2.10721,0
CM009151.1	4	52365544	0	C	T	803.796	0	AB=0.472222;ABP=3.25157;AC=7;AF=0.4375;AN=16;AO=32;CIGAR=1X;DP=93;DPB=93;DPRA=0.728571;EPP=3.28173;EPPR=9.02635;GTI=0;LEN=1;MEANALT=1;MQM=60;MQMR=60;NS=8;NUMALT=1;ODDS=1.88237;PAIRED=1;PAIREDR=1;PAO=0;PQA=0;PQR=0;PRO=0;QA=1148;QR=2249;RO=61;RPL=15;RPP=3.28173;RPPR=4.7546;RPR=17;RUN=1;SAF=14;SAP=4.09604;SAR=18;SRF=27;SRP=4.7546;SRR=34;TYPE=snp;technology.illumina=1;ANN=T|intron_variant|MODIFIER|LO…	GT:DP:AD:RO:QR:AO:QA:GL	0/1:13:9,4:9:320:4:146:-9.58375,0,-25.2222	0/0:22:22,0:22:827:0:0:0,-6.62266,-74.755	0/1:13:7,6:7:256:6:209:-15.2339,0,-19.4775	0/1:10:3,7:3:114:7:265:-21.2013,0,-7.62205	1/1:10:0,10:0:0:10:358:-32.5596,-3.0103,0	0/0:10:10,0:10:356:0:0:0,-3.0103,-32.3741	0/0:10:10,0:10:376:0:0:0,-3.0103,-34.1931	1/1:5:0,5:0:0:5:170:-15.6318,-1.50515,0
CM009151.1	4	52365997	0	G	C	475.315	0	AB=0.4;ABP=5.61607;AC=7;AF=0.4375;AN=16;AO=22;CIGAR=1X;DP=67;DPB=67;DPRA=0.888889;EPP=6.56362;EPPR=3.05855;GTI=0;LEN=1;MEANALT=1;MQM=60;MQMR=60;NS=8;NUMALT=1;ODDS=2.02663;PAIRED=0.954545;PAIREDR=0.977778;PAO=0;PQA=0;PQR=0;PRO=0;QA=770;QR=1551;RO=45;RPL=9;RPP=4.58955;RPPR=24.2907;RPR=13;RUN=1;SAF=7;SAP=9.32731;SAR=15;SRF=24;SRP=3.44459;SRR=21;TYPE=snp;technology.illumina=1;ANN=C|intron_variant|MOD…	GT:DP:AD:RO:QR:AO:QA:GL	0/1:16:9,7:9:302:7:265:-19.3951,0,-22.6856	0/0:15:15,0:15:551:0:0:0,-4.51545,-49.9257	0/1:6:4,2:4:143:2:76:-5.40863,0,-11.4134	0/1:8:5,3:5:190:3:81:-5.14894,0,-15.0592	1/1:5:0,5:0:0:5:184:-16.9179,-1.50515,0	0/0:3:3,0:3:92:0:0:0,-0.90309,-8.58155	0/0:9:9,0:9:273:0:0:0,-2.70927,-24.8584	1/1:5:0,5:0:0:5:164:-15.0827,-1.50515,0
CM009151.1	4	52366148	0	T	A	1009.83	0	AB=0.567568;ABP=4.47751;AC=7;AF=0.4375;AN=16;AO=39;CIGAR=1X;DP=106;DPB=106;DPRA=0.647059;EPP=12.42;EPPR=3.30199;GTI=0;LEN=1;MEANALT=1;MQM=60;MQMR=60;NS=8;NUMALT=1;ODDS=2.32926;PAIRED=1;PAIREDR=1;PAO=0;PQA=0;PQR=0;PRO=0;QA=1396;QR=2436;RO=67;RPL=25;RPP=9.74743;RPPR=3.30199;RPR=14;RUN=1;SAF=21;SAP=3.51141;SAR=18;SRF=35;SRP=3.30199;SRR=32;TYPE=snp;technology.illumina=1;ANN=A|intron_variant|MODIFIER|…	GT:DP:AD:RO:QR:AO:QA:GL	0/1:19:9,10:9:338:10:360:-27.0215,0,-25.0554	0/0:25:25,0:25:923:0:0:0,-7.52575,-83.3858	0/1:9:4,5:4:124:5:189:-14.6667,0,-8.75466	0/1:9:3,6:3:108:6:189:-14.6073,0,-7.36499	1/1:5:0,5:0:0:5:190:-17.4674,-1.50515,0	0/0:10:10,0:10:377:0:0:0,-3.0103,-34.2834	0/0:16:16,0:16:566:0:0:0,-4.81648,-51.2617	1/1:13:0,13:0:0:13:468:-42.4532,-3.91339,0
CM009151.1	4	52366841	0	C	A	1033.43	0	AB=0.394737;ABP=6.66752;AC=7;AF=0.4375;AN=16;AO=38;CIGAR=1X;DP=100;DPB=100;DPRA=0.938462;EPP=5.06748;EPPR=5.25182;GTI=0;LEN=1;MEANALT=1;MQM=60;MQMR=60;NS=8;NUMALT=1;ODDS=4.08821;PAIRED=1;PAIREDR=1;PAO=0;PQA=0;PQR=0;PRO=0;QA=1412;QR=2252;RO=62;RPL=16;RPP=5.06748;RPPR=8.05372;RPR=22;RUN=1;SAF=16;SAP=5.06748;SAR=22;SRF=22;SRP=14.358;SRR=40;TYPE=snp;technology.illumina=1;ANN=A|intron_variant|MODIFIER…	GT:DP:AD:RO:QR:AO:QA:GL	0/1:20:12,8:12:426:8:304:-21.6995,0,-32.6491	0/0:24:24,0:24:905:0:0:0,-7.22472,-81.7704	0/1:11:7,4:7:265:4:149:-10.4623,0,-20.9003	0/1:7:4,3:4:106:3:97:-6.94307,0,-7.69271	1/1:16:0,16:0:0:16:608:-55.0604,-4.81648,0	0/0:4:4,0:4:152:0:0:0,-1.20412,-14.0499	0/0:11:11,0:11:398:0:0:0,-3.31133,-36.1589	1/1:7:0,7:0:0:7:254:-23.2077,-2.10721,0
CM009151.1	4	52367064	0	C	T	715.512	0	AB=0.354839;ABP=8.68415;AC=7;AF=0.4375;AN=16;AO=28;CIGAR=1X;DP=75;DPB=75;DPRA=1.06667;EPP=5.80219;EPPR=10.8184;GTI=0;LEN=1;MEANALT=1;MQM=60;MQMR=60;NS=8;NUMALT=1;ODDS=4.12711;PAIRED=1;PAIREDR=1;PAO=0;PQA=0;PQR=0;PRO=0;QA=1034;QR=1725;RO=47;RPL=18;RPP=7.97367;RPPR=8.60069;RPR=10;RUN=1;SAF=15;SAP=3.32051;SAR=13;SRF=23;SRP=3.0565;SRR=24;TYPE=snp;technology.illumina=1;ANN=T|intron_variant|MODIFIER|LO…	GT:DP:AD:RO:QR:AO:QA:GL	0/1:20:13,7:13:470:7:260:-17.7358,0,-36.6117	0/0:16:16,0:16:588:0:0:0,-4.81648,-53.2549	0/1:5:4,1:4:150:1:38:-2.29212,0,-12.3607	0/1:6:3,3:3:103:3:92:-6.77537,0,-7.80185	1/1:10:0,10:0:0:10:380:-34.5551,-3.0103,0	0/0:2:2,0:2:76:0:0:0,-0.60206,-7.21481	0/0:9:9,0:9:338:0:0:0,-2.70927,-30.7747	1/1:7:0,7:0:0:7:264:-24.1207,-2.10721,0
CM009151.1	4	52368291	0	T	C	1077.62	0	AB=0.625;ABP=8.43898;AC=7;AF=0.4375;AN=16;AO=41;CIGAR=1X;DP=93;DPB=93;DPRA=0.908108;EPP=4.33437;EPPR=3.17734;GTI=0;LEN=1;MEANALT=1;MQM=60;MQMR=60;NS=8;NUMALT=1;ODDS=4.21797;PAIRED=1;PAIREDR=1;PAO=0;PQA=0;PQR=0;PRO=0;QA=1470;QR=1863;RO=52;RPL=20;RPP=3.06326;RPPR=9.02361;RPR=21;RUN=1;SAF=27;SAP=11.961;SAR=14;SRF=27;SRP=3.17734;SRR=25;TYPE=snp;technology.illumina=1;ANN=C|intron_variant|MODIFIER|LOC1…	GT:DP:AD:RO:QR:AO:QA:GL	0/1:22:8,14:8:304:14:512:-39.7956,0,-21.0974	0/0:18:18,0:18:655:0:0:0,-5.41854,-59.2774	0/1:8:3,5:3:112:5:157:-12.0285,0,-8.03849	0/1:10:4,6:4:144:6:226:-17.6923,0,-10.3026	1/1:5:0,5:0:0:5:188:-17.2844,-1.50515,0	0/0:12:12,0:12:407:0:0:0,-3.61236,-36.9487	0/0:7:7,0:7:241:0:0:0,-2.10721,-22.0203	1/1:11:0,11:0:0:11:387:-35.1599,-3.31133,0
CM009151.1	4	52368725	0	T	C	978.508	0	AB=0.527778;ABP=3.25157;AC=7;AF=0.4375;AN=16;AO=39;CIGAR=1X;DP=88;DPB=88;DPRA=1.05;EPP=9.74743;EPPR=3.05462;GTI=0;LEN=1;MEANALT=1;MQM=60;MQMR=60;NS=8;NUMALT=1;ODDS=4.68616;PAIRED=1;PAIREDR=0.979592;PAO=0;PQA=0;PQR=0;PRO=0;QA=1357;QR=1819;RO=49;RPL=14;RPP=9.74743;RPPR=3.40914;RPR=25;RUN=1;SAF=25;SAP=9.74743;SAR=14;SRF=27;SRP=4.11819;SRR=22;TYPE=snp;technology.illumina=1;ANN=C|intron_variant|MODIFI…	GT:DP:AD:RO:QR:AO:QA:GL	0/1:17:11,6:11:405:6:220:-15.0371,0,-31.6757	0/0:21:21,0:21:770:0:0:0,-6.32163,-69.6237	0/1:13:4,9:4:152:9:296:-23.0381,0,-10.1365	0/1:6:2,4:2:76:4:151:-12.1517,0,-5.40863	1/1:11:0,11:0:0:11:370:-33.6149,-3.31133,0	0/0:4:4,0:4:152:0:0:0,-1.20412,-14.0499	0/0:7:7,0:7:264:0:0:0,-2.10721,-24.1207	1/1:9:0,9:0:0:9:320:-29.1403,-2.70927,0
CM009151.1	4	52368771	0	C	T	1223.18	0	AB=0.529412;ABP=3.26577;AC=7;AF=0.4375;AN=16;AO=43;CIGAR=1X;DP=93;DPB=93;DPRA=1.04118;EPP=5.48477;EPPR=3.18402;GTI=0;LEN=1;MEANALT=1;MQM=60;MQMR=60;NS=8;NUMALT=1;ODDS=4.26982;PAIRED=1;PAIREDR=1;PAO=0;PQA=0;PQR=0;PRO=0;QA=1613;QR=1865;RO=50;RPL=20;RPP=3.46479;RPPR=3.0103;RPR=23;RUN=1;SAF=28;SAP=11.5447;SAR=15;SRF=29;SRP=5.78978;SRR=21;TYPE=snp;technology.illumina=1;ANN=T|intron_variant|MODIFIER|LO…	GT:DP:AD:RO:QR:AO:QA:GL	0/1:16:11,5:11:416:5:190:-12.651,0,-32.9753	0/0:25:25,0:25:922:0:0:0,-7.52575,-83.2915	0/1:11:3,8:3:114:8:301:-24.1364,0,-7.32102	0/1:7:2,5:2:76:5:185:-14.9019,0,-5.1076	1/1:15:0,15:0:0:15:570:-51.6429,-4.51545,0	0/0:5:5,0:5:188:0:0:0,-1.50515,-17.2845	0/0:4:4,0:4:149:0:0:0,-1.20412,-13.7737	1/1:10:0,10:0:0:10:367:-33.3758,-3.0103,0
CM009151.1	4	52369129	0	T	C	1001.38	0	AB=0.454545;ABP=3.60252;AC=7;AF=0.4375;AN=16;AO=36;CIGAR=1X;DP=81;DPB=81;DPRA=1.2;EPP=3.25157;EPPR=8.84915;GTI=0;LEN=1;MEANALT=1;MQM=60;MQMR=60;NS=8;NUMALT=1;ODDS=6.00192;PAIRED=1;PAIREDR=1;PAO=0;PQA=0;PQR=0;PRO=0;QA=1353;QR=1692;RO=45;RPL=17;RPP=3.25157;RPPR=3.05855;RPR=19;RUN=1;SAF=22;SAP=6.8707;SAR=14;SRF=22;SRP=3.05855;SRR=23;TYPE=snp;technology.illumina=1;ANN=C|intron_variant|MODIFIER|LOC100…	GT:DP:AD:RO:QR:AO:QA:GL	0/1:18:11,7:11:418:7:263:-18.6111,0,-32.5541	0/0:13:13,0:13:478:0:0:0,-3.91339,-43.3611	0/1:10:5,5:5:190:5:190:-14.4571,0,-14.4571	0/1:5:2,3:2:76:3:113:-9.03439,0,-5.70966	1/1:10:0,10:0:0:10:374:-34.0114,-3.0103,0	0/0:6:6,0:6:228:0:0:0,-1.80618,-20.885	0/0:8:8,0:8:302:0:0:0,-2.40824,-27.5385	1/1:11:0,11:0:0:11:413:-37.5198,-3.31133,0
CM009151.1	4	52373325	0	A	G	1364.18	0	AB=0.481481;ABP=3.17115;AC=7;AF=0.4375;AN=16;AO=51;CIGAR=1X;DP=108;DPB=108;DPRA=1.63448;EPP=3.3935;EPPR=3.35316;GTI=0;LEN=1;MEANALT=1;MQM=60;MQMR=60;NS=8;NUMALT=1;ODDS=3.3329;PAIRED=1;PAIREDR=1;PAO=0;PQA=0;PQR=0;PRO=0;QA=1846;QR=2088;RO=57;RPL=19;RPP=10.206;RPPR=3.0484;RPR=32;RUN=1;SAF=33;SAP=12.5903;SAR=18;SRF=37;SRP=14.02;SRR=20;TYPE=snp;technology.illumina=1;ANN=G|intron_variant|MODIFIER|LOC10…	GT:DP:AD:RO:QR:AO:QA:GL	0/1:28:13,15:13:487:15:538:-40.3183,0,-35.7463	0/0:20:20,0:20:726:0:0:0,-6.0206,-65.6634	0/1:13:6,7:6:221:7:243:-18.2888,0,-16.3326	0/1:13:9,4:9:331:4:147:-9.67573,0,-26.2251	1/1:16:0,16:0:0:16:599:-54.2487,-4.81648,0	0/0:3:3,0:3:110:0:0:0,-0.90309,-10.2606	0/0:6:6,0:6:213:0:0:0,-1.80618,-19.5146	1/1:9:0,9:0:0:9:319:-29.045,-2.70927,0
CM009151.1	4	52373905	0	A	T	917.441	0	AB=0.465116;ABP=3.46479;AC=7;AF=0.4375;AN=16;AO=36;CIGAR=1X;DP=117;DPB=117;DPRA=0.610345;EPP=3.0103;EPPR=6.2541;GTI=0;LEN=1;MEANALT=1;MQM=60;MQMR=60;NS=8;NUMALT=1;ODDS=2.4712;PAIRED=1;PAIREDR=1;PAO=0;PQA=0;PQR=0;PRO=0;QA=1313;QR=2998;RO=81;RPL=22;RPP=6.8707;RPPR=17.1919;RPR=14;RUN=1;SAF=18;SAP=3.0103;SAR=18;SRF=53;SRP=19.7655;SRR=28;TYPE=snp;technology.illumina=1;ANN=T|intron_variant|MODIFIER|LOC…	GT:DP:AD:RO:QR:AO:QA:GL	0/1:25:15,10:15:564:10:369:-26.0319,0,-43.5755	0/0:36:36,0:36:1339:0:0:0,-10.8371,-120.801	0/1:12:6,6:6:228:6:206:-15.2595,0,-17.2726	0/1:6:2,4:2:67:4:151:-12.1517,0,-4.5559	1/1:8:0,8:0:0:8:298:-27.1748,-2.40824,0	0/0:12:12,0:12:434:0:0:0,-3.61236,-39.3944	0/0:10:10,0:10:366:0:0:0,-3.0103,-33.2863	1/1:8:0,8:0:0:8:289:-26.3547,-2.40824,0
CM009151.1	4	52374103	0	T	A	449.762	0	AB=0.354839;ABP=8.68415;AC=7;AF=0.4375;AN=16;AO=24;CIGAR=1X;DP=86;DPB=86;DPRA=0.628571;EPP=3.0103;EPPR=6.51267;GTI=0;LEN=1;MEANALT=1;MQM=60;MQMR=60;NS=8;NUMALT=1;ODDS=1.23695;PAIRED=1;PAIREDR=1;PAO=0;PQA=0;PQR=0;PRO=0;QA=751;QR=2212;RO=62;RPL=10;RPP=4.45795;RPPR=3.15039;RPR=14;RUN=1;SAF=10;SAP=4.45795;SAR=14;SRF=26;SRP=6.51267;SRR=36;TYPE=snp;technology.illumina=1;ANN=A|intron_variant|MODIFIER|LO…	GT:DP:AD:RO:QR:AO:QA:GL	0/1:20:14,6:14:497:6:188:-11.2051,0,-39.0355	0/0:21:21,0:21:740:0:0:0,-6.32163,-66.9156	0/1:5:1,4:1:38:4:122:-9.7743,0,-2.29212	0/1:6:5,1:5:187:1:38:-1.99109,0,-15.3865	1/1:7:0,7:0:0:7:231:-21.1089,-2.10721,0	0/0:11:11,0:11:385:0:0:0,-3.31133,-34.979	0/0:10:10,0:10:365:0:0:0,-3.0103,-33.1939	1/1:6:0,6:0:0:6:172:-15.7586,-1.80618,0
CM009151.1	4	52374387	0	G	C	975.64	0	AB=0.421053;ABP=5.06748;AC=7;AF=0.4375;AN=16;AO=36;CIGAR=1X;DP=98;DPB=98;DPRA=0.87;EPP=3.25157;EPPR=5.25182;GTI=0;LEN=1;MEANALT=1;MQM=60;MQMR=60;NS=8;NUMALT=1;ODDS=4.1827;PAIRED=1;PAIREDR=1;PAO=0;PQA=0;PQR=0;PRO=0;QA=1343;QR=2303;RO=62;RPL=16;RPP=3.9754;RPPR=5.25182;RPR=20;RUN=1;SAF=17;SAP=3.25157;SAR=19;SRF=30;SRP=3.15039;SRR=32;TYPE=snp;technology.illumina=1;ANN=C|intron_variant|MODIFIER|LOC100…	GT:DP:AD:RO:QR:AO:QA:GL	0/1:21:12,9:12:452:9:341:-24.7254,0,-34.7068	0/0:21:21,0:21:773:0:0:0,-6.32163,-69.8943	0/1:12:6,6:6:217:6:228:-17.2726,0,-16.2678	0/1:5:4,1:4:149:1:38:-2.29212,0,-12.2685	1/1:9:0,9:0:0:9:326:-29.6854,-2.70927,0	0/0:4:4,0:4:152:0:0:0,-1.20412,-14.0499	0/0:15:15,0:15:560:0:0:0,-4.51545,-50.7396	1/1:11:0,11:0:0:11:410:-37.2485,-3.31133,0
CM009151.1	4	52375951	0	G	C	1082.85	0	AB=0.489362;ABP=3.0565;AC=7;AF=0.4375;AN=16;AO=40;CIGAR=1X;DP=108;DPB=108;DPRA=0.872727;EPP=13.6505;EPPR=10.3026;GTI=0;LEN=1;MEANALT=1;MQM=60;MQMR=60;NS=8;NUMALT=1;ODDS=3.17656;PAIRED=1;PAIREDR=1;PAO=0;PQA=0;PQR=0;PRO=0;QA=1506;QR=2467;RO=67;RPL=22;RPP=3.87889;RPPR=6.93191;RPR=18;RUN=1;SAF=23;SAP=4.96463;SAR=17;SRF=34;SRP=3.04271;SRR=33;TYPE=snp;technology.illumina=1;ANN=C|intron_variant|MODIFIER…	GT:DP:AD:RO:QR:AO:QA:GL	0/1:19:10,9:10:375:9:342:-25.418,0,-28.3826	0/0:22:21,0:21:766:0:0:0,-6.32163,-69.1282	0/1:14:8,6:8:295:6:222:-16.1228,0,-22.6881	0/1:14:6,8:6:226:8:301:-23.2331,0,-16.4881	1/1:11:0,11:0:0:11:418:-37.9727,-3.31133,0	0/0:8:8,0:8:278:0:0:0,-2.40824,-25.3515	0/0:14:14,0:14:527:0:0:0,-4.21442,-47.7737	1/1:6:0,6:0:0:6:223:-20.4284,-1.80618,0
CM009151.1	4	52376660	0	A	G	1277.14	0	AB=0.511628;ABP=3.0608;AC=7;AF=0.4375;AN=16;AO=46;CIGAR=1X;DP=107;DPB=107;DPRA=1.005;EPP=6.03148;EPPR=4.7546;GTI=0;LEN=1;MEANALT=1;MQM=60;MQMR=60;NS=8;NUMALT=1;ODDS=5.16484;PAIRED=1;PAIREDR=1;PAO=0;PQA=0;PQR=0;PRO=0;QA=1702;QR=2185;RO=61;RPL=24;RPP=3.19912;RPPR=3.0459;RPR=22;RUN=1;SAF=17;SAP=9.80795;SAR=29;SRF=24;SRP=9.02635;SRR=37;TYPE=snp;technology.illumina=1;ANN=G|upstream_gene_variant|MODIFI…	GT:DP:AD:RO:QR:AO:QA:GL	0/1:19:10,9:10:359:9:336:-24.8732,0,-26.9292	0/0:20:20,0:20:739:0:0:0,-6.0206,-66.8372	0/1:10:4,6:4:116:6:226:-17.6924,0,-7.71596	0/1:14:7,7:7:260:7:262:-19.7241,0,-19.5423	1/1:11:0,11:0:0:11:418:-37.9727,-3.31133,0	0/0:4:4,0:4:147:0:0:0,-1.20412,-13.5891	0/0:16:16,0:16:564:0:0:0,-4.81648,-51.0818	1/1:13:0,13:0:0:13:460:-41.7276,-3.91339,0
CM009151.1	4	52377097	0	T	C	1257.15	0	AB=0.525;ABP=3.22745;AC=7;AF=0.4375;AN=16;AO=46;CIGAR=1X;DP=105;DPB=105;DPRA=0.975;EPP=7.73089;EPPR=3.34154;GTI=0;LEN=1;MEANALT=1;MQM=60;MQMR=60;NS=8;NUMALT=1;ODDS=7.00871;PAIRED=0.978261;PAIREDR=1;PAO=0;PQA=0;PQR=0;PRO=0;QA=1671;QR=2184;RO=59;RPL=19;RPP=6.03148;RPPR=5.99147;RPR=27;RUN=1;SAF=27;SAP=6.03148;SAR=19;SRF=26;SRP=4.81373;SRR=33;TYPE=snp;technology.illumina=1;ANN=C|upstream_gene_variant…	GT:DP:AD:RO:QR:AO:QA:GL	0/1:16:9,7:9:340:7:214:-14.7408,0,-26.1398	0/0:21:21,0:21:773:0:0:0,-6.32163,-69.8943	0/1:12:5,7:5:187:7:266:-20.6902,0,-13.5803	0/1:12:5,7:5:179:7:259:-20.0529,0,-12.8472	1/1:16:0,16:0:0:16:594:-53.7971,-4.81648,0	0/0:7:7,0:7:266:0:0:0,-2.10721,-24.3025	0/0:12:12,0:12:439:0:0:0,-3.61236,-39.8499	1/1:9:0,9:0:0:9:338:-30.7747,-2.70927,0
[truncated: 1,013 more rows]

## Sheet: chr6
#CHROM	CHROM	POS	ID	REF	ALT	QUAL	FILTER	INFO	FORMAT	GS	CP	547	550	548	422	370	551
[truncated: 988 more rows]

## Sheet: chr8
#CHROM	CHROM	POS	ID	REF	ALT	QUAL	FILTER	INFO	FORMAT	GS	CP	547	550	548	422	370	551
[truncated: 309 more rows]

## Sheet: chr20
#CHROM	CHROM	POS	ID	REF	ALT	QUAL	FILTER	INFO	FORMAT	GS	CP	547	550	548	422	370	551
[truncated: 2 more rows]

## Sheet: chr21
#CHROM	CHROM	POS	ID	REF	ALT	QUAL	FILTER	INFO	FORMAT	GS	CP	547	550	548	422	370	551
[truncated: 2 more rows]
