# Supplementary material for: A nonsense variant in Rap Guanine Nucleotide Exchange Factor 5 (RAPGEF5) is associated with equine familial isolated hypoparathyroidism in Thoroughbred foals
Source: PLoS Genet. 2020 Sep 28;16(9):e1009028. doi: 10.1371/journal.pgen.1009028 (PMC7544121; doi:10.1371/journal.pgen.1009028)
Supplement: S3 Table — (XLSX) [file pgen.1009028.s007.xlsx]

## Sheet: Sheet1
LabID	Breed	Age at Exam	Sex	RAPGEF5 c.2624C>A,p.Ser875* Genotype
622	TB	17	Mare	N/N
623	TB	22	Mare	N/N
624	TB	24	Mare	N/N
625	TB	16	Stallion	N/N
626	TB	14	Mare	N/N
627	TB	4	Mare	N/N
629	TB	4	Mare	N/N
612	TB	19	Mare	N/N
613	TB	18	Mare	N/N
614	TB	7	Mare	N/N
615	TB	12	Mare	N/N
616	TB	16	Mare	N/N
617	TB	20	Mare	N/N
618	TB	20	Mare	N/N
619	TB	12	Mare	N/N
630	TB	3	Gelding	N/N
631	TB	6	Gelding	N/N
632	TB	6	Mare	N/N
633	TB	4	Mare	N/N
634	TB	3	Mare	N/N
635	TB	3	Mare	N/N
640	TB	16	Mare	N/N
642	TB	17	Gelding	N/N
652	TB	1	Filly	N/N
411	TB	12	Mare	N/N
672	TB	8	Mare	N/N
673	TB	20	Mare	N/N
403	TB	16	Gelding	N/N
747	TB	20	Mare	N/N
404	TB	12	Mare	N/N
406	TB	21	Gelding	N/N
424	TB	21	Gelding	N/N
472	TB	10	Mare	N/N
473	TB	16	Gelding	N/N
596	TB	17	Stallion	N/N
556	TB	7	Gelding	N/N
729	TB	17	Gelding	N/N
730	TB	26	Mare	N/N
749	TB	29	Gelding	N/N
733	TB	24	Gelding	N/N
771	TB	9	Gelding	N/N
861	TB	21	Mare	N/N
865	TB	9	Gelding	N/N
866	TB	3	Gelding	N/N
402	TB	18	Mare	N/N
407	TB	11	Mare	N/N
410	TB	12	Mare	N/N
419	TB	12	Mare	N/N
564	TB	20	Mare	N/N
728	TB	28	Mare	N/N
734	TB	18	Mare	N/N
792	TB	6	Gelding	N/N
829	TB	12	Mare	N/N
830	TB	10	Mare	N/N
932	TB	17	Mare	N/N
933	TB	12	Gelding	N/N
1066	TB	7	Mare	N/N
1067	TB	9	Mare	N/N
379	TB	Unknown	Mare	N/N
824	TB	13	Mare	N/N
825	TB	9	Mare	N/N
835	TB	5	Gelding	N/N
1040	TB	12	Mare	N/N
1041	TB	4	Mare	N/N
1042	TB	9	Mare	N/N
1043	TB	8	Mare	N/N
1044	TB	10	Mare	N/N
1015	TB	12	Mare	N/N
1016	TB	3	Mare	N/N
1017	TB	3	Gelding	N/N
816	TB	7	Mare	N/N
817	TB	9	Mare	N/IH
819	TB	8	Mare	N/IH
822	TB	7	Mare	N/N
823	TB	Unknown	Unknown	N/N
481	TB	5	Mare	N/N
628	TB	6	Gelding	N/N
768	TB	12	Mare	N/IH
1107	TB	3	Stallion	N/N
651	TB	13	Mare	N/N
940	TB	3	Mare	N/N
1223	TB	8	Gelding	N/N
