# Supplementary material for: A nonsense variant in Rap Guanine Nucleotide Exchange Factor 5 (RAPGEF5) is associated with equine familial isolated hypoparathyroidism in Thoroughbred foals
Source: PLoS Genet. 2020 Sep 28;16(9):e1009028. doi: 10.1371/journal.pgen.1009028 (PMC7544121; doi:10.1371/journal.pgen.1009028)
Supplement: S4 Table — (XLSX) [file pgen.1009028.s008.xlsx]

## Sheet: FMAVG0JP114-Alignment-Descripti
Description	Max Score	Total Score	Query Cover	E value	Per. ident	Accession	Extend to 3' of equine transcript?
XM_023639353.1 PREDICTED: Equus caballus (RAPGEF5), transcript variant X2, mRNA	12405	12405	1	0	99.96	Query_58459	N/A
NM_012294.5 Homo sapiens (RAPGEF5), transcript variant 1, mRNA	5012	6496	0.99	0	87.92	Query_58454	Yes
NM_001367602.2 Homo sapiens (RAPGEF5), transcript variant 4, mRNA	3278	5081	0.84	0	86.19	Query_58457	Yes
NM_001367600.2 Homo sapiens (RAPGEF5), transcript variant 2, mRNA	3434	4918	0.82	0	86.52	Query_58455	Yes
NM_001367601.1 Homo sapiens (RAPGEF5), transcript variant 3, mRNA	2030	2030	0.19	0	94.78	Query_58456	No
NM_001367603.1 Homo sapiens (RAPGEF5), transcript variant 5, mRNA	822	822	0.07	0	95.03	Query_58458	No
